# Supplementary material for: Two distinct conformations of factor H regulate discrete complement-binding functions in the fluid phase and at cell surfaces
Source: J Biol Chem. 2018 Sep 14;293(44):17166–87. doi: 10.1074/jbc.RA118.004767 (PMC6222095; doi:10.1074/jbc.RA118.004767)
Supplement: Supporting Information [file supp_RA118.004767_139271_3_supp_198239_pxnd08.pdb]

REMARK  FINAL COORDINATES WRITTEN BY NAMD AT TIMESTEP 10000
ATOM      1  N   GLU P   1     -28.777-362.040-143.640  1.00 97.00      PROA N 
ATOM      2  HT1 GLU P   1     -27.992-362.447-144.189  1.00 97.00      PROA H 
ATOM      3  HT2 GLU P   1     -29.346-361.478-144.317  1.00 97.00      PROA H 
ATOM      4  HT3 GLU P   1     -29.362-362.795-143.243  1.00 97.00      PROA H 
ATOM      5  CA  GLU P   1     -28.318-361.072-142.619  1.00 97.00      PROA C 
ATOM      6  HA  GLU P   1     -28.024-360.196-143.176  1.00 97.00      PROA H 
ATOM      7  CB  GLU P   1     -29.512-360.713-141.665  1.00 97.00      PROA C 
ATOM      8  HB1 GLU P   1     -29.443-361.213-140.679  1.00 97.00      PROA H 
ATOM      9  HB2 GLU P   1     -30.467-361.086-142.110  1.00 97.00      PROA H 
ATOM     10  CG  GLU P   1     -29.761-359.200-141.459  1.00 97.00      PROA C 
ATOM     11  HG1 GLU P   1     -30.582-359.056-140.722  1.00 97.00      PROA H 
ATOM     12  HG2 GLU P   1     -30.091-358.757-142.420  1.00 97.00      PROA H 
ATOM     13  CD  GLU P   1     -28.531-358.435-140.976  1.00 97.00      PROA C 
ATOM     14  OE1 GLU P   1     -27.459-358.534-141.621  1.00 97.00      PROA O 
ATOM     15  OE2 GLU P   1     -28.656-357.695-139.972  1.00 97.00      PROA O 
ATOM     16  C   GLU P   1     -27.107-361.580-141.872  1.00 97.00      PROA C 
ATOM     17  O   GLU P   1     -27.220-361.947-140.710  1.00 97.00      PROA O 
ATOM     18  N   ASP P   2     -25.917-361.591-142.532  1.00 97.00      PROA N 
ATOM     19  HN  ASP P   2     -25.901-361.350-143.497  1.00 97.00      PROA H 
ATOM     20  CA  ASP P   2     -24.613-361.931-141.972  1.00 97.00      PROA C 
ATOM     21  HA  ASP P   2     -24.293-361.048-141.441  1.00 97.00      PROA H 
ATOM     22  CB  ASP P   2     -24.612-363.090-140.912  1.00 97.00      PROA C 
ATOM     23  HB1 ASP P   2     -25.043-362.668-139.978  1.00 97.00      PROA H 
ATOM     24  HB2 ASP P   2     -23.593-363.424-140.643  1.00 97.00      PROA H 
ATOM     25  CG  ASP P   2     -25.443-364.329-141.275  1.00 97.00      PROA C 
ATOM     26  OD1 ASP P   2     -25.642-365.167-140.362  1.00 97.00      PROA O 
ATOM     27  OD2 ASP P   2     -25.872-364.489-142.439  1.00 97.00      PROA O 
ATOM     28  C   ASP P   2     -23.492-362.160-142.994  1.00 97.00      PROA C 
ATOM     29  O   ASP P   2     -22.591-362.962-142.751  1.00 97.00      PROA O 
ATOM     30  N   CYS P   3     -23.387-361.475-144.160  1.00 97.00      PROA N 
ATOM     31  HN  CYS P   3     -22.551-361.673-144.671  1.00 97.00      PROA H 
ATOM     32  CA  CYS P   3     -24.196-360.466-144.809  1.00 97.00      PROA C 
ATOM     33  HA  CYS P   3     -25.172-360.377-144.380  1.00 97.00      PROA H 
ATOM     34  CB  CYS P   3     -23.527-359.072-144.789  1.00 97.00      PROA C 
ATOM     35  HB1 CYS P   3     -24.241-358.317-145.184  1.00 97.00      PROA H 
ATOM     36  HB2 CYS P   3     -22.633-359.078-145.441  1.00 97.00      PROA H 
ATOM     37  SG  CYS P   3     -22.968-358.612-143.117  1.00 97.00      PROA S 
ATOM     38  C   CYS P   3     -24.349-360.987-146.216  1.00 97.00      PROA C 
ATOM     39  O   CYS P   3     -23.377-361.378-146.847  1.00 97.00      PROA O 
ATOM     40  N   ASN P   4     -25.584-361.091-146.742  1.00 97.00      PROA N 
ATOM     41  HN  ASN P   4     -26.388-360.720-146.278  1.00 97.00      PROA H 
ATOM     42  CA  ASN P   4     -25.808-362.008-147.850  1.00 97.00      PROA C 
ATOM     43  HA  ASN P   4     -25.012-361.858-148.562  1.00 97.00      PROA H 
ATOM     44  CB  ASN P   4     -25.766-363.510-147.409  1.00 97.00      PROA C 
ATOM     45  HB1 ASN P   4     -24.699-363.824-147.457  1.00 97.00      PROA H 
ATOM     46  HB2 ASN P   4     -26.341-364.166-148.089  1.00 97.00      PROA H 
ATOM     47  CG  ASN P   4     -26.266-363.721-145.972  1.00 97.00      PROA C 
ATOM     48  OD1 ASN P   4     -27.303-363.188-145.583  1.00 97.00      PROA O 
ATOM     49  ND2 ASN P   4     -25.486-364.478-145.152  1.00 97.00      PROA N 
ATOM     50 HD21 ASN P   4     -25.730-364.548-144.180  1.00 97.00      PROA H 
ATOM     51 HD22 ASN P   4     -24.634-364.877-145.480  1.00 97.00      PROA H 
ATOM     52  C   ASN P   4     -27.049-361.646-148.635  1.00 97.00      PROA C 
ATOM     53  O   ASN P   4     -27.523-362.390-149.492  1.00 97.00      PROA O 
ATOM     54  N   GLU P   5     -27.539-360.421-148.396  1.00 97.00      PROA N 
ATOM     55  HN  GLU P   5     -27.210-359.913-147.605  1.00 97.00      PROA H 
ATOM     56  CA  GLU P   5     -28.528-359.715-149.160  1.00 97.00      PROA C 
ATOM     57  HA  GLU P   5     -28.818-360.304-150.020  1.00 97.00      PROA H 
ATOM     58  CB  GLU P   5     -29.774-359.388-148.293  1.00 97.00      PROA C 
ATOM     59  HB1 GLU P   5     -30.304-360.340-148.064  1.00 97.00      PROA H 
ATOM     60  HB2 GLU P   5     -30.471-358.769-148.901  1.00 97.00      PROA H 
ATOM     61  CG  GLU P   5     -29.480-358.631-146.974  1.00 97.00      PROA C 
ATOM     62  HG1 GLU P   5     -30.425-358.183-146.594  1.00 97.00      PROA H 
ATOM     63  HG2 GLU P   5     -28.756-357.811-147.128  1.00 97.00      PROA H 
ATOM     64  CD  GLU P   5     -28.977-359.567-145.877  1.00 97.00      PROA C 
ATOM     65  OE1 GLU P   5     -29.852-360.223-145.263  1.00 97.00      PROA O 
ATOM     66  OE2 GLU P   5     -27.743-359.631-145.632  1.00 97.00      PROA O 
ATOM     67  C   GLU P   5     -27.846-358.455-149.652  1.00 97.00      PROA C 
ATOM     68  O   GLU P   5     -26.972-357.908-148.980  1.00 97.00      PROA O 
ATOM     69  N   LEU P   6     -28.189-357.979-150.875  1.00 97.00      PROA N 
ATOM     70  HN  LEU P   6     -28.872-358.439-151.439  1.00 97.00      PROA H 
ATOM     71  CA  LEU P   6     -27.564-356.808-151.468  1.00 97.00      PROA C 
ATOM     72  HA  LEU P   6     -26.516-357.038-151.507  1.00 97.00      PROA H 
ATOM     73  CB  LEU P   6     -28.031-356.560-152.923  1.00 97.00      PROA C 
ATOM     74  HB1 LEU P   6     -27.485-355.681-153.333  1.00 97.00      PROA H 
ATOM     75  HB2 LEU P   6     -29.118-356.325-152.929  1.00 97.00      PROA H 
ATOM     76  CG  LEU P   6     -27.784-357.742-153.894  1.00 97.00      PROA C 
ATOM     77  HG  LEU P   6     -28.391-358.616-153.559  1.00 97.00      PROA H 
ATOM     78  CD1 LEU P   6     -28.245-357.375-155.316  1.00 97.00      PROA C 
ATOM     79 HD11 LEU P   6     -27.654-356.514-155.694  1.00 97.00      PROA H 
ATOM     80 HD12 LEU P   6     -29.320-357.099-155.320  1.00 97.00      PROA H 
ATOM     81 HD13 LEU P   6     -28.093-358.234-156.003  1.00 97.00      PROA H 
ATOM     82  CD2 LEU P   6     -26.307-358.175-153.917  1.00 97.00      PROA C 
ATOM     83 HD21 LEU P   6     -26.000-358.599-152.940  1.00 97.00      PROA H 
ATOM     84 HD22 LEU P   6     -25.662-357.299-154.143  1.00 97.00      PROA H 
ATOM     85 HD23 LEU P   6     -26.140-358.946-154.698  1.00 97.00      PROA H 
ATOM     86  C   LEU P   6     -27.806-355.543-150.635  1.00 97.00      PROA C 
ATOM     87  O   LEU P   6     -28.968-355.306-150.314  1.00 97.00      PROA O 
ATOM     88  N   PRO P   7     -26.812-354.722-150.247  1.00 97.00      PROA N 
ATOM     89  CD  PRO P   7     -25.400-354.925-150.624  1.00 97.00      PROA C 
ATOM     90  HD1 PRO P   7     -25.226-354.477-151.626  1.00 97.00      PROA H 
ATOM     91  HD2 PRO P   7     -25.103-355.995-150.627  1.00 97.00      PROA H 
ATOM     92  CA  PRO P   7     -26.907-353.849-149.072  1.00 97.00      PROA C 
ATOM     93  HA  PRO P   7     -26.951-354.490-148.208  1.00 97.00      PROA H 
ATOM     94  CB  PRO P   7     -25.555-353.128-149.086  1.00 97.00      PROA C 
ATOM     95  HB1 PRO P   7     -25.281-352.696-148.106  1.00 97.00      PROA H 
ATOM     96  HB2 PRO P   7     -25.555-352.324-149.847  1.00 97.00      PROA H 
ATOM     97  CG  PRO P   7     -24.581-354.205-149.554  1.00 97.00      PROA C 
ATOM     98  HG1 PRO P   7     -23.629-353.793-149.942  1.00 97.00      PROA H 
ATOM     99  HG2 PRO P   7     -24.362-354.911-148.723  1.00 97.00      PROA H 
ATOM    100  C   PRO P   7     -28.068-352.843-149.011  1.00 97.00      PROA C 
ATOM    101  O   PRO P   7     -27.936-351.822-149.684  1.00 97.00      PROA O 
ATOM    102  N   PRO P   8     -29.159-353.030-148.247  1.00 97.00      PROA N 
ATOM    103  CD  PRO P   8     -29.291-354.137-147.286  1.00 97.00      PROA C 
ATOM    104  HD1 PRO P   8     -28.604-353.959-146.431  1.00 97.00      PROA H 
ATOM    105  HD2 PRO P   8     -29.064-355.123-147.751  1.00 97.00      PROA H 
ATOM    106  CA  PRO P   8     -30.395-352.238-148.303  1.00 97.00      PROA C 
ATOM    107  HA  PRO P   8     -30.912-352.608-149.176  1.00 97.00      PROA H 
ATOM    108  CB  PRO P   8     -31.133-352.627-147.015  1.00 97.00      PROA C 
ATOM    109  HB1 PRO P   8     -32.229-352.493-147.101  1.00 97.00      PROA H 
ATOM    110  HB2 PRO P   8     -30.755-352.038-146.151  1.00 97.00      PROA H 
ATOM    111  CG  PRO P   8     -30.747-354.098-146.817  1.00 97.00      PROA C 
ATOM    112  HG1 PRO P   8     -30.865-354.443-145.771  1.00 97.00      PROA H 
ATOM    113  HG2 PRO P   8     -31.362-354.738-147.488  1.00 97.00      PROA H 
ATOM    114  C   PRO P   8     -30.329-350.725-148.496  1.00 97.00      PROA C 
ATOM    115  O   PRO P   8     -29.586-350.054-147.793  1.00 97.00      PROA O 
ATOM    116  N   ARG P   9     -31.140-350.150-149.413  1.00 97.00      PROA N 
ATOM    117  HN  ARG P   9     -31.706-350.712-150.011  1.00 97.00      PROA H 
ATOM    118  CA  ARG P   9     -31.219-348.710-149.594  1.00 97.00      PROA C 
ATOM    119  HA  ARG P   9     -30.251-348.269-149.396  1.00 97.00      PROA H 
ATOM    120  CB  ARG P   9     -31.641-348.323-151.037  1.00 97.00      PROA C 
ATOM    121  HB1 ARG P   9     -32.624-348.786-151.276  1.00 97.00      PROA H 
ATOM    122  HB2 ARG P   9     -30.899-348.783-151.731  1.00 97.00      PROA H 
ATOM    123  CG  ARG P   9     -31.684-346.802-151.316  1.00 97.00      PROA C 
ATOM    124  HG1 ARG P   9     -30.879-346.583-152.052  1.00 97.00      PROA H 
ATOM    125  HG2 ARG P   9     -31.434-346.223-150.401  1.00 97.00      PROA H 
ATOM    126  CD  ARG P   9     -32.993-346.263-151.920  1.00 97.00      PROA C 
ATOM    127  HD1 ARG P   9     -33.325-346.891-152.774  1.00 97.00      PROA H 
ATOM    128  HD2 ARG P   9     -32.812-345.225-152.280  1.00 97.00      PROA H 
ATOM    129  NE  ARG P   9     -34.075-346.279-150.880  1.00 97.00      PROANE 
ATOM    130  HE  ARG P   9     -34.067-347.000-150.188  1.00 97.00      PROA H 
ATOM    131  CZ  ARG P   9     -35.120-345.426-150.866  1.00 97.00      PROA C 
ATOM    132  NH1 ARG P   9     -35.112-344.288-151.572  1.00 97.00      PROA N 
ATOM    133 HH11 ARG P   9     -34.203-343.955-151.801  1.00 97.00      PROA H 
ATOM    134 HH12 ARG P   9     -35.820-343.622-151.344  1.00 97.00      PROA H 
ATOM    135  NH2 ARG P   9     -36.155-345.609-150.026  1.00 97.00      PROA N 
ATOM    136 HH21 ARG P   9     -36.124-346.353-149.366  1.00 97.00      PROA H 
ATOM    137 HH22 ARG P   9     -36.884-344.924-150.020  1.00 97.00      PROA H 
ATOM    138  C   ARG P   9     -32.229-348.125-148.629  1.00 97.00      PROA C 
ATOM    139  O   ARG P   9     -33.430-348.141-148.887  1.00 97.00      PROA O 
ATOM    140  N   ARG P  10     -31.767-347.592-147.472  1.00 97.00      PROA N 
ATOM    141  HN  ARG P  10     -30.801-347.653-147.234  1.00 97.00      PROA H 
ATOM    142  CA  ARG P  10     -32.639-346.983-146.481  1.00 97.00      PROA C 
ATOM    143  HA  ARG P  10     -33.395-347.715-146.225  1.00 97.00      PROA H 
ATOM    144  CB  ARG P  10     -31.872-346.599-145.185  1.00 97.00      PROA C 
ATOM    145  HB1 ARG P  10     -32.627-346.375-144.399  1.00 97.00      PROA H 
ATOM    146  HB2 ARG P  10     -31.263-345.684-145.329  1.00 97.00      PROA H 
ATOM    147  CG  ARG P  10     -30.949-347.721-144.667  1.00 97.00      PROA C 
ATOM    148  HG1 ARG P  10     -31.374-348.697-144.995  1.00 97.00      PROA H 
ATOM    149  HG2 ARG P  10     -30.976-347.722-143.554  1.00 97.00      PROA H 
ATOM    150  CD  ARG P  10     -29.471-347.569-145.092  1.00 97.00      PROA C 
ATOM    151  HD1 ARG P  10     -28.874-347.048-144.312  1.00 97.00      PROA H 
ATOM    152  HD2 ARG P  10     -29.392-346.993-146.036  1.00 97.00      PROA H 
ATOM    153  NE  ARG P  10     -28.869-348.911-145.364  1.00 97.00      PROANE 
ATOM    154  HE  ARG P  10     -28.763-349.212-146.311  1.00 97.00      PROA H 
ATOM    155  CZ  ARG P  10     -28.813-349.913-144.472  1.00 97.00      PROA C 
ATOM    156  NH1 ARG P  10     -28.425-351.129-144.892  1.00 97.00      PROA N 
ATOM    157 HH11 ARG P  10     -27.979-351.189-145.783  1.00 97.00      PROA H 
ATOM    158 HH12 ARG P  10     -28.338-351.858-144.216  1.00 97.00      PROA H 
ATOM    159  NH2 ARG P  10     -29.105-349.780-143.180  1.00 97.00      PROA N 
ATOM    160 HH21 ARG P  10     -29.142-348.883-142.756  1.00 97.00      PROA H 
ATOM    161 HH22 ARG P  10     -29.021-350.607-142.622  1.00 97.00      PROA H 
ATOM    162  C   ARG P  10     -33.359-345.763-147.029  1.00 97.00      PROA C 
ATOM    163  O   ARG P  10     -34.585-345.674-146.958  1.00 97.00      PROA O 
ATOM    164  N   ASN P  11     -32.621-344.831-147.671  1.00 97.00      PROA N 
ATOM    165  HN  ASN P  11     -31.625-344.816-147.595  1.00 97.00      PROA H 
ATOM    166  CA  ASN P  11     -33.271-343.742-148.352  1.00 97.00      PROA C 
ATOM    167  HA  ASN P  11     -34.111-344.161-148.880  1.00 97.00      PROA H 
ATOM    168  CB  ASN P  11     -33.731-342.650-147.344  1.00 97.00      PROA C 
ATOM    169  HB1 ASN P  11     -32.950-341.912-147.078  1.00 97.00      PROA H 
ATOM    170  HB2 ASN P  11     -34.070-343.122-146.396  1.00 97.00      PROA H 
ATOM    171  CG  ASN P  11     -34.911-341.950-148.004  1.00 97.00      PROA C 
ATOM    172  OD1 ASN P  11     -34.783-340.872-148.591  1.00 97.00      PROA O 
ATOM    173  ND2 ASN P  11     -36.076-342.659-147.963  1.00 97.00      PROA N 
ATOM    174 HD21 ASN P  11     -36.789-342.438-148.622  1.00 97.00      PROA H 
ATOM    175 HD22 ASN P  11     -36.106-343.512-147.441  1.00 97.00      PROA H 
ATOM    176  C   ASN P  11     -32.370-343.114-149.394  1.00 97.00      PROA C 
ATOM    177  O   ASN P  11     -32.657-343.071-150.588  1.00 97.00      PROA O 
ATOM    178  N   THR P  12     -31.254-342.572-148.906  1.00 97.00      PROA N 
ATOM    179  HN  THR P  12     -31.051-342.699-147.938  1.00 97.00      PROA H 
ATOM    180  CA  THR P  12     -30.370-341.650-149.579  1.00 97.00      PROA C 
ATOM    181  HA  THR P  12     -30.840-341.241-150.458  1.00 97.00      PROA H 
ATOM    182  CB  THR P  12     -29.981-340.519-148.624  1.00 97.00      PROA C 
ATOM    183  HB  THR P  12     -28.914-340.230-148.704  1.00 97.00      PROA H 
ATOM    184  OG1 THR P  12     -30.240-340.853-147.267  1.00 97.00      PROA O 
ATOM    185  HG1 THR P  12     -29.645-341.570-147.017  1.00 97.00      PROA H 
ATOM    186  CG2 THR P  12     -30.861-339.297-148.931  1.00 97.00      PROA C 
ATOM    187 HG21 THR P  12     -31.934-339.554-148.799  1.00 97.00      PROA H 
ATOM    188 HG22 THR P  12     -30.696-338.946-149.970  1.00 97.00      PROA H 
ATOM    189 HG23 THR P  12     -30.614-338.467-148.235  1.00 97.00      PROA H 
ATOM    190  C   THR P  12     -29.133-342.364-150.040  1.00 97.00      PROA C 
ATOM    191  O   THR P  12     -28.341-341.836-150.809  1.00 97.00      PROA O 
ATOM    192  N   GLU P  13     -28.955-343.605-149.582  1.00 97.00      PROA N 
ATOM    193  HN  GLU P  13     -29.615-343.982-148.936  1.00 97.00      PROA H 
ATOM    194  CA  GLU P  13     -27.726-344.335-149.651  1.00 97.00      PROA C 
ATOM    195  HA  GLU P  13     -26.895-343.641-149.637  1.00 97.00      PROA H 
ATOM    196  CB  GLU P  13     -27.645-345.245-148.397  1.00 97.00      PROA C 
ATOM    197  HB1 GLU P  13     -26.720-345.845-148.475  1.00 97.00      PROA H 
ATOM    198  HB2 GLU P  13     -28.501-345.954-148.393  1.00 97.00      PROA H 
ATOM    199  CG  GLU P  13     -27.579-344.501-147.033  1.00 97.00      PROA C 
ATOM    200  HG1 GLU P  13     -26.770-343.740-147.055  1.00 97.00      PROA H 
ATOM    201  HG2 GLU P  13     -27.347-345.232-146.229  1.00 97.00      PROA H 
ATOM    202  CD  GLU P  13     -28.884-343.815-146.635  1.00 97.00      PROA C 
ATOM    203  OE1 GLU P  13     -29.969-344.350-146.961  1.00 97.00      PROA O 
ATOM    204  OE2 GLU P  13     -28.804-342.731-146.013  1.00 97.00      PROA O 
ATOM    205  C   GLU P  13     -27.632-345.167-150.920  1.00 97.00      PROA C 
ATOM    206  O   GLU P  13     -28.543-345.919-151.259  1.00 97.00      PROA O 
ATOM    207  N   ILE P  14     -26.492-345.054-151.643  1.00 97.00      PROA N 
ATOM    208  HN  ILE P  14     -25.803-344.374-151.400  1.00 97.00      PROA H 
ATOM    209  CA  ILE P  14     -26.130-345.894-152.766  1.00 97.00      PROA C 
ATOM    210  HA  ILE P  14     -26.731-346.789-152.709  1.00 97.00      PROA H 
ATOM    211  CB  ILE P  14     -26.316-345.218-154.133  1.00 97.00      PROA C 
ATOM    212  HB  ILE P  14     -27.348-344.791-154.135  1.00 97.00      PROA H 
ATOM    213  CG2 ILE P  14     -25.325-344.048-154.332  1.00 97.00      PROA C 
ATOM    214 HG21 ILE P  14     -24.272-344.395-154.277  1.00 97.00      PROA H 
ATOM    215 HG22 ILE P  14     -25.487-343.263-153.572  1.00 97.00      PROA H 
ATOM    216 HG23 ILE P  14     -25.470-343.589-155.331  1.00 97.00      PROA H 
ATOM    217  CG1 ILE P  14     -26.245-346.192-155.342  1.00 97.00      PROA C 
ATOM    218 HG11 ILE P  14     -25.197-346.527-155.489  1.00 97.00      PROA H 
ATOM    219 HG12 ILE P  14     -26.522-345.614-156.252  1.00 97.00      PROA H 
ATOM    220  CD  ILE P  14     -27.166-347.414-155.242  1.00 97.00      PROA C 
ATOM    221  HD1 ILE P  14     -28.215-347.096-155.060  1.00 97.00      PROA H 
ATOM    222  HD2 ILE P  14     -26.853-348.089-154.418  1.00 97.00      PROA H 
ATOM    223  HD3 ILE P  14     -27.135-347.994-156.189  1.00 97.00      PROA H 
ATOM    224  C   ILE P  14     -24.698-346.310-152.502  1.00 97.00      PROA C 
ATOM    225  O   ILE P  14     -24.026-345.761-151.639  1.00 97.00      PROA O 
ATOM    226  N   LEU P  15     -24.207-347.353-153.192  1.00 97.00      PROA N 
ATOM    227  HN  LEU P  15     -24.730-347.762-153.934  1.00 97.00      PROA H 
ATOM    228  CA  LEU P  15     -23.006-348.064-152.823  1.00 97.00      PROA C 
ATOM    229  HA  LEU P  15     -22.775-347.870-151.785  1.00 97.00      PROA H 
ATOM    230  CB  LEU P  15     -23.273-349.574-152.980  1.00 97.00      PROA C 
ATOM    231  HB1 LEU P  15     -22.342-350.162-152.881  1.00 97.00      PROA H 
ATOM    232  HB2 LEU P  15     -23.678-349.757-154.000  1.00 97.00      PROA H 
ATOM    233  CG  LEU P  15     -24.281-350.100-151.930  1.00 97.00      PROA C 
ATOM    234  HG  LEU P  15     -25.013-349.294-151.690  1.00 97.00      PROA H 
ATOM    235  CD1 LEU P  15     -25.112-351.275-152.483  1.00 97.00      PROA C 
ATOM    236 HD11 LEU P  15     -24.474-352.163-152.656  1.00 97.00      PROA H 
ATOM    237 HD12 LEU P  15     -25.584-350.993-153.448  1.00 97.00      PROA H 
ATOM    238 HD13 LEU P  15     -25.921-351.552-151.777  1.00 97.00      PROA H 
ATOM    239  CD2 LEU P  15     -23.534-350.446-150.628  1.00 97.00      PROA C 
ATOM    240 HD21 LEU P  15     -22.919-349.587-150.292  1.00 97.00      PROA H 
ATOM    241 HD22 LEU P  15     -22.864-351.314-150.788  1.00 97.00      PROA H 
ATOM    242 HD23 LEU P  15     -24.240-350.696-149.816  1.00 97.00      PROA H 
ATOM    243  C   LEU P  15     -21.803-347.637-153.639  1.00 97.00      PROA C 
ATOM    244  O   LEU P  15     -21.923-347.310-154.818  1.00 97.00      PROA O 
ATOM    245  N   THR P  16     -20.599-347.616-153.007  1.00 97.00      PROA N 
ATOM    246  HN  THR P  16     -20.544-347.799-152.027  1.00 97.00      PROA H 
ATOM    247  CA  THR P  16     -19.341-347.351-153.701  1.00 97.00      PROA C 
ATOM    248  HA  THR P  16     -19.517-347.364-154.768  1.00 97.00      PROA H 
ATOM    249  CB  THR P  16     -18.679-346.015-153.365  1.00 97.00      PROA C 
ATOM    250  HB  THR P  16     -17.638-345.972-153.766  1.00 97.00      PROA H 
ATOM    251  OG1 THR P  16     -18.647-345.778-151.963  1.00 97.00      PROA O 
ATOM    252  HG1 THR P  16     -18.295-346.581-151.571  1.00 97.00      PROA H 
ATOM    253  CG2 THR P  16     -19.481-344.880-154.021  1.00 97.00      PROA C 
ATOM    254 HG21 THR P  16     -20.528-344.894-153.655  1.00 97.00      PROA H 
ATOM    255 HG22 THR P  16     -19.493-345.000-155.124  1.00 97.00      PROA H 
ATOM    256 HG23 THR P  16     -19.030-343.896-153.771  1.00 97.00      PROA H 
ATOM    257  C   THR P  16     -18.353-348.463-153.421  1.00 97.00      PROA C 
ATOM    258  O   THR P  16     -17.935-348.665-152.283  1.00 97.00      PROA O 
ATOM    259  N   GLY P  17     -17.951-349.202-154.482  1.00 97.00      PROA N 
ATOM    260  HN  GLY P  17     -18.306-349.013-155.394  1.00 97.00      PROA H 
ATOM    261  CA  GLY P  17     -17.153-350.409-154.405  1.00 97.00      PROA C 
ATOM    262  HA1 GLY P  17     -17.227-350.859-153.425  1.00 97.00      PROA H 
ATOM    263  HA2 GLY P  17     -16.146-350.186-154.726  1.00 97.00      PROA H 
ATOM    264  C   GLY P  17     -17.795-351.313-155.406  1.00 97.00      PROA C 
ATOM    265  O   GLY P  17     -18.244-350.842-156.449  1.00 97.00      PROA O 
ATOM    266  N   SER P  18     -17.888-352.633-155.112  1.00 97.00      PROA N 
ATOM    267  HN  SER P  18     -17.433-353.042-154.325  1.00 97.00      PROA H 
ATOM    268  CA  SER P  18     -18.760-353.535-155.835  1.00 97.00      PROA C 
ATOM    269  HA  SER P  18     -18.902-353.165-156.843  1.00 97.00      PROA H 
ATOM    270  CB  SER P  18     -18.168-354.964-155.963  1.00 97.00      PROA C 
ATOM    271  HB1 SER P  18     -17.322-354.925-156.682  1.00 97.00      PROA H 
ATOM    272  HB2 SER P  18     -18.917-355.677-156.369  1.00 97.00      PROA H 
ATOM    273  OG  SER P  18     -17.637-355.445-154.730  1.00 97.00      PROA O 
ATOM    274  HG1 SER P  18     -18.210-356.178-154.468  1.00 97.00      PROA H 
ATOM    275  C   SER P  18     -20.130-353.505-155.181  1.00 97.00      PROA C 
ATOM    276  O   SER P  18     -20.913-352.596-155.451  1.00 97.00      PROA O 
ATOM    277  N   TRP P  19     -20.449-354.485-154.302  1.00 97.00      PROA N 
ATOM    278  HN  TRP P  19     -19.819-355.248-154.157  1.00 97.00      PROA H 
ATOM    279  CA  TRP P  19     -21.645-354.515-153.474  1.00 97.00      PROA C 
ATOM    280  HA  TRP P  19     -21.446-355.274-152.733  1.00 97.00      PROA H 
ATOM    281  CB  TRP P  19     -21.941-353.203-152.697  1.00 97.00      PROA C 
ATOM    282  HB1 TRP P  19     -22.742-353.403-151.956  1.00 97.00      PROA H 
ATOM    283  HB2 TRP P  19     -22.335-352.448-153.411  1.00 97.00      PROA H 
ATOM    284  CG  TRP P  19     -20.765-352.613-151.973  1.00 97.00      PROA C 
ATOM    285  CD1 TRP P  19     -20.078-351.491-152.353  1.00 97.00      PROA C 
ATOM    286  HD1 TRP P  19     -20.288-350.932-153.255  1.00 97.00      PROA H 
ATOM    287  NE1 TRP P  19     -19.059-351.247-151.473  1.00 97.00      PROA N 
ATOM    288  HE1 TRP P  19     -18.446-350.485-151.507  1.00 97.00      PROA H 
ATOM    289  CE2 TRP P  19     -19.029-352.222-150.526  1.00 97.00      PROA C 
ATOM    290  CD2 TRP P  19     -20.102-353.103-150.794  1.00 97.00      PROA C 
ATOM    291  CE3 TRP P  19     -20.312-354.195-149.957  1.00 97.00      PROA C 
ATOM    292  HE3 TRP P  19     -21.133-354.874-150.127  1.00 97.00      PROA H 
ATOM    293  CZ3 TRP P  19     -19.411-354.429-148.914  1.00 97.00      PROA C 
ATOM    294  HZ3 TRP P  19     -19.541-355.299-148.286  1.00 97.00      PROA H 
ATOM    295  CZ2 TRP P  19     -18.142-352.442-149.482  1.00 97.00      PROA C 
ATOM    296  HZ2 TRP P  19     -17.307-351.783-149.298  1.00 97.00      PROA H 
ATOM    297  CH2 TRP P  19     -18.334-353.575-148.690  1.00 97.00      PROA C 
ATOM    298  HH2 TRP P  19     -17.649-353.779-147.879  1.00 97.00      PROA H 
ATOM    299  C   TRP P  19     -22.836-355.023-154.272  1.00 97.00      PROA C 
ATOM    300  O   TRP P  19     -24.000-354.818-153.931  1.00 97.00      PROA O 
ATOM    301  N   SER P  20     -22.511-355.756-155.354  1.00 97.00      PROA N 
ATOM    302  HN  SER P  20     -21.545-355.842-155.583  1.00 97.00      PROA H 
ATOM    303  CA  SER P  20     -23.382-356.461-156.270  1.00 97.00      PROA C 
ATOM    304  HA  SER P  20     -24.390-356.076-156.201  1.00 97.00      PROA H 
ATOM    305  CB  SER P  20     -22.837-356.321-157.722  1.00 97.00      PROA C 
ATOM    306  HB1 SER P  20     -23.147-355.323-158.098  1.00 97.00      PROA H 
ATOM    307  HB2 SER P  20     -23.257-357.081-158.413  1.00 97.00      PROA H 
ATOM    308  OG  SER P  20     -21.408-356.344-157.781  1.00 97.00      PROA O 
ATOM    309  HG1 SER P  20     -21.090-357.088-157.251  1.00 97.00      PROA H 
ATOM    310  C   SER P  20     -23.417-357.931-155.921  1.00 97.00      PROA C 
ATOM    311  O   SER P  20     -23.926-358.766-156.668  1.00 97.00      PROA O 
ATOM    312  N   ASP P  21     -22.832-358.270-154.761  1.00 97.00      PROA N 
ATOM    313  HN  ASP P  21     -22.556-357.545-154.136  1.00 97.00      PROA H 
ATOM    314  CA  ASP P  21     -22.159-359.527-154.554  1.00 97.00      PROA C 
ATOM    315  HA  ASP P  21     -22.109-360.061-155.495  1.00 97.00      PROA H 
ATOM    316  CB  ASP P  21     -20.710-359.267-154.052  1.00 97.00      PROA C 
ATOM    317  HB1 ASP P  21     -20.070-360.152-154.240  1.00 97.00      PROA H 
ATOM    318  HB2 ASP P  21     -20.698-359.039-152.968  1.00 97.00      PROA H 
ATOM    319  CG  ASP P  21     -20.089-358.074-154.783  1.00 97.00      PROA C 
ATOM    320  OD1 ASP P  21     -20.174-358.013-156.035  1.00 97.00      PROA O 
ATOM    321  OD2 ASP P  21     -19.491-357.226-154.079  1.00 97.00      PROA O 
ATOM    322  C   ASP P  21     -22.941-360.359-153.556  1.00 97.00      PROA C 
ATOM    323  O   ASP P  21     -23.574-359.848-152.638  1.00 97.00      PROA O 
ATOM    324  N   GLN P  22     -22.970-361.692-153.753  1.00 97.00      PROA N 
ATOM    325  HN  GLN P  22     -22.479-362.091-154.524  1.00 97.00      PROA H 
ATOM    326  CA  GLN P  22     -23.790-362.608-152.976  1.00 97.00      PROA C 
ATOM    327  HA  GLN P  22     -24.800-362.226-153.047  1.00 97.00      PROA H 
ATOM    328  CB  GLN P  22     -23.778-364.021-153.618  1.00 97.00      PROA C 
ATOM    329  HB1 GLN P  22     -22.735-364.409-153.592  1.00 97.00      PROA H 
ATOM    330  HB2 GLN P  22     -24.054-363.903-154.691  1.00 97.00      PROA H 
ATOM    331  CG  GLN P  22     -24.712-365.085-152.992  1.00 97.00      PROA C 
ATOM    332  HG1 GLN P  22     -24.427-365.297-151.944  1.00 97.00      PROA H 
ATOM    333  HG2 GLN P  22     -24.607-366.032-153.566  1.00 97.00      PROA H 
ATOM    334  CD  GLN P  22     -26.198-364.693-153.047  1.00 97.00      PROA C 
ATOM    335  OE1 GLN P  22     -26.914-365.091-153.972  1.00 97.00      PROA O 
ATOM    336  NE2 GLN P  22     -26.681-363.929-152.029  1.00 97.00      PROA N 
ATOM    337 HE21 GLN P  22     -26.060-363.574-151.328  1.00 97.00      PROA H 
ATOM    338 HE22 GLN P  22     -27.651-363.695-152.015  1.00 97.00      PROA H 
ATOM    339  C   GLN P  22     -23.478-362.701-151.481  1.00 97.00      PROA C 
ATOM    340  O   GLN P  22     -24.394-362.834-150.673  1.00 97.00      PROA O 
ATOM    341  N   THR P  23     -22.188-362.662-151.062  1.00 97.00      PROA N 
ATOM    342  HN  THR P  23     -21.448-362.514-151.709  1.00 97.00      PROA H 
ATOM    343  CA  THR P  23     -21.817-362.888-149.665  1.00 97.00      PROA C 
ATOM    344  HA  THR P  23     -22.667-362.673-149.029  1.00 97.00      PROA H 
ATOM    345  CB  THR P  23     -21.322-364.307-149.358  1.00 97.00      PROA C 
ATOM    346  HB  THR P  23     -20.961-364.370-148.302  1.00 97.00      PROA H 
ATOM    347  OG1 THR P  23     -20.268-364.703-150.233  1.00 97.00      PROA O 
ATOM    348  HG1 THR P  23     -19.657-363.961-150.249  1.00 97.00      PROA H 
ATOM    349  CG2 THR P  23     -22.460-365.328-149.513  1.00 97.00      PROA C 
ATOM    350 HG21 THR P  23     -22.766-365.398-150.576  1.00 97.00      PROA H 
ATOM    351 HG22 THR P  23     -23.338-365.036-148.902  1.00 97.00      PROA H 
ATOM    352 HG23 THR P  23     -22.113-366.333-149.187  1.00 97.00      PROA H 
ATOM    353  C   THR P  23     -20.700-361.961-149.234  1.00 97.00      PROA C 
ATOM    354  O   THR P  23     -19.646-361.910-149.865  1.00 97.00      PROA O 
ATOM    355  N   TYR P  24     -20.887-361.261-148.093  1.00 97.00      PROA N 
ATOM    356  HN  TYR P  24     -21.770-361.280-147.625  1.00 97.00      PROA H 
ATOM    357  CA  TYR P  24     -19.862-360.478-147.432  1.00 97.00      PROA C 
ATOM    358  HA  TYR P  24     -18.929-360.602-147.958  1.00 97.00      PROA H 
ATOM    359  CB  TYR P  24     -20.188-358.958-147.313  1.00 97.00      PROA C 
ATOM    360  HB1 TYR P  24     -19.243-358.382-147.223  1.00 97.00      PROA H 
ATOM    361  HB2 TYR P  24     -20.806-358.729-146.423  1.00 97.00      PROA H 
ATOM    362  CG  TYR P  24     -20.947-358.456-148.513  1.00 97.00      PROA C 
ATOM    363  CD1 TYR P  24     -20.272-357.943-149.634  1.00 97.00      PROA C 
ATOM    364  HD1 TYR P  24     -19.193-357.903-149.643  1.00 97.00      PROA H 
ATOM    365  CE1 TYR P  24     -20.989-357.509-150.755  1.00 97.00      PROA C 
ATOM    366  HE1 TYR P  24     -20.462-357.142-151.623  1.00 97.00      PROA H 
ATOM    367  CZ  TYR P  24     -22.385-357.589-150.761  1.00 97.00      PROA C 
ATOM    368  OH  TYR P  24     -23.106-357.266-151.919  1.00 97.00      PROA O 
ATOM    369  HH  TYR P  24     -23.525-358.085-152.205  1.00 97.00      PROA H 
ATOM    370  CD2 TYR P  24     -22.355-358.487-148.522  1.00 97.00      PROA C 
ATOM    371  HD2 TYR P  24     -22.889-358.876-147.671  1.00 97.00      PROA H 
ATOM    372  CE2 TYR P  24     -23.072-358.078-149.649  1.00 97.00      PROA C 
ATOM    373  HE2 TYR P  24     -24.150-358.157-149.663  1.00 97.00      PROA H 
ATOM    374  C   TYR P  24     -19.790-361.056-146.027  1.00 97.00      PROA C 
ATOM    375  O   TYR P  24     -20.849-361.308-145.461  1.00 97.00      PROA O 
ATOM    376  N   PRO P  25     -18.654-361.321-145.390  1.00 97.00      PROA N 
ATOM    377  CD  PRO P  25     -17.332-361.304-146.019  1.00 97.00      PROA C 
ATOM    378  HD1 PRO P  25     -16.987-360.248-146.081  1.00 97.00      PROA H 
ATOM    379  HD2 PRO P  25     -17.346-361.766-147.030  1.00 97.00      PROA H 
ATOM    380  CA  PRO P  25     -18.585-361.726-143.983  1.00 97.00      PROA C 
ATOM    381  HA  PRO P  25     -19.063-362.693-143.909  1.00 97.00      PROA H 
ATOM    382  CB  PRO P  25     -17.075-361.795-143.694  1.00 97.00      PROA C 
ATOM    383  HB1 PRO P  25     -16.832-362.562-142.933  1.00 97.00      PROA H 
ATOM    384  HB2 PRO P  25     -16.690-360.807-143.353  1.00 97.00      PROA H 
ATOM    385  CG  PRO P  25     -16.452-362.108-145.060  1.00 97.00      PROA C 
ATOM    386  HG1 PRO P  25     -15.382-361.826-145.121  1.00 97.00      PROA H 
ATOM    387  HG2 PRO P  25     -16.563-363.192-145.281  1.00 97.00      PROA H 
ATOM    388  C   PRO P  25     -19.295-360.805-142.999  1.00 97.00      PROA C 
ATOM    389  O   PRO P  25     -19.147-359.596-143.117  1.00 97.00      PROA O 
ATOM    390  N   GLU P  26     -20.050-361.356-142.018  1.00 97.00      PROA N 
ATOM    391  HN  GLU P  26     -20.276-362.326-142.065  1.00 97.00      PROA H 
ATOM    392  CA  GLU P  26     -20.562-360.692-140.823  1.00 97.00      PROA C 
ATOM    393  HA  GLU P  26     -21.471-360.211-141.153  1.00 97.00      PROA H 
ATOM    394  CB  GLU P  26     -21.009-361.741-139.757  1.00 97.00      PROA C 
ATOM    395  HB1 GLU P  26     -20.424-362.676-139.910  1.00 97.00      PROA H 
ATOM    396  HB2 GLU P  26     -22.067-361.983-139.995  1.00 97.00      PROA H 
ATOM    397  CG  GLU P  26     -20.864-361.332-138.269  1.00 97.00      PROA C 
ATOM    398  HG1 GLU P  26     -21.145-360.272-138.133  1.00 97.00      PROA H 
ATOM    399  HG2 GLU P  26     -19.809-361.460-137.954  1.00 97.00      PROA H 
ATOM    400  CD  GLU P  26     -21.748-362.124-137.309  1.00 97.00      PROA C 
ATOM    401  OE1 GLU P  26     -22.592-362.913-137.775  1.00 97.00      PROA O 
ATOM    402  OE2 GLU P  26     -21.601-361.931-136.077  1.00 97.00      PROA O 
ATOM    403  C   GLU P  26     -19.722-359.557-140.234  1.00 97.00      PROA C 
ATOM    404  O   GLU P  26     -18.507-359.671-140.081  1.00 97.00      PROA O 
ATOM    405  N   GLY P  27     -20.370-358.410-139.902  1.00 97.00      PROA N 
ATOM    406  HN  GLY P  27     -21.365-358.340-139.971  1.00 97.00      PROA H 
ATOM    407  CA  GLY P  27     -19.695-357.222-139.403  1.00 97.00      PROA C 
ATOM    408  HA1 GLY P  27     -18.880-357.520-138.757  1.00 97.00      PROA H 
ATOM    409  HA2 GLY P  27     -20.436-356.636-138.883  1.00 97.00      PROA H 
ATOM    410  C   GLY P  27     -19.119-356.378-140.513  1.00 97.00      PROA C 
ATOM    411  O   GLY P  27     -18.274-355.517-140.273  1.00 97.00      PROA O 
ATOM    412  N   THR P  28     -19.558-356.624-141.768  1.00 97.00      PROA N 
ATOM    413  HN  THR P  28     -20.241-357.339-141.895  1.00 97.00      PROA H 
ATOM    414  CA  THR P  28     -18.994-356.040-142.979  1.00 97.00      PROA C 
ATOM    415  HA  THR P  28     -17.938-356.259-142.898  1.00 97.00      PROA H 
ATOM    416  CB  THR P  28     -19.496-356.723-144.264  1.00 97.00      PROA C 
ATOM    417  HB  THR P  28     -20.359-357.373-144.006  1.00 97.00      PROA H 
ATOM    418  OG1 THR P  28     -18.489-357.576-144.785  1.00 97.00      PROA O 
ATOM    419  HG1 THR P  28     -18.514-358.353-144.218  1.00 97.00      PROA H 
ATOM    420  CG2 THR P  28     -19.943-355.782-145.403  1.00 97.00      PROA C 
ATOM    421 HG21 THR P  28     -19.091-355.178-145.781  1.00 97.00      PROA H 
ATOM    422 HG22 THR P  28     -20.759-355.110-145.070  1.00 97.00      PROA H 
ATOM    423 HG23 THR P  28     -20.329-356.382-146.253  1.00 97.00      PROA H 
ATOM    424  C   THR P  28     -19.050-354.526-143.065  1.00 97.00      PROA C 
ATOM    425  O   THR P  28     -20.005-353.874-142.647  1.00 97.00      PROA O 
ATOM    426  N   GLN P  29     -17.978-353.940-143.644  1.00 97.00      PROA N 
ATOM    427  HN  GLN P  29     -17.220-354.500-143.971  1.00 97.00      PROA H 
ATOM    428  CA  GLN P  29     -17.807-352.514-143.781  1.00 97.00      PROA C 
ATOM    429  HA  GLN P  29     -18.344-352.033-142.983  1.00 97.00      PROA H 
ATOM    430  CB  GLN P  29     -16.322-352.107-143.614  1.00 97.00      PROA C 
ATOM    431  HB1 GLN P  29     -16.243-351.002-143.726  1.00 97.00      PROA H 
ATOM    432  HB2 GLN P  29     -15.703-352.580-144.408  1.00 97.00      PROA H 
ATOM    433  CG  GLN P  29     -15.779-352.508-142.224  1.00 97.00      PROA C 
ATOM    434  HG1 GLN P  29     -15.663-353.611-142.155  1.00 97.00      PROA H 
ATOM    435  HG2 GLN P  29     -16.508-352.187-141.452  1.00 97.00      PROA H 
ATOM    436  CD  GLN P  29     -14.426-351.852-141.928  1.00 97.00      PROA C 
ATOM    437  OE1 GLN P  29     -13.771-351.269-142.797  1.00 97.00      PROA O 
ATOM    438  NE2 GLN P  29     -13.993-351.947-140.639  1.00 97.00      PROA N 
ATOM    439 HE21 GLN P  29     -13.120-351.524-140.407  1.00 97.00      PROA H 
ATOM    440 HE22 GLN P  29     -14.562-352.395-139.950  1.00 97.00      PROA H 
ATOM    441  C   GLN P  29     -18.378-351.990-145.084  1.00 97.00      PROA C 
ATOM    442  O   GLN P  29     -17.668-351.395-145.892  1.00 97.00      PROA O 
ATOM    443  N   ALA P  30     -19.698-352.190-145.319  1.00 97.00      PROA N 
ATOM    444  HN  ALA P  30     -20.246-352.714-144.668  1.00 97.00      PROA H 
ATOM    445  CA  ALA P  30     -20.404-351.697-146.490  1.00 97.00      PROA C 
ATOM    446  HA  ALA P  30     -19.901-352.089-147.356  1.00 97.00      PROA H 
ATOM    447  CB  ALA P  30     -21.855-352.209-146.511  1.00 97.00      PROA C 
ATOM    448  HB1 ALA P  30     -22.417-351.841-145.626  1.00 97.00      PROA H 
ATOM    449  HB2 ALA P  30     -21.855-353.321-146.481  1.00 97.00      PROA H 
ATOM    450  HB3 ALA P  30     -22.381-351.890-147.434  1.00 97.00      PROA H 
ATOM    451  C   ALA P  30     -20.378-350.182-146.605  1.00 97.00      PROA C 
ATOM    452  O   ALA P  30     -20.605-349.483-145.626  1.00 97.00      PROA O 
ATOM    453  N   ILE P  31     -20.076-349.638-147.810  1.00 97.00      PROA N 
ATOM    454  HN  ILE P  31     -19.936-350.221-148.607  1.00 97.00      PROA H 
ATOM    455  CA  ILE P  31     -19.730-348.234-147.976  1.00 97.00      PROA C 
ATOM    456  HA  ILE P  31     -19.609-347.772-147.006  1.00 97.00      PROA H 
ATOM    457  CB  ILE P  31     -18.419-348.032-148.745  1.00 97.00      PROA C 
ATOM    458  HB  ILE P  31     -18.550-348.419-149.782  1.00 97.00      PROA H 
ATOM    459  CG2 ILE P  31     -18.071-346.525-148.814  1.00 97.00      PROA C 
ATOM    460 HG21 ILE P  31     -17.905-346.125-147.793  1.00 97.00      PROA H 
ATOM    461 HG22 ILE P  31     -18.873-345.935-149.299  1.00 97.00      PROA H 
ATOM    462 HG23 ILE P  31     -17.144-346.368-149.402  1.00 97.00      PROA H 
ATOM    463  CG1 ILE P  31     -17.253-348.839-148.114  1.00 97.00      PROA C 
ATOM    464 HG11 ILE P  31     -17.559-349.896-147.970  1.00 97.00      PROA H 
ATOM    465 HG12 ILE P  31     -17.022-348.421-147.110  1.00 97.00      PROA H 
ATOM    466  CD  ILE P  31     -15.980-348.853-148.970  1.00 97.00      PROA C 
ATOM    467  HD1 ILE P  31     -15.539-347.838-149.052  1.00 97.00      PROA H 
ATOM    468  HD2 ILE P  31     -16.207-349.224-149.993  1.00 97.00      PROA H 
ATOM    469  HD3 ILE P  31     -15.220-349.523-148.516  1.00 97.00      PROA H 
ATOM    470  C   ILE P  31     -20.851-347.517-148.699  1.00 97.00      PROA C 
ATOM    471  O   ILE P  31     -21.114-347.770-149.873  1.00 97.00      PROA O 
ATOM    472  N   TYR P  32     -21.522-346.570-148.004  1.00 97.00      PROA N 
ATOM    473  HN  TYR P  32     -21.308-346.384-147.046  1.00 97.00      PROA H 
ATOM    474  CA  TYR P  32     -22.637-345.821-148.537  1.00 97.00      PROA C 
ATOM    475  HA  TYR P  32     -22.929-346.256-149.481  1.00 97.00      PROA H 
ATOM    476  CB  TYR P  32     -23.864-345.836-147.595  1.00 97.00      PROA C 
ATOM    477  HB1 TYR P  32     -24.652-345.141-147.956  1.00 97.00      PROA H 
ATOM    478  HB2 TYR P  32     -23.560-345.517-146.579  1.00 97.00      PROA H 
ATOM    479  CG  TYR P  32     -24.498-347.199-147.507  1.00 97.00      PROA C 
ATOM    480  CD1 TYR P  32     -25.062-347.785-148.656  1.00 97.00      PROA C 
ATOM    481  HD1 TYR P  32     -24.953-347.302-149.615  1.00 97.00      PROA H 
ATOM    482  CE1 TYR P  32     -25.839-348.942-148.557  1.00 97.00      PROA C 
ATOM    483  HE1 TYR P  32     -26.300-349.361-149.441  1.00 97.00      PROA H 
ATOM    484  CZ  TYR P  32     -26.017-349.551-147.314  1.00 97.00      PROA C 
ATOM    485  OH  TYR P  32     -26.815-350.697-147.226  1.00 97.00      PROA O 
ATOM    486  HH  TYR P  32     -27.132-350.902-148.111  1.00 97.00      PROA H 
ATOM    487  CD2 TYR P  32     -24.673-347.836-146.264  1.00 97.00      PROA C 
ATOM    488  HD2 TYR P  32     -24.253-347.397-145.372  1.00 97.00      PROA H 
ATOM    489  CE2 TYR P  32     -25.424-349.014-146.168  1.00 97.00      PROA C 
ATOM    490  HE2 TYR P  32     -25.567-349.491-145.209  1.00 97.00      PROA H 
ATOM    491  C   TYR P  32     -22.293-344.370-148.815  1.00 97.00      PROA C 
ATOM    492  O   TYR P  32     -21.811-343.627-147.965  1.00 97.00      PROA O 
ATOM    493  N   LYS P  33     -22.602-343.947-150.053  1.00 97.00      PROA N 
ATOM    494  HN  LYS P  33     -22.996-344.607-150.692  1.00 97.00      PROA H 
ATOM    495  CA  LYS P  33     -22.468-342.621-150.601  1.00 97.00      PROA C 
ATOM    496  HA  LYS P  33     -22.064-341.947-149.859  1.00 97.00      PROA H 
ATOM    497  CB  LYS P  33     -21.546-342.681-151.852  1.00 97.00      PROA C 
ATOM    498  HB1 LYS P  33     -21.795-343.632-152.378  1.00 97.00      PROA H 
ATOM    499  HB2 LYS P  33     -20.496-342.780-151.500  1.00 97.00      PROA H 
ATOM    500  CG  LYS P  33     -21.633-341.569-152.919  1.00 97.00      PROA C 
ATOM    501  HG1 LYS P  33     -22.634-341.588-153.395  1.00 97.00      PROA H 
ATOM    502  HG2 LYS P  33     -20.899-341.839-153.714  1.00 97.00      PROA H 
ATOM    503  CD  LYS P  33     -21.300-340.153-152.419  1.00 97.00      PROA C 
ATOM    504  HD1 LYS P  33     -20.441-340.233-151.715  1.00 97.00      PROA H 
ATOM    505  HD2 LYS P  33     -22.151-339.725-151.852  1.00 97.00      PROA H 
ATOM    506  CE  LYS P  33     -20.886-339.171-153.525  1.00 97.00      PROA C 
ATOM    507  HE1 LYS P  33     -20.009-339.565-154.082  1.00 97.00      PROA H 
ATOM    508  HE2 LYS P  33     -20.600-338.196-153.075  1.00 97.00      PROA H 
ATOM    509  NZ  LYS P  33     -21.955-338.904-154.519  1.00 97.00      PROA N 
ATOM    510  HZ1 LYS P  33     -22.805-338.476-154.101  1.00 97.00      PROA H 
ATOM    511  HZ2 LYS P  33     -22.214-339.752-155.055  1.00 97.00      PROA H 
ATOM    512  HZ3 LYS P  33     -21.546-338.193-155.171  1.00 97.00      PROA H 
ATOM    513  C   LYS P  33     -23.858-342.164-150.957  1.00 97.00      PROA C 
ATOM    514  O   LYS P  33     -24.694-342.968-151.336  1.00 97.00      PROA O 
ATOM    515  N   CYS P  34     -24.199-340.870-150.812  1.00 97.00      PROA N 
ATOM    516  HN  CYS P  34     -23.596-340.233-150.333  1.00 97.00      PROA H 
ATOM    517  CA  CYS P  34     -25.476-340.368-151.290  1.00 97.00      PROA C 
ATOM    518  HA  CYS P  34     -26.201-341.005-150.815  1.00 97.00      PROA H 
ATOM    519  CB  CYS P  34     -25.765-338.933-150.814  1.00 97.00      PROA C 
ATOM    520  HB1 CYS P  34     -25.334-338.179-151.503  1.00 97.00      PROA H 
ATOM    521  HB2 CYS P  34     -25.248-338.825-149.839  1.00 97.00      PROA H 
ATOM    522  SG  CYS P  34     -27.531-338.638-150.529  1.00 97.00      PROA S 
ATOM    523  C   CYS P  34     -25.692-340.467-152.800  1.00 97.00      PROA C 
ATOM    524  O   CYS P  34     -24.748-340.334-153.574  1.00 97.00      PROA O 
ATOM    525  N   ARG P  35     -26.967-340.719-153.210  1.00 97.00      PROA N 
ATOM    526  HN  ARG P  35     -27.644-340.859-152.489  1.00 97.00      PROA H 
ATOM    527  CA  ARG P  35     -27.527-340.895-154.552  1.00 97.00      PROA C 
ATOM    528  HA  ARG P  35     -27.407-341.949-154.741  1.00 97.00      PROA H 
ATOM    529  CB  ARG P  35     -29.057-340.581-154.564  1.00 97.00      PROA C 
ATOM    530  HB1 ARG P  35     -29.470-340.774-155.577  1.00 97.00      PROA H 
ATOM    531  HB2 ARG P  35     -29.209-339.504-154.339  1.00 97.00      PROA H 
ATOM    532  CG  ARG P  35     -29.881-341.409-153.550  1.00 97.00      PROA C 
ATOM    533  HG1 ARG P  35     -29.741-340.961-152.544  1.00 97.00      PROA H 
ATOM    534  HG2 ARG P  35     -29.481-342.446-153.527  1.00 97.00      PROA H 
ATOM    535  CD  ARG P  35     -31.396-341.501-153.821  1.00 97.00      PROA C 
ATOM    536  HD1 ARG P  35     -31.882-342.200-153.105  1.00 97.00      PROA H 
ATOM    537  HD2 ARG P  35     -31.581-341.868-154.853  1.00 97.00      PROA H 
ATOM    538  NE  ARG P  35     -32.005-340.138-153.719  1.00 97.00      PROANE 
ATOM    539  HE  ARG P  35     -32.036-339.567-154.537  1.00 97.00      PROA H 
ATOM    540  CZ  ARG P  35     -32.678-339.655-152.655  1.00 97.00      PROA C 
ATOM    541  NH1 ARG P  35     -32.993-340.347-151.551  1.00 97.00      PROA N 
ATOM    542 HH11 ARG P  35     -32.755-341.310-151.469  1.00 97.00      PROA H 
ATOM    543 HH12 ARG P  35     -33.521-339.879-150.844  1.00 97.00      PROA H 
ATOM    544  NH2 ARG P  35     -33.110-338.383-152.696  1.00 97.00      PROA N 
ATOM    545 HH21 ARG P  35     -33.629-338.032-151.921  1.00 97.00      PROA H 
ATOM    546 HH22 ARG P  35     -32.834-337.796-153.457  1.00 97.00      PROA H 
ATOM    547  C   ARG P  35     -26.866-340.143-155.720  1.00 97.00      PROA C 
ATOM    548  O   ARG P  35     -26.299-339.077-155.501  1.00 97.00      PROA O 
ATOM    549  N   PRO P  36     -26.884-340.611-156.979  1.00 97.00      PROA N 
ATOM    550  CD  PRO P  36     -27.353-341.949-157.356  1.00 97.00      PROA C 
ATOM    551  HD1 PRO P  36     -28.457-341.990-157.236  1.00 97.00      PROA H 
ATOM    552  HD2 PRO P  36     -26.869-342.743-156.750  1.00 97.00      PROA H 
ATOM    553  CA  PRO P  36     -26.599-339.796-158.169  1.00 97.00      PROA C 
ATOM    554  HA  PRO P  36     -25.525-339.681-158.215  1.00 97.00      PROA H 
ATOM    555  CB  PRO P  36     -27.136-340.642-159.335  1.00 97.00      PROA C 
ATOM    556  HB1 PRO P  36     -26.583-340.465-160.277  1.00 97.00      PROA H 
ATOM    557  HB2 PRO P  36     -28.218-340.442-159.504  1.00 97.00      PROA H 
ATOM    558  CG  PRO P  36     -26.982-342.081-158.834  1.00 97.00      PROA C 
ATOM    559  HG1 PRO P  36     -27.629-342.798-159.378  1.00 97.00      PROA H 
ATOM    560  HG2 PRO P  36     -25.920-342.398-158.926  1.00 97.00      PROA H 
ATOM    561  C   PRO P  36     -27.182-338.388-158.152  1.00 97.00      PROA C 
ATOM    562  O   PRO P  36     -28.397-338.252-158.019  1.00 97.00      PROA O 
ATOM    563  N   GLY P  37     -26.340-337.335-158.278  1.00 97.00      PROA N 
ATOM    564  HN  GLY P  37     -25.359-337.469-158.415  1.00 97.00      PROA H 
ATOM    565  CA  GLY P  37     -26.771-335.951-158.202  1.00 97.00      PROA C 
ATOM    566  HA1 GLY P  37     -27.793-335.866-158.545  1.00 97.00      PROA H 
ATOM    567  HA2 GLY P  37     -26.085-335.375-158.804  1.00 97.00      PROA H 
ATOM    568  C   GLY P  37     -26.707-335.396-156.804  1.00 97.00      PROA C 
ATOM    569  O   GLY P  37     -27.120-334.261-156.581  1.00 97.00      PROA O 
ATOM    570  N   TYR P  38     -26.172-336.176-155.836  1.00 97.00      PROA N 
ATOM    571  HN  TYR P  38     -25.919-337.117-156.047  1.00 97.00      PROA H 
ATOM    572  CA  TYR P  38     -26.066-335.806-154.437  1.00 97.00      PROA C 
ATOM    573  HA  TYR P  38     -26.235-334.747-154.320  1.00 97.00      PROA H 
ATOM    574  CB  TYR P  38     -26.990-336.617-153.479  1.00 97.00      PROA C 
ATOM    575  HB1 TYR P  38     -26.779-336.358-152.419  1.00 97.00      PROA H 
ATOM    576  HB2 TYR P  38     -26.816-337.705-153.592  1.00 97.00      PROA H 
ATOM    577  CG  TYR P  38     -28.452-336.392-153.703  1.00 97.00      PROA C 
ATOM    578  CD1 TYR P  38     -29.233-335.819-152.684  1.00 97.00      PROA C 
ATOM    579  HD1 TYR P  38     -28.762-335.478-151.774  1.00 97.00      PROA H 
ATOM    580  CE1 TYR P  38     -30.617-335.702-152.830  1.00 97.00      PROA C 
ATOM    581  HE1 TYR P  38     -31.209-335.268-152.038  1.00 97.00      PROA H 
ATOM    582  CZ  TYR P  38     -31.225-336.135-154.014  1.00 97.00      PROA C 
ATOM    583  OH  TYR P  38     -32.603-335.962-154.205  1.00 97.00      PROA O 
ATOM    584  HH  TYR P  38     -32.753-335.020-154.285  1.00 97.00      PROA H 
ATOM    585  CD2 TYR P  38     -29.089-336.861-154.864  1.00 97.00      PROA C 
ATOM    586  HD2 TYR P  38     -28.519-337.351-155.635  1.00 97.00      PROA H 
ATOM    587  CE2 TYR P  38     -30.466-336.713-155.032  1.00 97.00      PROA C 
ATOM    588  HE2 TYR P  38     -30.934-337.036-155.950  1.00 97.00      PROA H 
ATOM    589  C   TYR P  38     -24.685-336.120-153.931  1.00 97.00      PROA C 
ATOM    590  O   TYR P  38     -23.966-336.941-154.489  1.00 97.00      PROA O 
ATOM    591  N   ARG P  39     -24.318-335.517-152.781  1.00 97.00      PROA N 
ATOM    592  HN  ARG P  39     -24.859-334.775-152.388  1.00 97.00      PROA H 
ATOM    593  CA  ARG P  39     -23.299-336.109-151.954  1.00 97.00      PROA C 
ATOM    594  HA  ARG P  39     -23.345-337.180-152.102  1.00 97.00      PROA H 
ATOM    595  CB  ARG P  39     -21.849-335.696-152.292  1.00 97.00      PROA C 
ATOM    596  HB1 ARG P  39     -21.658-336.007-153.345  1.00 97.00      PROA H 
ATOM    597  HB2 ARG P  39     -21.148-336.271-151.646  1.00 97.00      PROA H 
ATOM    598  CG  ARG P  39     -21.528-334.200-152.172  1.00 97.00      PROA C 
ATOM    599  HG1 ARG P  39     -21.756-333.869-151.135  1.00 97.00      PROA H 
ATOM    600  HG2 ARG P  39     -22.168-333.609-152.864  1.00 97.00      PROA H 
ATOM    601  CD  ARG P  39     -20.043-333.916-152.434  1.00 97.00      PROA C 
ATOM    602  HD1 ARG P  39     -19.404-334.627-151.871  1.00 97.00      PROA H 
ATOM    603  HD2 ARG P  39     -19.772-332.885-152.113  1.00 97.00      PROA H 
ATOM    604  NE  ARG P  39     -19.763-334.120-153.892  1.00 97.00      PROANE 
ATOM    605  HE  ARG P  39     -19.725-335.039-154.282  1.00 97.00      PROA H 
ATOM    606  CZ  ARG P  39     -19.540-333.107-154.746  1.00 97.00      PROA C 
ATOM    607  NH1 ARG P  39     -19.764-331.824-154.446  1.00 97.00      PROA N 
ATOM    608 HH11 ARG P  39     -20.217-331.602-153.592  1.00 97.00      PROA H 
ATOM    609 HH12 ARG P  39     -19.725-331.188-155.219  1.00 97.00      PROA H 
ATOM    610  NH2 ARG P  39     -19.132-333.371-155.994  1.00 97.00      PROA N 
ATOM    611 HH21 ARG P  39     -19.161-334.325-156.302  1.00 97.00      PROA H 
ATOM    612 HH22 ARG P  39     -19.143-332.623-156.653  1.00 97.00      PROA H 
ATOM    613  C   ARG P  39     -23.624-335.909-150.495  1.00 97.00      PROA C 
ATOM    614  O   ARG P  39     -24.146-334.886-150.058  1.00 97.00      PROA O 
ATOM    615  N   SER P  40     -23.345-336.971-149.713  1.00 97.00      PROA N 
ATOM    616  HN  SER P  40     -22.958-337.801-150.107  1.00 97.00      PROA H 
ATOM    617  CA  SER P  40     -23.445-337.064-148.280  1.00 97.00      PROA C 
ATOM    618  HA  SER P  40     -24.425-336.709-147.991  1.00 97.00      PROA H 
ATOM    619  CB  SER P  40     -23.326-338.548-147.830  1.00 97.00      PROA C 
ATOM    620  HB1 SER P  40     -24.349-338.979-147.800  1.00 97.00      PROA H 
ATOM    621  HB2 SER P  40     -22.900-338.656-146.816  1.00 97.00      PROA H 
ATOM    622  OG  SER P  40     -22.574-339.328-148.761  1.00 97.00      PROA O 
ATOM    623  HG1 SER P  40     -21.660-339.355-148.462  1.00 97.00      PROA H 
ATOM    624  C   SER P  40     -22.434-336.185-147.588  1.00 97.00      PROA C 
ATOM    625  O   SER P  40     -21.281-336.107-148.007  1.00 97.00      PROA O 
ATOM    626  N   LEU P  41     -22.849-335.494-146.499  1.00 97.00      PROA N 
ATOM    627  HN  LEU P  41     -23.798-335.541-146.187  1.00 97.00      PROA H 
ATOM    628  CA  LEU P  41     -21.979-334.651-145.705  1.00 97.00      PROA C 
ATOM    629  HA  LEU P  41     -21.267-334.170-146.363  1.00 97.00      PROA H 
ATOM    630  CB  LEU P  41     -22.741-333.529-144.974  1.00 97.00      PROA C 
ATOM    631  HB1 LEU P  41     -22.035-333.017-144.283  1.00 97.00      PROA H 
ATOM    632  HB2 LEU P  41     -23.579-333.941-144.373  1.00 97.00      PROA H 
ATOM    633  CG  LEU P  41     -23.294-332.440-145.905  1.00 97.00      PROA C 
ATOM    634  HG  LEU P  41     -22.528-332.184-146.678  1.00 97.00      PROA H 
ATOM    635  CD1 LEU P  41     -24.605-332.801-146.626  1.00 97.00      PROA C 
ATOM    636 HD11 LEU P  41     -25.361-333.150-145.892  1.00 97.00      PROA H 
ATOM    637 HD12 LEU P  41     -24.429-333.594-147.377  1.00 97.00      PROA H 
ATOM    638 HD13 LEU P  41     -25.023-331.914-147.149  1.00 97.00      PROA H 
ATOM    639  CD2 LEU P  41     -23.514-331.184-145.108  1.00 97.00      PROA C 
ATOM    640 HD21 LEU P  41     -22.612-330.775-144.611  1.00 97.00      PROA H 
ATOM    641 HD22 LEU P  41     -24.343-331.258-144.370  1.00 97.00      PROA H 
ATOM    642 HD23 LEU P  41     -23.793-330.499-145.918  1.00 97.00      PROA H 
ATOM    643  C   LEU P  41     -21.190-335.510-144.737  1.00 97.00      PROA C 
ATOM    644  O   LEU P  41     -21.464-335.574-143.540  1.00 97.00      PROA O 
ATOM    645  N   GLY P  42     -20.194-336.233-145.293  1.00 97.00      PROA N 
ATOM    646  HN  GLY P  42     -20.003-336.082-146.261  1.00 97.00      PROA H 
ATOM    647  CA  GLY P  42     -19.536-337.369-144.680  1.00 97.00      PROA C 
ATOM    648  HA1 GLY P  42     -19.463-337.211-143.613  1.00 97.00      PROA H 
ATOM    649  HA2 GLY P  42     -18.577-337.485-145.162  1.00 97.00      PROA H 
ATOM    650  C   GLY P  42     -20.360-338.611-144.924  1.00 97.00      PROA C 
ATOM    651  O   GLY P  42     -21.581-338.605-144.798  1.00 97.00      PROA O 
ATOM    652  N   ASN P  43     -19.704-339.734-145.276  1.00 97.00      PROA N 
ATOM    653  HN  ASN P  43     -18.710-339.737-145.369  1.00 97.00      PROA H 
ATOM    654  CA  ASN P  43     -20.387-340.958-145.663  1.00 97.00      PROA C 
ATOM    655  HA  ASN P  43     -21.285-340.685-146.202  1.00 97.00      PROA H 
ATOM    656  CB  ASN P  43     -19.500-341.828-146.597  1.00 97.00      PROA C 
ATOM    657  HB1 ASN P  43     -19.877-342.865-146.689  1.00 97.00      PROA H 
ATOM    658  HB2 ASN P  43     -18.466-341.876-146.194  1.00 97.00      PROA H 
ATOM    659  CG  ASN P  43     -19.463-341.212-148.004  1.00 97.00      PROA C 
ATOM    660  OD1 ASN P  43     -19.989-340.128-148.267  1.00 97.00      PROA O 
ATOM    661  ND2 ASN P  43     -18.834-341.953-148.958  1.00 97.00      PROA N 
ATOM    662 HD21 ASN P  43     -18.785-341.586-149.886  1.00 97.00      PROA H 
ATOM    663 HD22 ASN P  43     -18.495-342.866-148.740  1.00 97.00      PROA H 
ATOM    664  C   ASN P  43     -20.872-341.773-144.476  1.00 97.00      PROA C 
ATOM    665  O   ASN P  43     -20.619-341.448-143.321  1.00 97.00      PROA O 
ATOM    666  N   ILE P  44     -21.623-342.862-144.768  1.00 97.00      PROA N 
ATOM    667  HN  ILE P  44     -21.835-343.083-145.718  1.00 97.00      PROA H 
ATOM    668  CA  ILE P  44     -22.084-343.832-143.796  1.00 97.00      PROA C 
ATOM    669  HA  ILE P  44     -21.741-343.563-142.807  1.00 97.00      PROA H 
ATOM    670  CB  ILE P  44     -23.604-344.018-143.780  1.00 97.00      PROA C 
ATOM    671  HB  ILE P  44     -23.944-344.383-144.775  1.00 97.00      PROA H 
ATOM    672  CG2 ILE P  44     -23.991-345.072-142.712  1.00 97.00      PROA C 
ATOM    673 HG21 ILE P  44     -23.658-344.735-141.708  1.00 97.00      PROA H 
ATOM    674 HG22 ILE P  44     -23.536-346.060-142.927  1.00 97.00      PROA H 
ATOM    675 HG23 ILE P  44     -25.090-345.218-142.684  1.00 97.00      PROA H 
ATOM    676  CG1 ILE P  44     -24.324-342.665-143.538  1.00 97.00      PROA C 
ATOM    677 HG11 ILE P  44     -23.956-341.901-144.258  1.00 97.00      PROA H 
ATOM    678 HG12 ILE P  44     -24.070-342.306-142.518  1.00 97.00      PROA H 
ATOM    679  CD  ILE P  44     -25.848-342.745-143.696  1.00 97.00      PROA C 
ATOM    680  HD1 ILE P  44     -26.292-343.453-142.967  1.00 97.00      PROA H 
ATOM    681  HD2 ILE P  44     -26.120-343.073-144.721  1.00 97.00      PROA H 
ATOM    682  HD3 ILE P  44     -26.299-341.750-143.513  1.00 97.00      PROA H 
ATOM    683  C   ILE P  44     -21.399-345.111-144.211  1.00 97.00      PROA C 
ATOM    684  O   ILE P  44     -21.383-345.449-145.388  1.00 97.00      PROA O 
ATOM    685  N   ILE P  45     -20.772-345.845-143.264  1.00 97.00      PROA N 
ATOM    686  HN  ILE P  45     -20.789-345.601-142.299  1.00 97.00      PROA H 
ATOM    687  CA  ILE P  45     -19.999-347.023-143.589  1.00 97.00      PROA C 
ATOM    688  HA  ILE P  45     -20.377-347.452-144.502  1.00 97.00      PROA H 
ATOM    689  CB  ILE P  45     -18.487-346.754-143.738  1.00 97.00      PROA C 
ATOM    690  HB  ILE P  45     -18.079-346.414-142.759  1.00 97.00      PROA H 
ATOM    691  CG2 ILE P  45     -17.749-348.054-144.144  1.00 97.00      PROA C 
ATOM    692 HG21 ILE P  45     -18.159-348.452-145.096  1.00 97.00      PROA H 
ATOM    693 HG22 ILE P  45     -17.841-348.834-143.364  1.00 97.00      PROA H 
ATOM    694 HG23 ILE P  45     -16.663-347.874-144.280  1.00 97.00      PROA H 
ATOM    695  CG1 ILE P  45     -18.223-345.608-144.759  1.00 97.00      PROA C 
ATOM    696 HG11 ILE P  45     -18.677-344.668-144.376  1.00 97.00      PROA H 
ATOM    697 HG12 ILE P  45     -18.729-345.866-145.714  1.00 97.00      PROA H 
ATOM    698  CD  ILE P  45     -16.741-345.322-145.038  1.00 97.00      PROA C 
ATOM    699  HD1 ILE P  45     -16.266-346.168-145.577  1.00 97.00      PROA H 
ATOM    700  HD2 ILE P  45     -16.192-345.155-144.087  1.00 97.00      PROA H 
ATOM    701  HD3 ILE P  45     -16.634-344.415-145.670  1.00 97.00      PROA H 
ATOM    702  C   ILE P  45     -20.275-347.988-142.460  1.00 97.00      PROA C 
ATOM    703  O   ILE P  45     -20.414-347.562-141.317  1.00 97.00      PROA O 
ATOM    704  N   MET P  46     -20.362-349.308-142.774  1.00 97.00      PROA N 
ATOM    705  HN  MET P  46     -20.348-349.567-143.740  1.00 97.00      PROA H 
ATOM    706  CA  MET P  46     -20.302-350.411-141.828  1.00 97.00      PROA C 
ATOM    707  HA  MET P  46     -20.151-351.276-142.451  1.00 97.00      PROA H 
ATOM    708  CB  MET P  46     -19.035-350.310-140.917  1.00 97.00      PROA C 
ATOM    709  HB1 MET P  46     -19.064-349.342-140.371  1.00 97.00      PROA H 
ATOM    710  HB2 MET P  46     -18.140-350.281-141.578  1.00 97.00      PROA H 
ATOM    711  CG  MET P  46     -18.840-351.394-139.848  1.00 97.00      PROA C 
ATOM    712  HG1 MET P  46     -18.857-352.390-140.344  1.00 97.00      PROA H 
ATOM    713  HG2 MET P  46     -19.694-351.342-139.143  1.00 97.00      PROA H 
ATOM    714  SD  MET P  46     -17.307-351.213-138.888  1.00 97.00      PROA S 
ATOM    715  CE  MET P  46     -17.596-352.706-137.897  1.00 97.00      PROA C 
ATOM    716  HE1 MET P  46     -17.663-353.607-138.544  1.00 97.00      PROA H 
ATOM    717  HE2 MET P  46     -18.545-352.626-137.325  1.00 97.00      PROA H 
ATOM    718  HE3 MET P  46     -16.771-352.867-137.170  1.00 97.00      PROA H 
ATOM    719  C   MET P  46     -21.594-350.733-141.088  1.00 97.00      PROA C 
ATOM    720  O   MET P  46     -22.403-349.854-140.816  1.00 97.00      PROA O 
ATOM    721  N   VAL P  47     -21.825-352.038-140.771  1.00 97.00      PROA N 
ATOM    722  HN  VAL P  47     -21.176-352.741-141.052  1.00 97.00      PROA H 
ATOM    723  CA  VAL P  47     -22.937-352.504-139.954  1.00 97.00      PROA C 
ATOM    724  HA  VAL P  47     -23.567-351.661-139.715  1.00 97.00      PROA H 
ATOM    725  CB  VAL P  47     -22.502-353.080-138.602  1.00 97.00      PROA C 
ATOM    726  HB  VAL P  47     -23.314-353.707-138.173  1.00 97.00      PROA H 
ATOM    727  CG1 VAL P  47     -21.238-353.961-138.707  1.00 97.00      PROA C 
ATOM    728 HG11 VAL P  47     -20.337-353.361-138.923  1.00 97.00      PROA H 
ATOM    729 HG12 VAL P  47     -21.337-354.733-139.493  1.00 97.00      PROA H 
ATOM    730 HG13 VAL P  47     -21.071-354.474-137.736  1.00 97.00      PROA H 
ATOM    731  CG2 VAL P  47     -22.289-351.917-137.609  1.00 97.00      PROA C 
ATOM    732 HG21 VAL P  47     -23.229-351.343-137.475  1.00 97.00      PROA H 
ATOM    733 HG22 VAL P  47     -21.498-351.225-137.963  1.00 97.00      PROA H 
ATOM    734 HG23 VAL P  47     -21.987-352.326-136.621  1.00 97.00      PROA H 
ATOM    735  C   VAL P  47     -23.863-353.451-140.703  1.00 97.00      PROA C 
ATOM    736  O   VAL P  47     -24.789-352.998-141.374  1.00 97.00      PROA O 
ATOM    737  N   CYS P  48     -23.653-354.786-140.575  1.00 97.00      PROA N 
ATOM    738  HN  CYS P  48     -22.881-355.114-140.039  1.00 97.00      PROA H 
ATOM    739  CA  CYS P  48     -24.563-355.819-141.015  1.00 97.00      PROA C 
ATOM    740  HA  CYS P  48     -25.565-355.523-140.752  1.00 97.00      PROA H 
ATOM    741  CB  CYS P  48     -24.493-356.084-142.540  1.00 97.00      PROA C 
ATOM    742  HB1 CYS P  48     -24.727-355.122-143.030  1.00 97.00      PROA H 
ATOM    743  HB2 CYS P  48     -25.280-356.812-142.835  1.00 97.00      PROA H 
ATOM    744  SG  CYS P  48     -22.869-356.592-143.172  1.00 97.00      PROA S 
ATOM    745  C   CYS P  48     -24.249-357.076-140.239  1.00 97.00      PROA C 
ATOM    746  O   CYS P  48     -23.095-357.279-139.871  1.00 97.00      PROA O 
ATOM    747  N   ARG P  49     -25.287-357.928-140.006  1.00 97.00      PROA N 
ATOM    748  HN  ARG P  49     -26.170-357.723-140.426  1.00 97.00      PROA H 
ATOM    749  CA  ARG P  49     -25.308-359.226-139.346  1.00 97.00      PROA C 
ATOM    750  HA  ARG P  49     -25.531-359.927-140.132  1.00 97.00      PROA H 
ATOM    751  CB  ARG P  49     -24.021-359.728-138.635  1.00 97.00      PROA C 
ATOM    752  HB1 ARG P  49     -23.208-359.717-139.394  1.00 97.00      PROA H 
ATOM    753  HB2 ARG P  49     -24.147-360.791-138.336  1.00 97.00      PROA H 
ATOM    754  CG  ARG P  49     -23.566-358.908-137.410  1.00 97.00      PROA C 
ATOM    755  HG1 ARG P  49     -23.976-357.877-137.477  1.00 97.00      PROA H 
ATOM    756  HG2 ARG P  49     -22.463-358.801-137.471  1.00 97.00      PROA H 
ATOM    757  CD  ARG P  49     -23.948-359.508-136.045  1.00 97.00      PROA C 
ATOM    758  HD1 ARG P  49     -23.578-360.539-135.904  1.00 97.00      PROA H 
ATOM    759  HD2 ARG P  49     -25.040-359.516-135.882  1.00 97.00      PROA H 
ATOM    760  NE  ARG P  49     -23.376-358.618-134.999  1.00 97.00      PROANE 
ATOM    761  HE  ARG P  49     -23.875-357.771-134.797  1.00 97.00      PROA H 
ATOM    762  CZ  ARG P  49     -22.051-358.486-134.799  1.00 97.00      PROA C 
ATOM    763  NH1 ARG P  49     -21.154-359.430-135.080  1.00 97.00      PROA N 
ATOM    764 HH11 ARG P  49     -21.477-360.317-135.418  1.00 97.00      PROA H 
ATOM    765 HH12 ARG P  49     -20.213-359.303-134.789  1.00 97.00      PROA H 
ATOM    766  NH2 ARG P  49     -21.636-357.285-134.372  1.00 97.00      PROA N 
ATOM    767 HH21 ARG P  49     -20.725-356.991-134.634  1.00 97.00      PROA H 
ATOM    768 HH22 ARG P  49     -22.365-356.597-134.364  1.00 97.00      PROA H 
ATOM    769  C   ARG P  49     -26.451-359.304-138.359  1.00 97.00      PROA C 
ATOM    770  O   ARG P  49     -26.539-358.527-137.420  1.00 97.00      PROA O 
ATOM    771  N   LYS P  50     -27.357-360.286-138.542  1.00 97.00      PROA N 
ATOM    772  HN  LYS P  50     -27.295-360.838-139.372  1.00 97.00      PROA H 
ATOM    773  CA  LYS P  50     -28.285-360.811-137.560  1.00 97.00      PROA C 
ATOM    774  HA  LYS P  50     -28.933-361.472-138.116  1.00 97.00      PROA H 
ATOM    775  CB  LYS P  50     -27.515-361.711-136.552  1.00 97.00      PROA C 
ATOM    776  HB1 LYS P  50     -28.199-362.090-135.764  1.00 97.00      PROA H 
ATOM    777  HB2 LYS P  50     -26.736-361.093-136.056  1.00 97.00      PROA H 
ATOM    778  CG  LYS P  50     -26.835-362.937-137.217  1.00 97.00      PROA C 
ATOM    779  HG1 LYS P  50     -26.300-362.622-138.137  1.00 97.00      PROA H 
ATOM    780  HG2 LYS P  50     -27.623-363.659-137.523  1.00 97.00      PROA H 
ATOM    781  CD  LYS P  50     -25.814-363.634-136.295  1.00 97.00      PROA C 
ATOM    782  HD1 LYS P  50     -26.317-363.842-135.325  1.00 97.00      PROA H 
ATOM    783  HD2 LYS P  50     -24.975-362.931-136.090  1.00 97.00      PROA H 
ATOM    784  CE  LYS P  50     -25.245-364.971-136.811  1.00 97.00      PROA C 
ATOM    785  HE1 LYS P  50     -26.060-365.683-137.055  1.00 97.00      PROA H 
ATOM    786  HE2 LYS P  50     -24.593-365.416-136.029  1.00 97.00      PROA H 
ATOM    787  NZ  LYS P  50     -24.413-364.813-138.019  1.00 97.00      PROA N 
ATOM    788  HZ1 LYS P  50     -23.807-363.967-137.928  1.00 97.00      PROA H 
ATOM    789  HZ2 LYS P  50     -25.008-364.709-138.870  1.00 97.00      PROA H 
ATOM    790  HZ3 LYS P  50     -23.799-365.634-138.165  1.00 97.00      PROA H 
ATOM    791  C   LYS P  50     -29.237-359.813-136.886  1.00 97.00      PROA C 
ATOM    792  O   LYS P  50     -29.788-360.092-135.822  1.00 97.00      PROA O 
ATOM    793  N   GLY P  51     -29.472-358.635-137.515  1.00 97.00      PROA N 
ATOM    794  HN  GLY P  51     -29.044-358.463-138.403  1.00 97.00      PROA H 
ATOM    795  CA  GLY P  51     -30.306-357.546-137.031  1.00 97.00      PROA C 
ATOM    796  HA1 GLY P  51     -30.606-357.738-136.011  1.00 97.00      PROA H 
ATOM    797  HA2 GLY P  51     -31.139-357.445-137.710  1.00 97.00      PROA H 
ATOM    798  C   GLY P  51     -29.558-356.234-137.035  1.00 97.00      PROA C 
ATOM    799  O   GLY P  51     -30.126-355.186-136.731  1.00 97.00      PROA O 
ATOM    800  N   GLU P  52     -28.259-356.251-137.401  1.00 97.00      PROA N 
ATOM    801  HN  GLU P  52     -27.824-357.120-137.627  1.00 97.00      PROA H 
ATOM    802  CA  GLU P  52     -27.364-355.118-137.294  1.00 97.00      PROA C 
ATOM    803  HA  GLU P  52     -27.761-354.414-136.575  1.00 97.00      PROA H 
ATOM    804  CB  GLU P  52     -25.981-355.619-136.787  1.00 97.00      PROA C 
ATOM    805  HB1 GLU P  52     -25.405-356.078-137.617  1.00 97.00      PROA H 
ATOM    806  HB2 GLU P  52     -26.206-356.435-136.058  1.00 97.00      PROA H 
ATOM    807  CG  GLU P  52     -25.133-354.577-136.028  1.00 97.00      PROA C 
ATOM    808  HG1 GLU P  52     -25.731-354.140-135.199  1.00 97.00      PROA H 
ATOM    809  HG2 GLU P  52     -24.812-353.759-136.696  1.00 97.00      PROA H 
ATOM    810  CD  GLU P  52     -23.913-355.238-135.396  1.00 97.00      PROA C 
ATOM    811  OE1 GLU P  52     -22.760-354.953-135.812  1.00 97.00      PROA O 
ATOM    812  OE2 GLU P  52     -24.142-356.031-134.448  1.00 97.00      PROA O 
ATOM    813  C   GLU P  52     -27.235-354.412-138.640  1.00 97.00      PROA C 
ATOM    814  O   GLU P  52     -26.542-353.399-138.737  1.00 97.00      PROA O 
ATOM    815  N   TRP P  53     -27.947-354.875-139.708  1.00 97.00      PROA N 
ATOM    816  HN  TRP P  53     -28.390-355.770-139.647  1.00 97.00      PROA H 
ATOM    817  CA  TRP P  53     -28.059-354.200-141.007  1.00 97.00      PROA C 
ATOM    818  HA  TRP P  53     -27.046-354.085-141.356  1.00 97.00      PROA H 
ATOM    819  CB  TRP P  53     -28.862-355.020-142.075  1.00 97.00      PROA C 
ATOM    820  HB1 TRP P  53     -29.795-354.513-142.399  1.00 97.00      PROA H 
ATOM    821  HB2 TRP P  53     -29.220-355.935-141.562  1.00 97.00      PROA H 
ATOM    822  CG  TRP P  53     -28.116-355.434-143.315  1.00 97.00      PROA C 
ATOM    823  CD1 TRP P  53     -28.270-356.659-143.908  1.00 97.00      PROA C 
ATOM    824  HD1 TRP P  53     -28.930-357.434-143.556  1.00 97.00      PROA H 
ATOM    825  NE1 TRP P  53     -27.411-356.795-144.953  1.00 97.00      PROA N 
ATOM    826  HE1 TRP P  53     -27.254-357.639-145.423  1.00 97.00      PROA H 
ATOM    827  CE2 TRP P  53     -26.684-355.660-145.098  1.00 97.00      PROA C 
ATOM    828  CD2 TRP P  53     -27.108-354.754-144.094  1.00 97.00      PROA C 
ATOM    829  CE3 TRP P  53     -26.489-353.505-144.010  1.00 97.00      PROA C 
ATOM    830  HE3 TRP P  53     -26.728-352.805-143.227  1.00 97.00      PROA H 
ATOM    831  CZ3 TRP P  53     -25.448-353.202-144.892  1.00 97.00      PROA C 
ATOM    832  HZ3 TRP P  53     -24.929-352.258-144.803  1.00 97.00      PROA H 
ATOM    833  CZ2 TRP P  53     -25.654-355.364-145.973  1.00 97.00      PROA C 
ATOM    834  HZ2 TRP P  53     -25.326-356.075-146.717  1.00 97.00      PROA H 
ATOM    835  CH2 TRP P  53     -25.027-354.127-145.840  1.00 97.00      PROA C 
ATOM    836  HH2 TRP P  53     -24.193-353.888-146.483  1.00 97.00      PROA H 
ATOM    837  C   TRP P  53     -28.658-352.797-140.985  1.00 97.00      PROA C 
ATOM    838  O   TRP P  53     -28.855-352.215-142.041  1.00 97.00      PROA O 
ATOM    839  N   VAL P  54     -28.924-352.201-139.804  1.00 97.00      PROA N 
ATOM    840  HN  VAL P  54     -28.792-352.728-138.970  1.00 97.00      PROA H 
ATOM    841  CA  VAL P  54     -29.314-350.817-139.597  1.00 97.00      PROA C 
ATOM    842  HA  VAL P  54     -30.194-350.637-140.200  1.00 97.00      PROA H 
ATOM    843  CB  VAL P  54     -29.686-350.538-138.139  1.00 97.00      PROA C 
ATOM    844  HB  VAL P  54     -30.003-349.474-138.038  1.00 97.00      PROA H 
ATOM    845  CG1 VAL P  54     -30.893-351.424-137.759  1.00 97.00      PROA C 
ATOM    846 HG11 VAL P  54     -30.618-352.499-137.767  1.00 97.00      PROA H 
ATOM    847 HG12 VAL P  54     -31.737-351.266-138.462  1.00 97.00      PROA H 
ATOM    848 HG13 VAL P  54     -31.238-351.172-136.734  1.00 97.00      PROA H 
ATOM    849  CG2 VAL P  54     -28.506-350.786-137.170  1.00 97.00      PROA C 
ATOM    850 HG21 VAL P  54     -27.664-350.094-137.370  1.00 97.00      PROA H 
ATOM    851 HG22 VAL P  54     -28.141-351.831-137.243  1.00 97.00      PROA H 
ATOM    852 HG23 VAL P  54     -28.843-350.618-136.125  1.00 97.00      PROA H 
ATOM    853  C   VAL P  54     -28.245-349.849-140.086  1.00 97.00      PROA C 
ATOM    854  O   VAL P  54     -28.561-348.761-140.566  1.00 97.00      PROA O 
ATOM    855  N   ALA P  55     -26.961-350.270-139.987  1.00 97.00      PROA N 
ATOM    856  HN  ALA P  55     -26.796-351.182-139.620  1.00 97.00      PROA H 
ATOM    857  CA  ALA P  55     -25.769-349.538-140.357  1.00 97.00      PROA C 
ATOM    858  HA  ALA P  55     -24.993-350.286-140.337  1.00 97.00      PROA H 
ATOM    859  CB  ALA P  55     -25.761-348.981-141.799  1.00 97.00      PROA C 
ATOM    860  HB1 ALA P  55     -26.492-348.155-141.914  1.00 97.00      PROA H 
ATOM    861  HB2 ALA P  55     -26.032-349.793-142.510  1.00 97.00      PROA H 
ATOM    862  HB3 ALA P  55     -24.751-348.609-142.073  1.00 97.00      PROA H 
ATOM    863  C   ALA P  55     -25.381-348.505-139.317  1.00 97.00      PROA C 
ATOM    864  O   ALA P  55     -26.213-347.952-138.603  1.00 97.00      PROA O 
ATOM    865  N   LEU P  56     -24.061-348.271-139.175  1.00 97.00      PROA N 
ATOM    866  HN  LEU P  56     -23.418-348.734-139.786  1.00 97.00      PROA H 
ATOM    867  CA  LEU P  56     -23.429-347.607-138.053  1.00 97.00      PROA C 
ATOM    868  HA  LEU P  56     -23.675-348.198-137.182  1.00 97.00      PROA H 
ATOM    869  CB  LEU P  56     -21.896-347.660-138.267  1.00 97.00      PROA C 
ATOM    870  HB1 LEU P  56     -21.640-347.076-139.176  1.00 97.00      PROA H 
ATOM    871  HB2 LEU P  56     -21.623-348.721-138.473  1.00 97.00      PROA H 
ATOM    872  CG  LEU P  56     -21.000-347.183-137.104  1.00 97.00      PROA C 
ATOM    873  HG  LEU P  56     -21.209-346.109-136.910  1.00 97.00      PROA H 
ATOM    874  CD1 LEU P  56     -21.266-347.965-135.805  1.00 97.00      PROA C 
ATOM    875 HD11 LEU P  56     -21.106-349.051-135.974  1.00 97.00      PROA H 
ATOM    876 HD12 LEU P  56     -22.307-347.809-135.454  1.00 97.00      PROA H 
ATOM    877 HD13 LEU P  56     -20.573-347.627-135.006  1.00 97.00      PROA H 
ATOM    878  CD2 LEU P  56     -19.518-347.302-137.505  1.00 97.00      PROA C 
ATOM    879 HD21 LEU P  56     -19.319-346.726-138.432  1.00 97.00      PROA H 
ATOM    880 HD22 LEU P  56     -19.260-348.367-137.690  1.00 97.00      PROA H 
ATOM    881 HD23 LEU P  56     -18.866-346.916-136.694  1.00 97.00      PROA H 
ATOM    882  C   LEU P  56     -23.903-346.188-137.760  1.00 97.00      PROA C 
ATOM    883  O   LEU P  56     -24.079-345.829-136.596  1.00 97.00      PROA O 
ATOM    884  N   ASN P  57     -24.147-345.345-138.791  1.00 97.00      PROA N 
ATOM    885  HN  ASN P  57     -24.038-345.663-139.727  1.00 97.00      PROA H 
ATOM    886  CA  ASN P  57     -24.544-343.955-138.571  1.00 97.00      PROA C 
ATOM    887  HA  ASN P  57     -24.885-343.816-137.554  1.00 97.00      PROA H 
ATOM    888  CB  ASN P  57     -23.368-342.963-138.843  1.00 97.00      PROA C 
ATOM    889  HB1 ASN P  57     -23.712-341.915-138.704  1.00 97.00      PROA H 
ATOM    890  HB2 ASN P  57     -23.026-343.082-139.896  1.00 97.00      PROA H 
ATOM    891  CG  ASN P  57     -22.115-343.133-137.965  1.00 97.00      PROA C 
ATOM    892  OD1 ASN P  57     -21.012-342.840-138.438  1.00 97.00      PROA O 
ATOM    893  ND2 ASN P  57     -22.240-343.617-136.703  1.00 97.00      PROA N 
ATOM    894 HD21 ASN P  57     -23.071-344.104-136.434  1.00 97.00      PROA H 
ATOM    895 HD22 ASN P  57     -21.418-343.681-136.141  1.00 97.00      PROA H 
ATOM    896  C   ASN P  57     -25.703-343.526-139.474  1.00 97.00      PROA C 
ATOM    897  O   ASN P  57     -25.444-342.807-140.437  1.00 97.00      PROA O 
ATOM    898  N   PRO P  58     -26.983-343.860-139.261  1.00 97.00      PROA N 
ATOM    899  CD  PRO P  58     -27.429-344.794-138.220  1.00 97.00      PROA C 
ATOM    900  HD1 PRO P  58     -27.767-344.210-137.337  1.00 97.00      PROA H 
ATOM    901  HD2 PRO P  58     -26.646-345.515-137.909  1.00 97.00      PROA H 
ATOM    902  CA  PRO P  58     -28.027-343.653-140.270  1.00 97.00      PROA C 
ATOM    903  HA  PRO P  58     -27.665-344.054-141.207  1.00 97.00      PROA H 
ATOM    904  CB  PRO P  58     -29.238-344.438-139.733  1.00 97.00      PROA C 
ATOM    905  HB1 PRO P  58     -29.853-344.864-140.551  1.00 97.00      PROA H 
ATOM    906  HB2 PRO P  58     -29.882-343.803-139.084  1.00 97.00      PROA H 
ATOM    907  CG  PRO P  58     -28.608-345.527-138.859  1.00 97.00      PROA C 
ATOM    908  HG1 PRO P  58     -29.309-345.948-138.112  1.00 97.00      PROA H 
ATOM    909  HG2 PRO P  58     -28.221-346.348-139.501  1.00 97.00      PROA H 
ATOM    910  C   PRO P  58     -28.395-342.197-140.499  1.00 97.00      PROA C 
ATOM    911  O   PRO P  58     -28.884-341.869-141.575  1.00 97.00      PROA O 
ATOM    912  N   LEU P  59     -28.223-341.332-139.480  1.00 97.00      PROA N 
ATOM    913  HN  LEU P  59     -27.840-341.667-138.625  1.00 97.00      PROA H 
ATOM    914  CA  LEU P  59     -28.709-339.967-139.443  1.00 97.00      PROA C 
ATOM    915  HA  LEU P  59     -29.720-339.959-139.827  1.00 97.00      PROA H 
ATOM    916  CB  LEU P  59     -28.725-339.445-137.984  1.00 97.00      PROA C 
ATOM    917  HB1 LEU P  59     -29.165-338.424-137.961  1.00 97.00      PROA H 
ATOM    918  HB2 LEU P  59     -27.681-339.373-137.605  1.00 97.00      PROA H 
ATOM    919  CG  LEU P  59     -29.534-340.314-136.986  1.00 97.00      PROA C 
ATOM    920  HG  LEU P  59     -29.087-341.335-136.947  1.00 97.00      PROA H 
ATOM    921  CD1 LEU P  59     -29.442-339.721-135.568  1.00 97.00      PROA C 
ATOM    922 HD11 LEU P  59     -29.890-338.705-135.555  1.00 97.00      PROA H 
ATOM    923 HD12 LEU P  59     -28.383-339.644-135.244  1.00 97.00      PROA H 
ATOM    924 HD13 LEU P  59     -29.992-340.358-134.845  1.00 97.00      PROA H 
ATOM    925  CD2 LEU P  59     -31.010-340.460-137.403  1.00 97.00      PROA C 
ATOM    926 HD21 LEU P  59     -31.101-340.967-138.386  1.00 97.00      PROA H 
ATOM    927 HD22 LEU P  59     -31.485-339.458-137.475  1.00 97.00      PROA H 
ATOM    928 HD23 LEU P  59     -31.566-341.055-136.648  1.00 97.00      PROA H 
ATOM    929  C   LEU P  59     -27.920-338.983-140.293  1.00 97.00      PROA C 
ATOM    930  O   LEU P  59     -28.392-337.877-140.554  1.00 97.00      PROA O 
ATOM    931  N   ARG P  60     -26.706-339.343-140.760  1.00 97.00      PROA N 
ATOM    932  HN  ARG P  60     -26.333-340.246-140.560  1.00 97.00      PROA H 
ATOM    933  CA  ARG P  60     -25.871-338.447-141.544  1.00 97.00      PROA C 
ATOM    934  HA  ARG P  60     -25.896-337.474-141.072  1.00 97.00      PROA H 
ATOM    935  CB  ARG P  60     -24.413-338.961-141.540  1.00 97.00      PROA C 
ATOM    936  HB1 ARG P  60     -24.301-339.837-142.214  1.00 97.00      PROA H 
ATOM    937  HB2 ARG P  60     -24.216-339.325-140.504  1.00 97.00      PROA H 
ATOM    938  CG  ARG P  60     -23.366-337.881-141.870  1.00 97.00      PROA C 
ATOM    939  HG1 ARG P  60     -23.531-336.994-141.218  1.00 97.00      PROA H 
ATOM    940  HG2 ARG P  60     -23.508-337.553-142.923  1.00 97.00      PROA H 
ATOM    941  CD  ARG P  60     -21.913-338.352-141.712  1.00 97.00      PROA C 
ATOM    942  HD1 ARG P  60     -21.208-337.547-142.005  1.00 97.00      PROA H 
ATOM    943  HD2 ARG P  60     -21.734-339.243-142.351  1.00 97.00      PROA H 
ATOM    944  NE  ARG P  60     -21.664-338.655-140.268  1.00 97.00      PROANE 
ATOM    945  HE  ARG P  60     -21.907-337.982-139.574  1.00 97.00      PROA H 
ATOM    946  CZ  ARG P  60     -21.264-339.846-139.791  1.00 97.00      PROA C 
ATOM    947  NH1 ARG P  60     -20.928-340.903-140.543  1.00 97.00      PROA N 
ATOM    948 HH11 ARG P  60     -20.916-340.845-141.539  1.00 97.00      PROA H 
ATOM    949 HH12 ARG P  60     -20.689-341.743-140.058  1.00 97.00      PROA H 
ATOM    950  NH2 ARG P  60     -21.206-340.004-138.456  1.00 97.00      PROA N 
ATOM    951 HH21 ARG P  60     -21.460-339.249-137.855  1.00 97.00      PROA H 
ATOM    952 HH22 ARG P  60     -20.959-340.911-138.115  1.00 97.00      PROA H 
ATOM    953  C   ARG P  60     -26.422-338.318-142.964  1.00 97.00      PROA C 
ATOM    954  O   ARG P  60     -26.621-339.312-143.652  1.00 97.00      PROA O 
ATOM    955  N   LYS P  61     -26.735-337.073-143.412  1.00 97.00      PROA N 
ATOM    956  HN  LYS P  61     -26.521-336.279-142.851  1.00 97.00      PROA H 
ATOM    957  CA  LYS P  61     -27.604-336.808-144.556  1.00 97.00      PROA C 
ATOM    958  HA  LYS P  61     -27.844-337.748-145.026  1.00 97.00      PROA H 
ATOM    959  CB  LYS P  61     -28.954-336.183-144.084  1.00 97.00      PROA C 
ATOM    960  HB1 LYS P  61     -29.219-335.254-144.627  1.00 97.00      PROA H 
ATOM    961  HB2 LYS P  61     -28.818-335.885-143.018  1.00 97.00      PROA H 
ATOM    962  CG  LYS P  61     -30.179-337.131-144.131  1.00 97.00      PROA C 
ATOM    963  HG1 LYS P  61     -30.507-337.249-145.186  1.00 97.00      PROA H 
ATOM    964  HG2 LYS P  61     -31.011-336.626-143.590  1.00 97.00      PROA H 
ATOM    965  CD  LYS P  61     -29.979-338.529-143.511  1.00 97.00      PROA C 
ATOM    966  HD1 LYS P  61     -30.855-338.773-142.869  1.00 97.00      PROA H 
ATOM    967  HD2 LYS P  61     -29.099-338.497-142.845  1.00 97.00      PROA H 
ATOM    968  CE  LYS P  61     -29.849-339.636-144.568  1.00 97.00      PROA C 
ATOM    969  HE1 LYS P  61     -29.391-339.220-145.491  1.00 97.00      PROA H 
ATOM    970  HE2 LYS P  61     -30.847-340.055-144.817  1.00 97.00      PROA H 
ATOM    971  NZ  LYS P  61     -28.974-340.745-144.130  1.00 97.00      PROA N 
ATOM    972  HZ1 LYS P  61     -29.277-341.144-143.219  1.00 97.00      PROA H 
ATOM    973  HZ2 LYS P  61     -28.008-340.372-144.021  1.00 97.00      PROA H 
ATOM    974  HZ3 LYS P  61     -28.957-341.501-144.850  1.00 97.00      PROA H 
ATOM    975  C   LYS P  61     -26.900-336.034-145.665  1.00 97.00      PROA C 
ATOM    976  O   LYS P  61     -25.673-335.996-145.715  1.00 97.00      PROA O 
ATOM    977  N   CYS P  62     -27.663-335.479-146.648  1.00 97.00      PROA N 
ATOM    978  HN  CYS P  62     -28.658-335.457-146.575  1.00 97.00      PROA H 
ATOM    979  CA  CYS P  62     -27.122-335.132-147.953  1.00 97.00      PROA C 
ATOM    980  HA  CYS P  62     -26.044-335.196-147.932  1.00 97.00      PROA H 
ATOM    981  CB  CYS P  62     -27.651-336.061-149.073  1.00 97.00      PROA C 
ATOM    982  HB1 CYS P  62     -27.098-335.865-150.018  1.00 97.00      PROA H 
ATOM    983  HB2 CYS P  62     -28.728-335.857-149.259  1.00 97.00      PROA H 
ATOM    984  SG  CYS P  62     -27.515-337.816-148.681  1.00 97.00      PROA S 
ATOM    985  C   CYS P  62     -27.473-333.741-148.421  1.00 97.00      PROA C 
ATOM    986  O   CYS P  62     -28.358-333.066-147.901  1.00 97.00      PROA O 
ATOM    987  N   GLN P  63     -26.766-333.310-149.486  1.00 97.00      PROA N 
ATOM    988  HN  GLN P  63     -25.991-333.835-149.835  1.00 97.00      PROA H 
ATOM    989  CA  GLN P  63     -27.128-332.161-150.273  1.00 97.00      PROA C 
ATOM    990  HA  GLN P  63     -28.159-331.893-150.090  1.00 97.00      PROA H 
ATOM    991  CB  GLN P  63     -26.161-330.974-150.005  1.00 97.00      PROA C 
ATOM    992  HB1 GLN P  63     -25.229-331.056-150.601  1.00 97.00      PROA H 
ATOM    993  HB2 GLN P  63     -25.855-331.069-148.937  1.00 97.00      PROA H 
ATOM    994  CG  GLN P  63     -26.787-329.564-150.106  1.00 97.00      PROA C 
ATOM    995  HG1 GLN P  63     -26.098-328.821-149.649  1.00 97.00      PROA H 
ATOM    996  HG2 GLN P  63     -27.737-329.552-149.532  1.00 97.00      PROA H 
ATOM    997  CD  GLN P  63     -27.112-329.119-151.531  1.00 97.00      PROA C 
ATOM    998  OE1 GLN P  63     -28.265-329.205-151.964  1.00 97.00      PROA O 
ATOM    999  NE2 GLN P  63     -26.077-328.618-152.258  1.00 97.00      PROA N 
ATOM   1000 HE21 GLN P  63     -26.256-328.283-153.187  1.00 97.00      PROA H 
ATOM   1001 HE22 GLN P  63     -25.169-328.537-151.855  1.00 97.00      PROA H 
ATOM   1002  C   GLN P  63     -26.988-332.669-151.687  1.00 97.00      PROA C 
ATOM   1003  O   GLN P  63     -26.404-333.721-151.926  1.00 97.00      PROA O 
ATOM   1004  N   LYS P  64     -27.538-331.928-152.674  1.00 97.00      PROA N 
ATOM   1005  HN  LYS P  64     -28.091-331.132-152.436  1.00 97.00      PROA H 
ATOM   1006  CA  LYS P  64     -27.198-331.995-154.082  1.00 97.00      PROA C 
ATOM   1007  HA  LYS P  64     -27.580-332.937-154.447  1.00 97.00      PROA H 
ATOM   1008  CB  LYS P  64     -27.882-330.859-154.881  1.00 97.00      PROA C 
ATOM   1009  HB1 LYS P  64     -27.565-330.880-155.946  1.00 97.00      PROA H 
ATOM   1010  HB2 LYS P  64     -27.553-329.893-154.451  1.00 97.00      PROA H 
ATOM   1011  CG  LYS P  64     -29.421-330.913-154.873  1.00 97.00      PROA C 
ATOM   1012  HG1 LYS P  64     -29.821-330.946-153.837  1.00 97.00      PROA H 
ATOM   1013  HG2 LYS P  64     -29.720-331.864-155.370  1.00 97.00      PROA H 
ATOM   1014  CD  LYS P  64     -30.061-329.738-155.642  1.00 97.00      PROA C 
ATOM   1015  HD1 LYS P  64     -30.963-330.130-156.164  1.00 97.00      PROA H 
ATOM   1016  HD2 LYS P  64     -29.363-329.378-156.429  1.00 97.00      PROA H 
ATOM   1017  CE  LYS P  64     -30.536-328.558-154.773  1.00 97.00      PROA C 
ATOM   1018  HE1 LYS P  64     -31.215-328.919-153.974  1.00 97.00      PROA H 
ATOM   1019  HE2 LYS P  64     -31.075-327.820-155.407  1.00 97.00      PROA H 
ATOM   1020  NZ  LYS P  64     -29.420-327.840-154.129  1.00 97.00      PROA N 
ATOM   1021  HZ1 LYS P  64     -28.769-327.505-154.877  1.00 97.00      PROA H 
ATOM   1022  HZ2 LYS P  64     -28.874-328.461-153.498  1.00 97.00      PROA H 
ATOM   1023  HZ3 LYS P  64     -29.755-327.011-153.604  1.00 97.00      PROA H 
ATOM   1024  C   LYS P  64     -25.695-331.975-154.359  1.00 97.00      PROA C 
ATOM   1025  O   LYS P  64     -24.873-331.753-153.472  1.00 97.00      PROA O 
ATOM   1026  N   ARG P  65     -25.297-332.242-155.617  1.00 97.00      PROA N 
ATOM   1027  HN  ARG P  65     -25.967-332.520-156.303  1.00 97.00      PROA H 
ATOM   1028  CA  ARG P  65     -23.907-332.335-156.002  1.00 97.00      PROA C 
ATOM   1029  HA  ARG P  65     -23.283-332.493-155.135  1.00 97.00      PROA H 
ATOM   1030  CB  ARG P  65     -23.777-333.583-156.913  1.00 97.00      PROA C 
ATOM   1031  HB1 ARG P  65     -24.459-333.519-157.784  1.00 97.00      PROA H 
ATOM   1032  HB2 ARG P  65     -24.131-334.435-156.288  1.00 97.00      PROA H 
ATOM   1033  CG  ARG P  65     -22.372-333.962-157.379  1.00 97.00      PROA C 
ATOM   1034  HG1 ARG P  65     -22.351-335.076-157.466  1.00 97.00      PROA H 
ATOM   1035  HG2 ARG P  65     -21.673-333.683-156.563  1.00 97.00      PROA H 
ATOM   1036  CD  ARG P  65     -21.911-333.405-158.731  1.00 97.00      PROA C 
ATOM   1037  HD1 ARG P  65     -21.920-332.304-158.803  1.00 97.00      PROA H 
ATOM   1038  HD2 ARG P  65     -22.493-333.848-159.563  1.00 97.00      PROA H 
ATOM   1039  NE  ARG P  65     -20.494-333.828-158.793  1.00 97.00      PROANE 
ATOM   1040  HE  ARG P  65     -20.164-334.387-158.027  1.00 97.00      PROA H 
ATOM   1041  CZ  ARG P  65     -19.729-333.978-159.876  1.00 97.00      PROA C 
ATOM   1042  NH1 ARG P  65     -20.182-333.965-161.131  1.00 97.00      PROA N 
ATOM   1043 HH11 ARG P  65     -21.166-334.058-161.267  1.00 97.00      PROA H 
ATOM   1044 HH12 ARG P  65     -19.547-334.293-161.828  1.00 97.00      PROA H 
ATOM   1045  NH2 ARG P  65     -18.470-334.397-159.661  1.00 97.00      PROA N 
ATOM   1046 HH21 ARG P  65     -18.316-334.892-158.809  1.00 97.00      PROA H 
ATOM   1047 HH22 ARG P  65     -18.000-334.731-160.477  1.00 97.00      PROA H 
ATOM   1048  C   ARG P  65     -23.413-331.092-156.722  1.00 97.00      PROA C 
ATOM   1049  O   ARG P  65     -23.655-330.957-157.915  1.00 97.00      PROA O 
ATOM   1050  N   PRO P  66     -22.688-330.169-156.089  1.00 97.00      PROA N 
ATOM   1051  CD  PRO P  66     -23.007-329.704-154.736  1.00 97.00      PROA C 
ATOM   1052  HD1 PRO P  66     -22.567-330.402-153.993  1.00 97.00      PROA H 
ATOM   1053  HD2 PRO P  66     -24.108-329.625-154.591  1.00 97.00      PROA H 
ATOM   1054  CA  PRO P  66     -21.772-329.254-156.758  1.00 97.00      PROA C 
ATOM   1055  HA  PRO P  66     -22.346-328.683-157.471  1.00 97.00      PROA H 
ATOM   1056  CB  PRO P  66     -21.233-328.361-155.629  1.00 97.00      PROA C 
ATOM   1057  HB1 PRO P  66     -20.949-327.355-156.000  1.00 97.00      PROA H 
ATOM   1058  HB2 PRO P  66     -20.353-328.824-155.130  1.00 97.00      PROA H 
ATOM   1059  CG  PRO P  66     -22.389-328.306-154.629  1.00 97.00      PROA C 
ATOM   1060  HG1 PRO P  66     -22.061-328.059-153.600  1.00 97.00      PROA H 
ATOM   1061  HG2 PRO P  66     -23.133-327.551-154.965  1.00 97.00      PROA H 
ATOM   1062  C   PRO P  66     -20.628-329.904-157.511  1.00 97.00      PROA C 
ATOM   1063  O   PRO P  66     -19.960-330.778-156.980  1.00 97.00      PROA O 
ATOM   1064  N   CYS P  67     -20.331-329.427-158.729  1.00 97.00      PROA N 
ATOM   1065  HN  CYS P  67     -20.989-328.846-159.204  1.00 97.00      PROA H 
ATOM   1066  CA  CYS P  67     -19.046-329.559-159.380  1.00 97.00      PROA C 
ATOM   1067  HA  CYS P  67     -18.667-330.556-159.199  1.00 97.00      PROA H 
ATOM   1068  CB  CYS P  67     -19.170-329.333-160.906  1.00 97.00      PROA C 
ATOM   1069  HB1 CYS P  67     -18.192-329.090-161.363  1.00 97.00      PROA H 
ATOM   1070  HB2 CYS P  67     -19.851-328.479-161.112  1.00 97.00      PROA H 
ATOM   1071  SG  CYS P  67     -19.766-330.848-161.700  1.00 97.00      PROA S 
ATOM   1072  C   CYS P  67     -18.038-328.590-158.778  1.00 97.00      PROA C 
ATOM   1073  O   CYS P  67     -18.358-327.787-157.903  1.00 97.00      PROA O 
ATOM   1074  N   GLY P  68     -16.764-328.679-159.227  1.00 97.00      PROA N 
ATOM   1075  HN  GLY P  68     -16.528-329.363-159.912  1.00 97.00      PROA H 
ATOM   1076  CA  GLY P  68     -15.717-327.729-158.894  1.00 97.00      PROA C 
ATOM   1077  HA1 GLY P  68     -14.955-328.248-158.332  1.00 97.00      PROA H 
ATOM   1078  HA2 GLY P  68     -16.129-326.868-158.385  1.00 97.00      PROA H 
ATOM   1079  C   GLY P  68     -15.129-327.247-160.185  1.00 97.00      PROA C 
ATOM   1080  O   GLY P  68     -15.835-327.076-161.175  1.00 97.00      PROA O 
ATOM   1081  N   HSD P  69     -13.794-327.023-160.217  1.00 97.00      PROA N 
ATOM   1082  HN  HSD P  69     -13.245-327.079-159.386  1.00 97.00      PROA H 
ATOM   1083  CA  HSD P  69     -13.049-326.813-161.445  1.00 97.00      PROA C 
ATOM   1084  HA  HSD P  69     -13.499-325.957-161.925  1.00 97.00      PROA H 
ATOM   1085  CB  HSD P  69     -11.567-326.478-161.157  1.00 97.00      PROA C 
ATOM   1086  HB1 HSD P  69     -10.928-326.707-162.034  1.00 97.00      PROA H 
ATOM   1087  HB2 HSD P  69     -11.197-327.104-160.317  1.00 97.00      PROA H 
ATOM   1088  ND1 HSD P  69     -10.886-324.109-161.735  1.00 97.00      PROA N 
ATOM   1089  HD1 HSD P  69     -10.602-324.311-162.678  1.00 97.00      PROA H 
ATOM   1090  CG  HSD P  69     -11.375-325.022-160.827  1.00 97.00      PROA C 
ATOM   1091  CE1 HSD P  69     -10.744-322.933-161.082  1.00 97.00      PROA C 
ATOM   1092  HE1 HSD P  69     -10.363-322.039-161.575  1.00 97.00      PROA H 
ATOM   1093  NE2 HSD P  69     -11.092-323.027-159.813  1.00 97.00      PROA N 
ATOM   1094  CD2 HSD P  69     -11.479-324.346-159.651  1.00 97.00      PROA C 
ATOM   1095  HD2 HSD P  69     -11.791-324.697-158.676  1.00 97.00      PROA H 
ATOM   1096  C   HSD P  69     -13.128-328.013-162.391  1.00 97.00      PROA C 
ATOM   1097  O   HSD P  69     -13.161-329.142-161.907  1.00 97.00      PROA O 
ATOM   1098  N   PRO P  70     -13.177-327.849-163.715  1.00 97.00      PROA N 
ATOM   1099  CD  PRO P  70     -13.210-326.546-164.390  1.00 97.00      PROA C 
ATOM   1100  HD1 PRO P  70     -12.359-325.905-164.076  1.00 97.00      PROA H 
ATOM   1101  HD2 PRO P  70     -14.173-326.043-164.153  1.00 97.00      PROA H 
ATOM   1102  CA  PRO P  70     -13.293-328.950-164.664  1.00 97.00      PROA C 
ATOM   1103  HA  PRO P  70     -14.001-329.674-164.306  1.00 97.00      PROA H 
ATOM   1104  CB  PRO P  70     -13.780-328.253-165.945  1.00 97.00      PROA C 
ATOM   1105  HB1 PRO P  70     -14.887-328.139-165.887  1.00 97.00      PROA H 
ATOM   1106  HB2 PRO P  70     -13.537-328.800-166.873  1.00 97.00      PROA H 
ATOM   1107  CG  PRO P  70     -13.140-326.866-165.883  1.00 97.00      PROA C 
ATOM   1108  HG1 PRO P  70     -12.077-326.922-166.204  1.00 97.00      PROA H 
ATOM   1109  HG2 PRO P  70     -13.672-326.121-166.506  1.00 97.00      PROA H 
ATOM   1110  C   PRO P  70     -11.979-329.674-164.863  1.00 97.00      PROA C 
ATOM   1111  O   PRO P  70     -11.983-330.797-165.357  1.00 97.00      PROA O 
ATOM   1112  N   GLY P  71     -10.843-329.020-164.564  1.00 97.00      PROA N 
ATOM   1113  HN  GLY P  71     -10.897-328.124-164.131  1.00 97.00      PROA H 
ATOM   1114  CA  GLY P  71      -9.537-329.432-165.032  1.00 97.00      PROA C 
ATOM   1115  HA1 GLY P  71      -9.545-330.443-165.417  1.00 97.00      PROA H 
ATOM   1116  HA2 GLY P  71      -8.815-329.260-164.248  1.00 97.00      PROA H 
ATOM   1117  C   GLY P  71      -9.269-328.498-166.157  1.00 97.00      PROA C 
ATOM   1118  O   GLY P  71      -9.458-328.818-167.324  1.00 97.00      PROA O 
ATOM   1119  N   ASP P  72      -8.872-327.273-165.795  1.00 97.00      PROA N 
ATOM   1120  HN  ASP P  72      -8.811-327.033-164.827  1.00 97.00      PROA H 
ATOM   1121  CA  ASP P  72      -8.786-326.112-166.634  1.00 97.00      PROA C 
ATOM   1122  HA  ASP P  72      -9.768-325.976-167.062  1.00 97.00      PROA H 
ATOM   1123  CB  ASP P  72      -8.508-324.855-165.768  1.00 97.00      PROA C 
ATOM   1124  HB1 ASP P  72      -8.478-323.939-166.387  1.00 97.00      PROA H 
ATOM   1125  HB2 ASP P  72      -7.532-324.966-165.249  1.00 97.00      PROA H 
ATOM   1126  CG  ASP P  72      -9.595-324.702-164.693  1.00 97.00      PROA C 
ATOM   1127  OD1 ASP P  72     -10.238-323.622-164.651  1.00 97.00      PROA O 
ATOM   1128  OD2 ASP P  72      -9.783-325.641-163.877  1.00 97.00      PROA O 
ATOM   1129  C   ASP P  72      -7.822-326.289-167.795  1.00 97.00      PROA C 
ATOM   1130  O   ASP P  72      -6.779-326.930-167.678  1.00 97.00      PROA O 
ATOM   1131  N   THR P  73      -8.207-325.763-168.983  1.00 97.00      PROA N 
ATOM   1132  HN  THR P  73      -9.023-325.192-169.032  1.00 97.00      PROA H 
ATOM   1133  CA  THR P  73      -7.489-325.962-170.234  1.00 97.00      PROA C 
ATOM   1134  HA  THR P  73      -7.367-327.030-170.322  1.00 97.00      PROA H 
ATOM   1135  CB  THR P  73      -8.296-325.525-171.463  1.00 97.00      PROA C 
ATOM   1136  HB  THR P  73      -9.233-326.122-171.493  1.00 97.00      PROA H 
ATOM   1137  OG1 THR P  73      -7.615-325.751-172.689  1.00 97.00      PROA O 
ATOM   1138  HG1 THR P  73      -7.695-326.695-172.860  1.00 97.00      PROA H 
ATOM   1139  CG2 THR P  73      -8.653-324.032-171.414  1.00 97.00      PROA C 
ATOM   1140 HG21 THR P  73      -7.728-323.423-171.483  1.00 97.00      PROA H 
ATOM   1141 HG22 THR P  73      -9.192-323.768-170.483  1.00 97.00      PROA H 
ATOM   1142 HG23 THR P  73      -9.298-323.771-172.281  1.00 97.00      PROA H 
ATOM   1143  C   THR P  73      -6.109-325.320-170.187  1.00 97.00      PROA C 
ATOM   1144  O   THR P  73      -5.979-324.268-169.566  1.00 97.00      PROA O 
ATOM   1145  N   PRO P  74      -5.051-325.864-170.794  1.00 97.00      PROA N 
ATOM   1146  CD  PRO P  74      -4.930-327.286-171.131  1.00 97.00      PROA C 
ATOM   1147  HD1 PRO P  74      -5.454-327.468-172.092  1.00 97.00      PROA H 
ATOM   1148  HD2 PRO P  74      -5.357-327.936-170.334  1.00 97.00      PROA H 
ATOM   1149  CA  PRO P  74      -3.780-325.167-170.948  1.00 97.00      PROA C 
ATOM   1150  HA  PRO P  74      -3.370-324.996-169.963  1.00 97.00      PROA H 
ATOM   1151  CB  PRO P  74      -2.920-326.150-171.755  1.00 97.00      PROA C 
ATOM   1152  HB1 PRO P  74      -1.836-326.007-171.574  1.00 97.00      PROA H 
ATOM   1153  HB2 PRO P  74      -3.124-326.060-172.845  1.00 97.00      PROA H 
ATOM   1154  CG  PRO P  74      -3.423-327.518-171.279  1.00 97.00      PROA C 
ATOM   1155  HG1 PRO P  74      -3.181-328.335-171.985  1.00 97.00      PROA H 
ATOM   1156  HG2 PRO P  74      -2.989-327.750-170.281  1.00 97.00      PROA H 
ATOM   1157  C   PRO P  74      -3.934-323.821-171.627  1.00 97.00      PROA C 
ATOM   1158  O   PRO P  74      -4.259-323.789-172.810  1.00 97.00      PROA O 
ATOM   1159  N   PHE P  75      -3.735-322.725-170.858  1.00 97.00      PROA N 
ATOM   1160  HN  PHE P  75      -3.504-322.852-169.898  1.00 97.00      PROA H 
ATOM   1161  CA  PHE P  75      -3.854-321.345-171.285  1.00 97.00      PROA C 
ATOM   1162  HA  PHE P  75      -3.351-320.776-170.517  1.00 97.00      PROA H 
ATOM   1163  CB  PHE P  75      -3.153-320.973-172.621  1.00 97.00      PROA C 
ATOM   1164  HB1 PHE P  75      -3.168-319.872-172.756  1.00 97.00      PROA H 
ATOM   1165  HB2 PHE P  75      -3.664-321.430-173.490  1.00 97.00      PROA H 
ATOM   1166  CG  PHE P  75      -1.705-321.400-172.629  1.00 97.00      PROA C 
ATOM   1167  CD1 PHE P  75      -0.756-320.722-171.843  1.00 97.00      PROA C 
ATOM   1168  HD1 PHE P  75      -1.075-319.910-171.208  1.00 97.00      PROA H 
ATOM   1169  CE1 PHE P  75       0.601-321.065-171.908  1.00 97.00      PROA C 
ATOM   1170  HE1 PHE P  75       1.322-320.527-171.311  1.00 97.00      PROA H 
ATOM   1171  CZ  PHE P  75       1.024-322.089-172.765  1.00 97.00      PROA C 
ATOM   1172  HZ  PHE P  75       2.070-322.348-172.827  1.00 97.00      PROA H 
ATOM   1173  CD2 PHE P  75      -1.264-322.420-173.492  1.00 97.00      PROA C 
ATOM   1174  HD2 PHE P  75      -1.978-322.932-174.120  1.00 97.00      PROA H 
ATOM   1175  CE2 PHE P  75       0.089-322.767-173.559  1.00 97.00      PROA C 
ATOM   1176  HE2 PHE P  75       0.412-323.544-174.236  1.00 97.00      PROA H 
ATOM   1177  C   PHE P  75      -5.292-320.852-171.248  1.00 97.00      PROA C 
ATOM   1178  O   PHE P  75      -5.661-319.944-171.988  1.00 97.00      PROA O 
ATOM   1179  N   GLY P  76      -6.147-321.423-170.365  1.00 97.00      PROA N 
ATOM   1180  HN  GLY P  76      -5.890-322.224-169.830  1.00 97.00      PROA H 
ATOM   1181  CA  GLY P  76      -7.477-320.893-170.149  1.00 97.00      PROA C 
ATOM   1182  HA1 GLY P  76      -8.090-321.211-170.976  1.00 97.00      PROA H 
ATOM   1183  HA2 GLY P  76      -7.417-319.820-170.049  1.00 97.00      PROA H 
ATOM   1184  C   GLY P  76      -8.108-321.421-168.895  1.00 97.00      PROA C 
ATOM   1185  O   GLY P  76      -7.470-322.058-168.061  1.00 97.00      PROA O 
ATOM   1186  N   THR P  77      -9.429-321.164-168.762  1.00 97.00      PROA N 
ATOM   1187  HN  THR P  77      -9.887-320.651-169.488  1.00 97.00      PROA H 
ATOM   1188  CA  THR P  77     -10.283-321.643-167.692  1.00 97.00      PROA C 
ATOM   1189  HA  THR P  77      -9.845-322.547-167.296  1.00 97.00      PROA H 
ATOM   1190  CB  THR P  77     -10.489-320.676-166.521  1.00 97.00      PROA C 
ATOM   1191  HB  THR P  77     -11.204-321.113-165.783  1.00 97.00      PROA H 
ATOM   1192  OG1 THR P  77     -10.959-319.401-166.942  1.00 97.00      PROA O 
ATOM   1193  HG1 THR P  77     -10.230-319.019-167.436  1.00 97.00      PROA H 
ATOM   1194  CG2 THR P  77      -9.165-320.453-165.769  1.00 97.00      PROA C 
ATOM   1195 HG21 THR P  77      -8.410-319.972-166.428  1.00 97.00      PROA H 
ATOM   1196 HG22 THR P  77      -8.760-321.420-165.410  1.00 97.00      PROA H 
ATOM   1197 HG23 THR P  77      -9.334-319.792-164.892  1.00 97.00      PROA H 
ATOM   1198  C   THR P  77     -11.595-322.063-168.338  1.00 97.00      PROA C 
ATOM   1199  O   THR P  77     -11.593-322.862-169.271  1.00 97.00      PROA O 
ATOM   1200  N   PHE P  78     -12.760-321.570-167.846  1.00 97.00      PROA N 
ATOM   1201  HN  PHE P  78     -12.762-320.871-167.134  1.00 97.00      PROA H 
ATOM   1202  CA  PHE P  78     -14.043-322.063-168.296  1.00 97.00      PROA C 
ATOM   1203  HA  PHE P  78     -13.976-322.213-169.363  1.00 97.00      PROA H 
ATOM   1204  CB  PHE P  78     -14.438-323.427-167.636  1.00 97.00      PROA C 
ATOM   1205  HB1 PHE P  78     -13.623-324.160-167.824  1.00 97.00      PROA H 
ATOM   1206  HB2 PHE P  78     -15.359-323.828-168.110  1.00 97.00      PROA H 
ATOM   1207  CG  PHE P  78     -14.647-323.353-166.134  1.00 97.00      PROA C 
ATOM   1208  CD1 PHE P  78     -15.935-323.480-165.580  1.00 97.00      PROA C 
ATOM   1209  HD1 PHE P  78     -16.787-323.601-166.233  1.00 97.00      PROA H 
ATOM   1210  CE1 PHE P  78     -16.124-323.445-164.191  1.00 97.00      PROA C 
ATOM   1211  HE1 PHE P  78     -17.113-323.551-163.772  1.00 97.00      PROA H 
ATOM   1212  CZ  PHE P  78     -15.027-323.267-163.340  1.00 97.00      PROA C 
ATOM   1213  HZ  PHE P  78     -15.167-323.224-162.270  1.00 97.00      PROA H 
ATOM   1214  CD2 PHE P  78     -13.553-323.213-165.261  1.00 97.00      PROA C 
ATOM   1215  HD2 PHE P  78     -12.552-323.154-165.656  1.00 97.00      PROA H 
ATOM   1216  CE2 PHE P  78     -13.741-323.148-163.877  1.00 97.00      PROA C 
ATOM   1217  HE2 PHE P  78     -12.889-323.018-163.228  1.00 97.00      PROA H 
ATOM   1218  C   PHE P  78     -15.137-321.033-168.084  1.00 97.00      PROA C 
ATOM   1219  O   PHE P  78     -15.087-320.191-167.190  1.00 97.00      PROA O 
ATOM   1220  N   THR P  79     -16.185-321.122-168.930  1.00 97.00      PROA N 
ATOM   1221  HN  THR P  79     -16.144-321.795-169.668  1.00 97.00      PROA H 
ATOM   1222  CA  THR P  79     -17.431-320.397-168.824  1.00 97.00      PROA C 
ATOM   1223  HA  THR P  79     -17.323-319.589-168.115  1.00 97.00      PROA H 
ATOM   1224  CB  THR P  79     -17.935-319.833-170.152  1.00 97.00      PROA C 
ATOM   1225  HB  THR P  79     -17.962-320.632-170.928  1.00 97.00      PROA H 
ATOM   1226  OG1 THR P  79     -17.075-318.794-170.601  1.00 97.00      PROA O 
ATOM   1227  HG1 THR P  79     -16.245-319.210-170.851  1.00 97.00      PROA H 
ATOM   1228  CG2 THR P  79     -19.338-319.208-170.007  1.00 97.00      PROA C 
ATOM   1229 HG21 THR P  79     -19.329-318.437-169.207  1.00 97.00      PROA H 
ATOM   1230 HG22 THR P  79     -20.108-319.968-169.771  1.00 97.00      PROA H 
ATOM   1231 HG23 THR P  79     -19.627-318.715-170.960  1.00 97.00      PROA H 
ATOM   1232  C   THR P  79     -18.441-321.384-168.299  1.00 97.00      PROA C 
ATOM   1233  O   THR P  79     -18.794-322.352-168.968  1.00 97.00      PROA O 
ATOM   1234  N   LEU P  80     -18.943-321.166-167.067  1.00 97.00      PROA N 
ATOM   1235  HN  LEU P  80     -18.628-320.403-166.507  1.00 97.00      PROA H 
ATOM   1236  CA  LEU P  80     -19.893-322.073-166.463  1.00 97.00      PROA C 
ATOM   1237  HA  LEU P  80     -19.675-323.071-166.812  1.00 97.00      PROA H 
ATOM   1238  CB  LEU P  80     -19.767-322.067-164.924  1.00 97.00      PROA C 
ATOM   1239  HB1 LEU P  80     -20.025-321.062-164.525  1.00 97.00      PROA H 
ATOM   1240  HB2 LEU P  80     -18.696-322.243-164.677  1.00 97.00      PROA H 
ATOM   1241  CG  LEU P  80     -20.604-323.132-164.182  1.00 97.00      PROA C 
ATOM   1242  HG  LEU P  80     -21.686-322.926-164.353  1.00 97.00      PROA H 
ATOM   1243  CD1 LEU P  80     -20.308-324.566-164.660  1.00 97.00      PROA C 
ATOM   1244 HD11 LEU P  80     -19.225-324.788-164.551  1.00 97.00      PROA H 
ATOM   1245 HD12 LEU P  80     -20.600-324.707-165.720  1.00 97.00      PROA H 
ATOM   1246 HD13 LEU P  80     -20.877-325.292-164.045  1.00 97.00      PROA H 
ATOM   1247  CD2 LEU P  80     -20.346-323.031-162.673  1.00 97.00      PROA C 
ATOM   1248 HD21 LEU P  80     -20.638-322.034-162.290  1.00 97.00      PROA H 
ATOM   1249 HD22 LEU P  80     -19.269-323.191-162.461  1.00 97.00      PROA H 
ATOM   1250 HD23 LEU P  80     -20.929-323.801-162.131  1.00 97.00      PROA H 
ATOM   1251  C   LEU P  80     -21.314-321.730-166.861  1.00 97.00      PROA C 
ATOM   1252  O   LEU P  80     -21.792-320.624-166.624  1.00 97.00      PROA O 
ATOM   1253  N   THR P  81     -22.038-322.699-167.473  1.00 97.00      PROA N 
ATOM   1254  HN  THR P  81     -21.610-323.573-167.700  1.00 97.00      PROA H 
ATOM   1255  CA  THR P  81     -23.442-322.564-167.836  1.00 97.00      PROA C 
ATOM   1256  HA  THR P  81     -23.597-321.560-168.207  1.00 97.00      PROA H 
ATOM   1257  CB  THR P  81     -23.916-323.543-168.909  1.00 97.00      PROA C 
ATOM   1258  HB  THR P  81     -24.004-324.574-168.503  1.00 97.00      PROA H 
ATOM   1259  OG1 THR P  81     -22.991-323.597-169.988  1.00 97.00      PROA O 
ATOM   1260  HG1 THR P  81     -22.192-323.991-169.628  1.00 97.00      PROA H 
ATOM   1261  CG2 THR P  81     -25.277-323.097-169.476  1.00 97.00      PROA C 
ATOM   1262 HG21 THR P  81     -25.193-322.079-169.913  1.00 97.00      PROA H 
ATOM   1263 HG22 THR P  81     -26.056-323.088-168.687  1.00 97.00      PROA H 
ATOM   1264 HG23 THR P  81     -25.599-323.795-170.278  1.00 97.00      PROA H 
ATOM   1265  C   THR P  81     -24.260-322.762-166.576  1.00 97.00      PROA C 
ATOM   1266  O   THR P  81     -24.697-323.867-166.259  1.00 97.00      PROA O 
ATOM   1267  N   GLY P  82     -24.451-321.665-165.814  1.00 97.00      PROA N 
ATOM   1268  HN  GLY P  82     -24.124-320.785-166.148  1.00 97.00      PROA H 
ATOM   1269  CA  GLY P  82     -24.943-321.702-164.451  1.00 97.00      PROA C 
ATOM   1270  HA1 GLY P  82     -24.649-322.635-163.987  1.00 97.00      PROA H 
ATOM   1271  HA2 GLY P  82     -26.012-321.549-164.469  1.00 97.00      PROA H 
ATOM   1272  C   GLY P  82     -24.324-320.593-163.642  1.00 97.00      PROA C 
ATOM   1273  O   GLY P  82     -24.864-320.217-162.605  1.00 97.00      PROA O 
ATOM   1274  N   GLY P  83     -23.191-320.010-164.102  1.00 97.00      PROA N 
ATOM   1275  HN  GLY P  83     -22.741-320.360-164.922  1.00 97.00      PROA H 
ATOM   1276  CA  GLY P  83     -22.582-318.835-163.498  1.00 97.00      PROA C 
ATOM   1277  HA1 GLY P  83     -23.349-318.088-163.337  1.00 97.00      PROA H 
ATOM   1278  HA2 GLY P  83     -21.813-318.502-164.179  1.00 97.00      PROA H 
ATOM   1279  C   GLY P  83     -21.908-319.131-162.187  1.00 97.00      PROA C 
ATOM   1280  O   GLY P  83     -20.756-319.555-162.150  1.00 97.00      PROA O 
ATOM   1281  N   ASN P  84     -22.621-318.889-161.067  1.00 97.00      PROA N 
ATOM   1282  HN  ASN P  84     -23.528-318.476-161.125  1.00 97.00      PROA H 
ATOM   1283  CA  ASN P  84     -22.152-319.204-159.734  1.00 97.00      PROA C 
ATOM   1284  HA  ASN P  84     -21.081-319.361-159.748  1.00 97.00      PROA H 
ATOM   1285  CB  ASN P  84     -22.465-318.029-158.764  1.00 97.00      PROA C 
ATOM   1286  HB1 ASN P  84     -21.960-317.115-159.149  1.00 97.00      PROA H 
ATOM   1287  HB2 ASN P  84     -22.063-318.238-157.752  1.00 97.00      PROA H 
ATOM   1288  CG  ASN P  84     -23.969-317.728-158.704  1.00 97.00      PROA C 
ATOM   1289  OD1 ASN P  84     -24.509-317.020-159.560  1.00 97.00      PROA O 
ATOM   1290  ND2 ASN P  84     -24.659-318.262-157.660  1.00 97.00      PROA N 
ATOM   1291 HD21 ASN P  84     -25.636-318.069-157.600  1.00 97.00      PROA H 
ATOM   1292 HD22 ASN P  84     -24.200-318.877-157.019  1.00 97.00      PROA H 
ATOM   1293  C   ASN P  84     -22.793-320.493-159.240  1.00 97.00      PROA C 
ATOM   1294  O   ASN P  84     -22.511-320.944-158.130  1.00 97.00      PROA O 
ATOM   1295  N   VAL P  85     -23.657-321.135-160.060  1.00 97.00      PROA N 
ATOM   1296  HN  VAL P  85     -23.900-320.751-160.949  1.00 97.00      PROA H 
ATOM   1297  CA  VAL P  85     -24.299-322.385-159.713  1.00 97.00      PROA C 
ATOM   1298  HA  VAL P  85     -24.314-322.498-158.638  1.00 97.00      PROA H 
ATOM   1299  CB  VAL P  85     -25.744-322.472-160.201  1.00 97.00      PROA C 
ATOM   1300  HB  VAL P  85     -25.781-322.335-161.306  1.00 97.00      PROA H 
ATOM   1301  CG1 VAL P  85     -26.367-323.845-159.858  1.00 97.00      PROA C 
ATOM   1302 HG11 VAL P  85     -26.284-324.052-158.770  1.00 97.00      PROA H 
ATOM   1303 HG12 VAL P  85     -25.881-324.666-160.424  1.00 97.00      PROA H 
ATOM   1304 HG13 VAL P  85     -27.444-323.844-160.129  1.00 97.00      PROA H 
ATOM   1305  CG2 VAL P  85     -26.558-321.334-159.549  1.00 97.00      PROA C 
ATOM   1306 HG21 VAL P  85     -26.179-320.339-159.861  1.00 97.00      PROA H 
ATOM   1307 HG22 VAL P  85     -26.507-321.406-158.442  1.00 97.00      PROA H 
ATOM   1308 HG23 VAL P  85     -27.623-321.408-159.857  1.00 97.00      PROA H 
ATOM   1309  C   VAL P  85     -23.476-323.508-160.298  1.00 97.00      PROA C 
ATOM   1310  O   VAL P  85     -23.399-323.679-161.511  1.00 97.00      PROA O 
ATOM   1311  N   PHE P  86     -22.839-324.309-159.418  1.00 97.00      PROA N 
ATOM   1312  HN  PHE P  86     -22.847-324.085-158.446  1.00 97.00      PROA H 
ATOM   1313  CA  PHE P  86     -22.024-325.446-159.798  1.00 97.00      PROA C 
ATOM   1314  HA  PHE P  86     -21.729-325.356-160.834  1.00 97.00      PROA H 
ATOM   1315  CB  PHE P  86     -20.743-325.535-158.920  1.00 97.00      PROA C 
ATOM   1316  HB1 PHE P  86     -20.282-326.541-158.978  1.00 97.00      PROA H 
ATOM   1317  HB2 PHE P  86     -20.989-325.334-157.855  1.00 97.00      PROA H 
ATOM   1318  CG  PHE P  86     -19.693-324.542-159.361  1.00 97.00      PROA C 
ATOM   1319  CD1 PHE P  86     -18.558-324.992-160.062  1.00 97.00      PROA C 
ATOM   1320  HD1 PHE P  86     -18.463-326.038-160.315  1.00 97.00      PROA H 
ATOM   1321  CE1 PHE P  86     -17.543-324.104-160.433  1.00 97.00      PROA C 
ATOM   1322  HE1 PHE P  86     -16.681-324.468-160.972  1.00 97.00      PROA H 
ATOM   1323  CZ  PHE P  86     -17.651-322.746-160.110  1.00 97.00      PROA C 
ATOM   1324  HZ  PHE P  86     -16.873-322.057-160.404  1.00 97.00      PROA H 
ATOM   1325  CD2 PHE P  86     -19.780-323.177-159.028  1.00 97.00      PROA C 
ATOM   1326  HD2 PHE P  86     -20.631-322.813-158.474  1.00 97.00      PROA H 
ATOM   1327  CE2 PHE P  86     -18.772-322.282-159.410  1.00 97.00      PROA C 
ATOM   1328  HE2 PHE P  86     -18.857-321.234-159.162  1.00 97.00      PROA H 
ATOM   1329  C   PHE P  86     -22.781-326.756-159.685  1.00 97.00      PROA C 
ATOM   1330  O   PHE P  86     -22.225-327.818-159.937  1.00 97.00      PROA O 
ATOM   1331  N   GLU P  87     -24.075-326.732-159.312  1.00 97.00      PROA N 
ATOM   1332  HN  GLU P  87     -24.547-325.865-159.183  1.00 97.00      PROA H 
ATOM   1333  CA  GLU P  87     -24.857-327.926-159.056  1.00 97.00      PROA C 
ATOM   1334  HA  GLU P  87     -24.254-328.557-158.423  1.00 97.00      PROA H 
ATOM   1335  CB  GLU P  87     -26.128-327.607-158.237  1.00 97.00      PROA C 
ATOM   1336  HB1 GLU P  87     -26.687-328.556-158.069  1.00 97.00      PROA H 
ATOM   1337  HB2 GLU P  87     -26.791-326.918-158.803  1.00 97.00      PROA H 
ATOM   1338  CG  GLU P  87     -25.769-326.986-156.870  1.00 97.00      PROA C 
ATOM   1339  HG1 GLU P  87     -25.568-325.899-156.973  1.00 97.00      PROA H 
ATOM   1340  HG2 GLU P  87     -24.861-327.479-156.462  1.00 97.00      PROA H 
ATOM   1341  CD  GLU P  87     -26.892-327.165-155.867  1.00 97.00      PROA C 
ATOM   1342  OE1 GLU P  87     -28.042-326.768-156.185  1.00 97.00      PROA O 
ATOM   1343  OE2 GLU P  87     -26.610-327.693-154.765  1.00 97.00      PROA O 
ATOM   1344  C   GLU P  87     -25.198-328.767-160.276  1.00 97.00      PROA C 
ATOM   1345  O   GLU P  87     -25.427-328.252-161.363  1.00 97.00      PROA O 
ATOM   1346  N   TYR P  88     -25.239-330.106-160.081  1.00 97.00      PROA N 
ATOM   1347  HN  TYR P  88     -24.903-330.443-159.201  1.00 97.00      PROA H 
ATOM   1348  CA  TYR P  88     -25.709-331.178-160.947  1.00 97.00      PROA C 
ATOM   1349  HA  TYR P  88     -24.816-331.642-161.338  1.00 97.00      PROA H 
ATOM   1350  CB  TYR P  88     -26.423-332.223-160.035  1.00 97.00      PROA C 
ATOM   1351  HB1 TYR P  88     -27.220-331.691-159.469  1.00 97.00      PROA H 
ATOM   1352  HB2 TYR P  88     -25.693-332.613-159.294  1.00 97.00      PROA H 
ATOM   1353  CG  TYR P  88     -27.042-333.410-160.727  1.00 97.00      PROA C 
ATOM   1354  CD1 TYR P  88     -26.250-334.270-161.504  1.00 97.00      PROA C 
ATOM   1355  HD1 TYR P  88     -25.204-334.047-161.646  1.00 97.00      PROA H 
ATOM   1356  CE1 TYR P  88     -26.803-335.419-162.081  1.00 97.00      PROA C 
ATOM   1357  HE1 TYR P  88     -26.195-336.070-162.688  1.00 97.00      PROA H 
ATOM   1358  CZ  TYR P  88     -28.152-335.726-161.877  1.00 97.00      PROA C 
ATOM   1359  OH  TYR P  88     -28.694-336.894-162.451  1.00 97.00      PROA O 
ATOM   1360  HH  TYR P  88     -29.648-336.835-162.380  1.00 97.00      PROA H 
ATOM   1361  CD2 TYR P  88     -28.400-333.723-160.536  1.00 97.00      PROA C 
ATOM   1362  HD2 TYR P  88     -29.017-333.074-159.931  1.00 97.00      PROA H 
ATOM   1363  CE2 TYR P  88     -28.956-334.873-161.110  1.00 97.00      PROA C 
ATOM   1364  HE2 TYR P  88     -30.000-335.101-160.952  1.00 97.00      PROA H 
ATOM   1365  C   TYR P  88     -26.556-330.788-162.161  1.00 97.00      PROA C 
ATOM   1366  O   TYR P  88     -27.685-330.318-162.029  1.00 97.00      PROA O 
ATOM   1367  N   GLY P  89     -26.003-330.997-163.381  1.00 97.00      PROA N 
ATOM   1368  HN  GLY P  89     -25.120-331.461-163.443  1.00 97.00      PROA H 
ATOM   1369  CA  GLY P  89     -26.640-330.672-164.647  1.00 97.00      PROA C 
ATOM   1370  HA1 GLY P  89     -27.691-330.471-164.494  1.00 97.00      PROA H 
ATOM   1371  HA2 GLY P  89     -26.476-331.513-165.305  1.00 97.00      PROA H 
ATOM   1372  C   GLY P  89     -26.048-329.467-165.333  1.00 97.00      PROA C 
ATOM   1373  O   GLY P  89     -26.260-329.282-166.530  1.00 97.00      PROA O 
ATOM   1374  N   VAL P  90     -25.283-328.607-164.619  1.00 97.00      PROA N 
ATOM   1375  HN  VAL P  90     -25.209-328.697-163.627  1.00 97.00      PROA H 
ATOM   1376  CA  VAL P  90     -24.566-327.490-165.227  1.00 97.00      PROA C 
ATOM   1377  HA  VAL P  90     -25.296-326.979-165.840  1.00 97.00      PROA H 
ATOM   1378  CB  VAL P  90     -24.053-326.442-164.249  1.00 97.00      PROA C 
ATOM   1379  HB  VAL P  90     -23.543-325.620-164.805  1.00 97.00      PROA H 
ATOM   1380  CG1 VAL P  90     -25.268-325.803-163.542  1.00 97.00      PROA C 
ATOM   1381 HG11 VAL P  90     -25.858-326.554-162.985  1.00 97.00      PROA H 
ATOM   1382 HG12 VAL P  90     -25.937-325.320-164.285  1.00 97.00      PROA H 
ATOM   1383 HG13 VAL P  90     -24.931-325.029-162.826  1.00 97.00      PROA H 
ATOM   1384  CG2 VAL P  90     -23.020-327.038-163.273  1.00 97.00      PROA C 
ATOM   1385 HG21 VAL P  90     -22.123-327.404-163.815  1.00 97.00      PROA H 
ATOM   1386 HG22 VAL P  90     -23.445-327.880-162.694  1.00 97.00      PROA H 
ATOM   1387 HG23 VAL P  90     -22.695-326.252-162.562  1.00 97.00      PROA H 
ATOM   1388  C   VAL P  90     -23.456-327.908-166.179  1.00 97.00      PROA C 
ATOM   1389  O   VAL P  90     -22.857-328.969-166.056  1.00 97.00      PROA O 
ATOM   1390  N   LYS P  91     -23.174-327.057-167.185  1.00 97.00      PROA N 
ATOM   1391  HN  LYS P  91     -23.671-326.196-167.258  1.00 97.00      PROA H 
ATOM   1392  CA  LYS P  91     -22.251-327.373-168.254  1.00 97.00      PROA C 
ATOM   1393  HA  LYS P  91     -21.868-328.380-168.147  1.00 97.00      PROA H 
ATOM   1394  CB  LYS P  91     -22.989-327.274-169.608  1.00 97.00      PROA C 
ATOM   1395  HB1 LYS P  91     -23.384-326.248-169.757  1.00 97.00      PROA H 
ATOM   1396  HB2 LYS P  91     -23.869-327.954-169.535  1.00 97.00      PROA H 
ATOM   1397  CG  LYS P  91     -22.158-327.674-170.832  1.00 97.00      PROA C 
ATOM   1398  HG1 LYS P  91     -21.890-328.744-170.715  1.00 97.00      PROA H 
ATOM   1399  HG2 LYS P  91     -21.209-327.095-170.856  1.00 97.00      PROA H 
ATOM   1400  CD  LYS P  91     -22.885-327.444-172.172  1.00 97.00      PROA C 
ATOM   1401  HD1 LYS P  91     -22.226-327.786-172.999  1.00 97.00      PROA H 
ATOM   1402  HD2 LYS P  91     -23.029-326.347-172.298  1.00 97.00      PROA H 
ATOM   1403  CE  LYS P  91     -24.265-328.112-172.310  1.00 97.00      PROA C 
ATOM   1404  HE1 LYS P  91     -24.695-327.896-173.310  1.00 97.00      PROA H 
ATOM   1405  HE2 LYS P  91     -24.966-327.744-171.531  1.00 97.00      PROA H 
ATOM   1406  NZ  LYS P  91     -24.164-329.571-172.175  1.00 97.00      PROA N 
ATOM   1407  HZ1 LYS P  91     -23.816-329.812-171.219  1.00 97.00      PROA H 
ATOM   1408  HZ2 LYS P  91     -23.486-329.981-172.847  1.00 97.00      PROA H 
ATOM   1409  HZ3 LYS P  91     -25.075-330.055-172.279  1.00 97.00      PROA H 
ATOM   1410  C   LYS P  91     -21.082-326.412-168.219  1.00 97.00      PROA C 
ATOM   1411  O   LYS P  91     -21.241-325.213-168.400  1.00 97.00      PROA O 
ATOM   1412  N   ALA P  92     -19.849-326.917-167.993  1.00 97.00      PROA N 
ATOM   1413  HN  ALA P  92     -19.708-327.900-167.878  1.00 97.00      PROA H 
ATOM   1414  CA  ALA P  92     -18.660-326.094-167.905  1.00 97.00      PROA C 
ATOM   1415  HA  ALA P  92     -18.923-325.076-167.653  1.00 97.00      PROA H 
ATOM   1416  CB  ALA P  92     -17.706-326.639-166.823  1.00 97.00      PROA C 
ATOM   1417  HB1 ALA P  92     -17.448-327.701-167.023  1.00 97.00      PROA H 
ATOM   1418  HB2 ALA P  92     -18.203-326.592-165.829  1.00 97.00      PROA H 
ATOM   1419  HB3 ALA P  92     -16.769-326.048-166.769  1.00 97.00      PROA H 
ATOM   1420  C   ALA P  92     -17.958-326.089-169.244  1.00 97.00      PROA C 
ATOM   1421  O   ALA P  92     -17.334-327.070-169.628  1.00 97.00      PROA O 
ATOM   1422  N   VAL P  93     -18.041-324.966-169.995  1.00 97.00      PROA N 
ATOM   1423  HN  VAL P  93     -18.496-324.149-169.646  1.00 97.00      PROA H 
ATOM   1424  CA  VAL P  93     -17.534-324.858-171.351  1.00 97.00      PROA C 
ATOM   1425  HA  VAL P  93     -17.425-325.840-171.781  1.00 97.00      PROA H 
ATOM   1426  CB  VAL P  93     -18.456-324.025-172.244  1.00 97.00      PROA C 
ATOM   1427  HB  VAL P  93     -18.516-322.981-171.857  1.00 97.00      PROA H 
ATOM   1428  CG1 VAL P  93     -17.925-323.994-173.693  1.00 97.00      PROA C 
ATOM   1429 HG11 VAL P  93     -17.821-325.027-174.087  1.00 97.00      PROA H 
ATOM   1430 HG12 VAL P  93     -16.940-323.488-173.756  1.00 97.00      PROA H 
ATOM   1431 HG13 VAL P  93     -18.635-323.444-174.345  1.00 97.00      PROA H 
ATOM   1432  CG2 VAL P  93     -19.884-324.618-172.210  1.00 97.00      PROA C 
ATOM   1433 HG21 VAL P  93     -20.321-324.577-171.192  1.00 97.00      PROA H 
ATOM   1434 HG22 VAL P  93     -19.875-325.673-172.555  1.00 97.00      PROA H 
ATOM   1435 HG23 VAL P  93     -20.546-324.039-172.889  1.00 97.00      PROA H 
ATOM   1436  C   VAL P  93     -16.170-324.219-171.284  1.00 97.00      PROA C 
ATOM   1437  O   VAL P  93     -16.004-323.180-170.668  1.00 97.00      PROA O 
ATOM   1438  N   TYR P  94     -15.133-324.814-171.907  1.00 97.00      PROA N 
ATOM   1439  HN  TYR P  94     -15.271-325.638-172.455  1.00 97.00      PROA H 
ATOM   1440  CA  TYR P  94     -13.779-324.288-171.875  1.00 97.00      PROA C 
ATOM   1441  HA  TYR P  94     -13.546-324.141-170.828  1.00 97.00      PROA H 
ATOM   1442  CB  TYR P  94     -12.751-325.289-172.451  1.00 97.00      PROA C 
ATOM   1443  HB1 TYR P  94     -11.760-324.822-172.632  1.00 97.00      PROA H 
ATOM   1444  HB2 TYR P  94     -13.116-325.731-173.403  1.00 97.00      PROA H 
ATOM   1445  CG  TYR P  94     -12.559-326.375-171.430  1.00 97.00      PROA C 
ATOM   1446  CD1 TYR P  94     -13.218-327.613-171.525  1.00 97.00      PROA C 
ATOM   1447  HD1 TYR P  94     -13.884-327.807-172.348  1.00 97.00      PROA H 
ATOM   1448  CE1 TYR P  94     -13.000-328.608-170.565  1.00 97.00      PROA C 
ATOM   1449  HE1 TYR P  94     -13.481-329.569-170.669  1.00 97.00      PROA H 
ATOM   1450  CZ  TYR P  94     -12.092-328.386-169.529  1.00 97.00      PROA C 
ATOM   1451  OH  TYR P  94     -11.785-329.414-168.627  1.00 97.00      PROA O 
ATOM   1452  HH  TYR P  94     -10.957-329.182-168.193  1.00 97.00      PROA H 
ATOM   1453  CD2 TYR P  94     -11.691-326.150-170.350  1.00 97.00      PROA C 
ATOM   1454  HD2 TYR P  94     -11.188-325.199-170.259  1.00 97.00      PROA H 
ATOM   1455  CE2 TYR P  94     -11.449-327.153-169.411  1.00 97.00      PROA C 
ATOM   1456  HE2 TYR P  94     -10.756-326.982-168.605  1.00 97.00      PROA H 
ATOM   1457  C   TYR P  94     -13.614-322.914-172.498  1.00 97.00      PROA C 
ATOM   1458  O   TYR P  94     -14.267-322.571-173.481  1.00 97.00      PROA O 
ATOM   1459  N   THR P  95     -12.757-322.061-171.886  1.00 97.00      PROA N 
ATOM   1460  HN  THR P  95     -12.250-322.333-171.068  1.00 97.00      PROA H 
ATOM   1461  CA  THR P  95     -12.582-320.696-172.344  1.00 97.00      PROA C 
ATOM   1462  HA  THR P  95     -12.830-320.628-173.394  1.00 97.00      PROA H 
ATOM   1463  CB  THR P  95     -13.447-319.710-171.572  1.00 97.00      PROA C 
ATOM   1464  HB  THR P  95     -13.203-319.740-170.485  1.00 97.00      PROA H 
ATOM   1465  OG1 THR P  95     -14.811-320.072-171.725  1.00 97.00      PROA O 
ATOM   1466  HG1 THR P  95     -14.812-320.877-172.248  1.00 97.00      PROA H 
ATOM   1467  CG2 THR P  95     -13.286-318.269-172.093  1.00 97.00      PROA C 
ATOM   1468 HG21 THR P  95     -13.518-318.221-173.178  1.00 97.00      PROA H 
ATOM   1469 HG22 THR P  95     -12.257-317.892-171.930  1.00 97.00      PROA H 
ATOM   1470 HG23 THR P  95     -13.986-317.592-171.556  1.00 97.00      PROA H 
ATOM   1471  C   THR P  95     -11.131-320.336-172.211  1.00 97.00      PROA C 
ATOM   1472  O   THR P  95     -10.594-320.292-171.114  1.00 97.00      PROA O 
ATOM   1473  N   CYS P  96     -10.455-320.050-173.344  1.00 97.00      PROA N 
ATOM   1474  HN  CYS P  96     -10.902-320.112-174.232  1.00 97.00      PROA H 
ATOM   1475  CA  CYS P  96      -9.077-319.606-173.393  1.00 97.00      PROA C 
ATOM   1476  HA  CYS P  96      -8.491-320.279-172.787  1.00 97.00      PROA H 
ATOM   1477  CB  CYS P  96      -8.509-319.654-174.828  1.00 97.00      PROA C 
ATOM   1478  HB1 CYS P  96      -7.431-319.409-174.806  1.00 97.00      PROA H 
ATOM   1479  HB2 CYS P  96      -9.018-318.884-175.448  1.00 97.00      PROA H 
ATOM   1480  SG  CYS P  96      -8.727-321.275-175.621  1.00 97.00      PROA S 
ATOM   1481  C   CYS P  96      -8.892-318.204-172.844  1.00 97.00      PROA C 
ATOM   1482  O   CYS P  96      -9.801-317.379-172.885  1.00 97.00      PROA O 
ATOM   1483  N   ASN P  97      -7.679-317.905-172.326  1.00 97.00      PROA N 
ATOM   1484  HN  ASN P  97      -6.974-318.607-172.231  1.00 97.00      PROA H 
ATOM   1485  CA  ASN P  97      -7.246-316.562-171.999  1.00 97.00      PROA C 
ATOM   1486  HA  ASN P  97      -8.092-316.010-171.608  1.00 97.00      PROA H 
ATOM   1487  CB  ASN P  97      -6.098-316.573-170.950  1.00 97.00      PROA C 
ATOM   1488  HB1 ASN P  97      -5.508-315.631-170.957  1.00 97.00      PROA H 
ATOM   1489  HB2 ASN P  97      -5.403-317.413-171.155  1.00 97.00      PROA H 
ATOM   1490  CG  ASN P  97      -6.684-316.750-169.543  1.00 97.00      PROA C 
ATOM   1491  OD1 ASN P  97      -6.606-317.815-168.926  1.00 97.00      PROA O 
ATOM   1492  ND2 ASN P  97      -7.251-315.635-169.004  1.00 97.00      PROA N 
ATOM   1493 HD21 ASN P  97      -7.210-314.773-169.518  1.00 97.00      PROA H 
ATOM   1494 HD22 ASN P  97      -7.617-315.667-168.078  1.00 97.00      PROA H 
ATOM   1495  C   ASN P  97      -6.806-315.821-173.250  1.00 97.00      PROA C 
ATOM   1496  O   ASN P  97      -6.697-316.388-174.334  1.00 97.00      PROA O 
ATOM   1497  N   GLU P  98      -6.588-314.496-173.091  1.00 97.00      PROA N 
ATOM   1498  HN  GLU P  98      -6.760-314.103-172.185  1.00 97.00      PROA H 
ATOM   1499  CA  GLU P  98      -6.084-313.500-174.011  1.00 97.00      PROA C 
ATOM   1500  HA  GLU P  98      -6.927-313.149-174.590  1.00 97.00      PROA H 
ATOM   1501  CB  GLU P  98      -5.507-312.307-173.193  1.00 97.00      PROA C 
ATOM   1502  HB1 GLU P  98      -5.237-311.510-173.924  1.00 97.00      PROA H 
ATOM   1503  HB2 GLU P  98      -4.577-312.613-172.669  1.00 97.00      PROA H 
ATOM   1504  CG  GLU P  98      -6.490-311.665-172.171  1.00 97.00      PROA C 
ATOM   1505  HG1 GLU P  98      -7.531-311.696-172.551  1.00 97.00      PROA H 
ATOM   1506  HG2 GLU P  98      -6.203-310.598-172.040  1.00 97.00      PROA H 
ATOM   1507  CD  GLU P  98      -6.449-312.300-170.772  1.00 97.00      PROA C 
ATOM   1508  OE1 GLU P  98      -6.996-313.416-170.613  1.00 97.00      PROA O 
ATOM   1509  OE2 GLU P  98      -5.901-311.662-169.834  1.00 97.00      PROA O 
ATOM   1510  C   GLU P  98      -5.024-314.009-174.987  1.00 97.00      PROA C 
ATOM   1511  O   GLU P  98      -3.942-314.428-174.587  1.00 97.00      PROA O 
ATOM   1512  N   GLY P  99      -5.318-313.963-176.306  1.00 97.00      PROA N 
ATOM   1513  HN  GLY P  99      -6.118-313.440-176.608  1.00 97.00      PROA H 
ATOM   1514  CA  GLY P  99      -4.452-314.429-177.374  1.00 97.00      PROA C 
ATOM   1515  HA1 GLY P  99      -3.483-314.007-177.201  1.00 97.00      PROA H 
ATOM   1516  HA2 GLY P  99      -4.889-314.084-178.297  1.00 97.00      PROA H 
ATOM   1517  C   GLY P  99      -4.247-315.916-177.514  1.00 97.00      PROA C 
ATOM   1518  O   GLY P  99      -3.295-316.339-178.164  1.00 97.00      PROA O 
ATOM   1519  N   TYR P 100      -5.124-316.760-176.937  1.00 97.00      PROA N 
ATOM   1520  HN  TYR P 100      -5.841-316.411-176.339  1.00 97.00      PROA H 
ATOM   1521  CA  TYR P 100      -5.034-318.202-177.087  1.00 97.00      PROA C 
ATOM   1522  HA  TYR P 100      -4.255-318.443-177.796  1.00 97.00      PROA H 
ATOM   1523  CB  TYR P 100      -4.703-318.946-175.761  1.00 97.00      PROA C 
ATOM   1524  HB1 TYR P 100      -4.642-320.038-175.933  1.00 97.00      PROA H 
ATOM   1525  HB2 TYR P 100      -5.484-318.739-175.003  1.00 97.00      PROA H 
ATOM   1526  CG  TYR P 100      -3.385-318.500-175.171  1.00 97.00      PROA C 
ATOM   1527  CD1 TYR P 100      -2.199-319.232-175.367  1.00 97.00      PROA C 
ATOM   1528  HD1 TYR P 100      -2.214-320.120-175.979  1.00 97.00      PROA H 
ATOM   1529  CE1 TYR P 100      -1.003-318.835-174.749  1.00 97.00      PROA C 
ATOM   1530  HE1 TYR P 100      -0.100-319.409-174.897  1.00 97.00      PROA H 
ATOM   1531  CZ  TYR P 100      -0.980-317.695-173.938  1.00 97.00      PROA C 
ATOM   1532  OH  TYR P 100       0.216-317.264-173.330  1.00 97.00      PROA O 
ATOM   1533  HH  TYR P 100       0.014-316.445-172.873  1.00 97.00      PROA H 
ATOM   1534  CD2 TYR P 100      -3.348-317.394-174.309  1.00 97.00      PROA C 
ATOM   1535  HD2 TYR P 100      -4.255-316.849-174.113  1.00 97.00      PROA H 
ATOM   1536  CE2 TYR P 100      -2.157-316.976-173.714  1.00 97.00      PROA C 
ATOM   1537  HE2 TYR P 100      -2.160-316.098-173.083  1.00 97.00      PROA H 
ATOM   1538  C   TYR P 100      -6.332-318.713-177.691  1.00 97.00      PROA C 
ATOM   1539  O   TYR P 100      -7.417-318.231-177.381  1.00 97.00      PROA O 
ATOM   1540  N   GLN P 101      -6.241-319.697-178.616  1.00 97.00      PROA N 
ATOM   1541  HN  GLN P 101      -5.345-320.082-178.841  1.00 97.00      PROA H 
ATOM   1542  CA  GLN P 101      -7.360-320.221-179.377  1.00 97.00      PROA C 
ATOM   1543  HA  GLN P 101      -8.266-319.731-179.052  1.00 97.00      PROA H 
ATOM   1544  CB  GLN P 101      -7.205-319.958-180.902  1.00 97.00      PROA C 
ATOM   1545  HB1 GLN P 101      -8.067-320.422-181.431  1.00 97.00      PROA H 
ATOM   1546  HB2 GLN P 101      -6.274-320.446-181.265  1.00 97.00      PROA H 
ATOM   1547  CG  GLN P 101      -7.154-318.446-181.250  1.00 97.00      PROA C 
ATOM   1548  HG1 GLN P 101      -6.225-317.997-180.839  1.00 97.00      PROA H 
ATOM   1549  HG2 GLN P 101      -8.024-317.931-180.791  1.00 97.00      PROA H 
ATOM   1550  CD  GLN P 101      -7.191-318.202-182.768  1.00 97.00      PROA C 
ATOM   1551  OE1 GLN P 101      -7.298-319.133-183.573  1.00 97.00      PROA O 
ATOM   1552  NE2 GLN P 101      -7.103-316.902-183.175  1.00 97.00      PROA N 
ATOM   1553 HE21 GLN P 101      -7.089-316.700-184.153  1.00 97.00      PROA H 
ATOM   1554 HE22 GLN P 101      -7.018-316.158-182.510  1.00 97.00      PROA H 
ATOM   1555  C   GLN P 101      -7.532-321.702-179.079  1.00 97.00      PROA C 
ATOM   1556  O   GLN P 101      -6.563-322.415-178.843  1.00 97.00      PROA O 
ATOM   1557  N   LEU P 102      -8.798-322.193-179.031  1.00 97.00      PROA N 
ATOM   1558  HN  LEU P 102      -9.569-321.618-179.291  1.00 97.00      PROA H 
ATOM   1559  CA  LEU P 102      -9.152-323.496-178.487  1.00 97.00      PROA C 
ATOM   1560  HA  LEU P 102      -8.424-323.755-177.730  1.00 97.00      PROA H 
ATOM   1561  CB  LEU P 102     -10.566-323.449-177.839  1.00 97.00      PROA C 
ATOM   1562  HB1 LEU P 102     -11.323-323.293-178.639  1.00 97.00      PROA H 
ATOM   1563  HB2 LEU P 102     -10.621-322.560-177.175  1.00 97.00      PROA H 
ATOM   1564  CG  LEU P 102     -10.980-324.679-176.993  1.00 97.00      PROA C 
ATOM   1565  HG  LEU P 102     -10.895-325.595-177.623  1.00 97.00      PROA H 
ATOM   1566  CD1 LEU P 102     -10.080-324.862-175.759  1.00 97.00      PROA C 
ATOM   1567 HD11 LEU P 102     -10.136-323.963-175.110  1.00 97.00      PROA H 
ATOM   1568 HD12 LEU P 102      -9.024-325.023-176.056  1.00 97.00      PROA H 
ATOM   1569 HD13 LEU P 102     -10.411-325.736-175.165  1.00 97.00      PROA H 
ATOM   1570  CD2 LEU P 102     -12.451-324.573-176.552  1.00 97.00      PROA C 
ATOM   1571 HD21 LEU P 102     -13.115-324.482-177.437  1.00 97.00      PROA H 
ATOM   1572 HD22 LEU P 102     -12.595-323.684-175.901  1.00 97.00      PROA H 
ATOM   1573 HD23 LEU P 102     -12.741-325.480-175.980  1.00 97.00      PROA H 
ATOM   1574  C   LEU P 102      -9.166-324.595-179.535  1.00 97.00      PROA C 
ATOM   1575  O   LEU P 102      -9.701-324.423-180.628  1.00 97.00      PROA O 
ATOM   1576  N   LEU P 103      -8.596-325.774-179.188  1.00 97.00      PROA N 
ATOM   1577  HN  LEU P 103      -8.076-325.854-178.339  1.00 97.00      PROA H 
ATOM   1578  CA  LEU P 103      -8.662-327.003-179.949  1.00 97.00      PROA C 
ATOM   1579  HA  LEU P 103      -9.293-326.867-180.816  1.00 97.00      PROA H 
ATOM   1580  CB  LEU P 103      -7.233-327.429-180.374  1.00 97.00      PROA C 
ATOM   1581  HB1 LEU P 103      -6.602-327.517-179.462  1.00 97.00      PROA H 
ATOM   1582  HB2 LEU P 103      -6.803-326.603-180.986  1.00 97.00      PROA H 
ATOM   1583  CG  LEU P 103      -7.110-328.737-181.186  1.00 97.00      PROA C 
ATOM   1584  HG  LEU P 103      -7.577-329.564-180.604  1.00 97.00      PROA H 
ATOM   1585  CD1 LEU P 103      -7.830-328.642-182.543  1.00 97.00      PROA C 
ATOM   1586 HD11 LEU P 103      -7.393-327.823-183.152  1.00 97.00      PROA H 
ATOM   1587 HD12 LEU P 103      -8.908-328.437-182.399  1.00 97.00      PROA H 
ATOM   1588 HD13 LEU P 103      -7.729-329.596-183.101  1.00 97.00      PROA H 
ATOM   1589  CD2 LEU P 103      -5.628-329.102-181.391  1.00 97.00      PROA C 
ATOM   1590 HD21 LEU P 103      -5.119-329.211-180.410  1.00 97.00      PROA H 
ATOM   1591 HD22 LEU P 103      -5.117-328.304-181.970  1.00 97.00      PROA H 
ATOM   1592 HD23 LEU P 103      -5.541-330.059-181.947  1.00 97.00      PROA H 
ATOM   1593  C   LEU P 103      -9.290-328.061-179.054  1.00 97.00      PROA C 
ATOM   1594  O   LEU P 103      -8.925-328.189-177.891  1.00 97.00      PROA O 
ATOM   1595  N   GLY P 104     -10.270-328.847-179.567  1.00 97.00      PROA N 
ATOM   1596  HN  GLY P 104     -10.535-328.771-180.530  1.00 97.00      PROA H 
ATOM   1597  CA  GLY P 104     -10.996-329.843-178.788  1.00 97.00      PROA C 
ATOM   1598  HA1 GLY P 104     -10.661-329.856-177.762  1.00 97.00      PROA H 
ATOM   1599  HA2 GLY P 104     -10.864-330.792-179.289  1.00 97.00      PROA H 
ATOM   1600  C   GLY P 104     -12.459-329.511-178.774  1.00 97.00      PROA C 
ATOM   1601  O   GLY P 104     -12.966-328.803-177.908  1.00 97.00      PROA O 
ATOM   1602  N   GLU P 105     -13.169-330.038-179.784  1.00 97.00      PROA N 
ATOM   1603  HN  GLU P 105     -12.684-330.585-180.468  1.00 97.00      PROA H 
ATOM   1604  CA  GLU P 105     -14.458-329.584-180.244  1.00 97.00      PROA C 
ATOM   1605  HA  GLU P 105     -14.460-328.503-180.201  1.00 97.00      PROA H 
ATOM   1606  CB  GLU P 105     -14.657-330.017-181.724  1.00 97.00      PROA C 
ATOM   1607  HB1 GLU P 105     -15.671-329.706-182.062  1.00 97.00      PROA H 
ATOM   1608  HB2 GLU P 105     -14.605-331.126-181.786  1.00 97.00      PROA H 
ATOM   1609  CG  GLU P 105     -13.629-329.417-182.730  1.00 97.00      PROA C 
ATOM   1610  HG1 GLU P 105     -13.717-328.309-182.742  1.00 97.00      PROA H 
ATOM   1611  HG2 GLU P 105     -13.842-329.797-183.751  1.00 97.00      PROA H 
ATOM   1612  CD  GLU P 105     -12.179-329.785-182.398  1.00 97.00      PROA C 
ATOM   1613  OE1 GLU P 105     -11.908-331.001-182.204  1.00 97.00      PROA O 
ATOM   1614  OE2 GLU P 105     -11.352-328.849-182.247  1.00 97.00      PROA O 
ATOM   1615  C   GLU P 105     -15.590-330.069-179.361  1.00 97.00      PROA C 
ATOM   1616  O   GLU P 105     -16.659-329.462-179.312  1.00 97.00      PROA O 
ATOM   1617  N   ILE P 106     -15.340-331.138-178.567  1.00 97.00      PROA N 
ATOM   1618  HN  ILE P 106     -14.479-331.625-178.676  1.00 97.00      PROA H 
ATOM   1619  CA  ILE P 106     -16.159-331.512-177.423  1.00 97.00      PROA C 
ATOM   1620  HA  ILE P 106     -17.193-331.299-177.657  1.00 97.00      PROA H 
ATOM   1621  CB  ILE P 106     -16.062-332.994-177.048  1.00 97.00      PROA C 
ATOM   1622  HB  ILE P 106     -15.032-333.221-176.689  1.00 97.00      PROA H 
ATOM   1623  CG2 ILE P 106     -17.067-333.296-175.909  1.00 97.00      PROA C 
ATOM   1624 HG21 ILE P 106     -18.105-333.099-176.248  1.00 97.00      PROA H 
ATOM   1625 HG22 ILE P 106     -16.865-332.675-175.013  1.00 97.00      PROA H 
ATOM   1626 HG23 ILE P 106     -16.997-334.356-175.592  1.00 97.00      PROA H 
ATOM   1627  CG1 ILE P 106     -16.323-333.891-178.290  1.00 97.00      PROA C 
ATOM   1628 HG11 ILE P 106     -15.598-333.638-179.093  1.00 97.00      PROA H 
ATOM   1629 HG12 ILE P 106     -17.343-333.676-178.678  1.00 97.00      PROA H 
ATOM   1630  CD  ILE P 106     -16.192-335.395-178.010  1.00 97.00      PROA C 
ATOM   1631  HD1 ILE P 106     -16.978-335.741-177.307  1.00 97.00      PROA H 
ATOM   1632  HD2 ILE P 106     -15.198-335.620-177.570  1.00 97.00      PROA H 
ATOM   1633  HD3 ILE P 106     -16.296-335.972-178.954  1.00 97.00      PROA H 
ATOM   1634  C   ILE P 106     -15.731-330.603-176.279  1.00 97.00      PROA C 
ATOM   1635  O   ILE P 106     -14.986-330.980-175.377  1.00 97.00      PROA O 
ATOM   1636  N   ASN P 107     -16.173-329.332-176.343  1.00 97.00      PROA N 
ATOM   1637  HN  ASN P 107     -16.826-329.079-177.055  1.00 97.00      PROA H 
ATOM   1638  CA  ASN P 107     -15.496-328.217-175.718  1.00 97.00      PROA C 
ATOM   1639  HA  ASN P 107     -14.445-328.449-175.688  1.00 97.00      PROA H 
ATOM   1640  CB  ASN P 107     -15.622-326.949-176.612  1.00 97.00      PROA C 
ATOM   1641  HB1 ASN P 107     -15.142-327.191-177.589  1.00 97.00      PROA H 
ATOM   1642  HB2 ASN P 107     -15.067-326.099-176.166  1.00 97.00      PROA H 
ATOM   1643  CG  ASN P 107     -17.073-326.519-176.880  1.00 97.00      PROA C 
ATOM   1644  OD1 ASN P 107     -18.044-326.988-176.280  1.00 97.00      PROA O 
ATOM   1645  ND2 ASN P 107     -17.228-325.595-177.868  1.00 97.00      PROA N 
ATOM   1646 HD21 ASN P 107     -18.156-325.317-178.104  1.00 97.00      PROA H 
ATOM   1647 HD22 ASN P 107     -16.431-325.271-178.377  1.00 97.00      PROA H 
ATOM   1648  C   ASN P 107     -15.929-327.945-174.289  1.00 97.00      PROA C 
ATOM   1649  O   ASN P 107     -15.824-326.817-173.817  1.00 97.00      PROA O 
ATOM   1650  N   TYR P 108     -16.419-328.967-173.554  1.00 97.00      PROA N 
ATOM   1651  HN  TYR P 108     -16.418-329.899-173.903  1.00 97.00      PROA H 
ATOM   1652  CA  TYR P 108     -17.035-328.725-172.272  1.00 97.00      PROA C 
ATOM   1653  HA  TYR P 108     -16.443-327.991-171.742  1.00 97.00      PROA H 
ATOM   1654  CB  TYR P 108     -18.496-328.193-172.477  1.00 97.00      PROA C 
ATOM   1655  HB1 TYR P 108     -18.473-327.368-173.221  1.00 97.00      PROA H 
ATOM   1656  HB2 TYR P 108     -18.873-327.768-171.525  1.00 97.00      PROA H 
ATOM   1657  CG  TYR P 108     -19.511-329.216-172.941  1.00 97.00      PROA C 
ATOM   1658  CD1 TYR P 108     -20.044-330.094-171.992  1.00 97.00      PROA C 
ATOM   1659  HD1 TYR P 108     -19.702-330.051-170.974  1.00 97.00      PROA H 
ATOM   1660  CE1 TYR P 108     -21.053-330.989-172.316  1.00 97.00      PROA C 
ATOM   1661  HE1 TYR P 108     -21.415-331.655-171.555  1.00 97.00      PROA H 
ATOM   1662  CZ  TYR P 108     -21.622-330.968-173.588  1.00 97.00      PROA C 
ATOM   1663  OH  TYR P 108     -22.775-331.750-173.818  1.00 97.00      PROA O 
ATOM   1664  HH  TYR P 108     -23.039-332.134-172.971  1.00 97.00      PROA H 
ATOM   1665  CD2 TYR P 108     -20.040-329.243-174.247  1.00 97.00      PROA C 
ATOM   1666  HD2 TYR P 108     -19.661-328.561-174.992  1.00 97.00      PROA H 
ATOM   1667  CE2 TYR P 108     -21.102-330.108-174.567  1.00 97.00      PROA C 
ATOM   1668  HE2 TYR P 108     -21.542-330.087-175.553  1.00 97.00      PROA H 
ATOM   1669  C   TYR P 108     -17.002-330.000-171.449  1.00 97.00      PROA C 
ATOM   1670  O   TYR P 108     -16.875-331.088-171.998  1.00 97.00      PROA O 
ATOM   1671  N   ARG P 109     -17.170-329.881-170.105  1.00 97.00      PROA N 
ATOM   1672  HN  ARG P 109     -17.194-328.973-169.688  1.00 97.00      PROA H 
ATOM   1673  CA  ARG P 109     -17.449-331.001-169.220  1.00 97.00      PROA C 
ATOM   1674  HA  ARG P 109     -17.464-331.907-169.802  1.00 97.00      PROA H 
ATOM   1675  CB  ARG P 109     -16.425-331.206-168.076  1.00 97.00      PROA C 
ATOM   1676  HB1 ARG P 109     -16.728-332.095-167.480  1.00 97.00      PROA H 
ATOM   1677  HB2 ARG P 109     -16.428-330.318-167.406  1.00 97.00      PROA H 
ATOM   1678  CG  ARG P 109     -14.989-331.444-168.571  1.00 97.00      PROA C 
ATOM   1679  HG1 ARG P 109     -14.662-330.528-169.106  1.00 97.00      PROA H 
ATOM   1680  HG2 ARG P 109     -14.960-332.280-169.304  1.00 97.00      PROA H 
ATOM   1681  CD  ARG P 109     -13.980-331.683-167.440  1.00 97.00      PROA C 
ATOM   1682  HD1 ARG P 109     -14.216-331.061-166.557  1.00 97.00      PROA H 
ATOM   1683  HD2 ARG P 109     -12.964-331.435-167.819  1.00 97.00      PROA H 
ATOM   1684  NE  ARG P 109     -14.029-333.114-167.015  1.00 97.00      PROANE 
ATOM   1685  HE  ARG P 109     -14.882-333.627-167.115  1.00 97.00      PROA H 
ATOM   1686  CZ  ARG P 109     -12.924-333.862-166.866  1.00 97.00      PROA C 
ATOM   1687  NH1 ARG P 109     -12.995-335.183-167.075  1.00 97.00      PROA N 
ATOM   1688 HH11 ARG P 109     -12.112-335.564-167.359  1.00 97.00      PROA H 
ATOM   1689 HH12 ARG P 109     -13.789-335.494-167.591  1.00 97.00      PROA H 
ATOM   1690  NH2 ARG P 109     -11.697-333.351-166.710  1.00 97.00      PROA N 
ATOM   1691 HH21 ARG P 109     -11.608-332.375-166.539  1.00 97.00      PROA H 
ATOM   1692 HH22 ARG P 109     -10.944-333.931-167.026  1.00 97.00      PROA H 
ATOM   1693  C   ARG P 109     -18.834-330.842-168.625  1.00 97.00      PROA C 
ATOM   1694  O   ARG P 109     -19.268-329.743-168.291  1.00 97.00      PROA O 
ATOM   1695  N   GLU P 110     -19.583-331.963-168.521  1.00 97.00      PROA N 
ATOM   1696  HN  GLU P 110     -19.181-332.845-168.764  1.00 97.00      PROA H 
ATOM   1697  CA  GLU P 110     -20.975-331.992-168.112  1.00 97.00      PROA C 
ATOM   1698  HA  GLU P 110     -21.425-331.022-168.268  1.00 97.00      PROA H 
ATOM   1699  CB  GLU P 110     -21.743-333.084-168.913  1.00 97.00      PROA C 
ATOM   1700  HB1 GLU P 110     -21.593-334.080-168.445  1.00 97.00      PROA H 
ATOM   1701  HB2 GLU P 110     -21.287-333.163-169.926  1.00 97.00      PROA H 
ATOM   1702  CG  GLU P 110     -23.261-332.849-169.063  1.00 97.00      PROA C 
ATOM   1703  HG1 GLU P 110     -23.717-332.520-168.107  1.00 97.00      PROA H 
ATOM   1704  HG2 GLU P 110     -23.748-333.795-169.383  1.00 97.00      PROA H 
ATOM   1705  CD  GLU P 110     -23.546-331.806-170.129  1.00 97.00      PROA C 
ATOM   1706  OE1 GLU P 110     -23.830-332.205-171.290  1.00 97.00      PROA O 
ATOM   1707  OE2 GLU P 110     -23.466-330.597-169.792  1.00 97.00      PROA O 
ATOM   1708  C   GLU P 110     -20.987-332.349-166.637  1.00 97.00      PROA C 
ATOM   1709  O   GLU P 110     -20.346-333.316-166.234  1.00 97.00      PROA O 
ATOM   1710  N   CYS P 111     -21.697-331.572-165.777  1.00 97.00      PROA N 
ATOM   1711  HN  CYS P 111     -22.185-330.757-166.093  1.00 97.00      PROA H 
ATOM   1712  CA  CYS P 111     -21.728-331.809-164.339  1.00 97.00      PROA C 
ATOM   1713  HA  CYS P 111     -20.725-332.089-164.049  1.00 97.00      PROA H 
ATOM   1714  CB  CYS P 111     -22.097-330.530-163.531  1.00 97.00      PROA C 
ATOM   1715  HB1 CYS P 111     -23.155-330.253-163.720  1.00 97.00      PROA H 
ATOM   1716  HB2 CYS P 111     -21.470-329.699-163.923  1.00 97.00      PROA H 
ATOM   1717  SG  CYS P 111     -21.784-330.687-161.744  1.00 97.00      PROA S 
ATOM   1718  C   CYS P 111     -22.644-332.966-163.960  1.00 97.00      PROA C 
ATOM   1719  O   CYS P 111     -23.725-332.785-163.407  1.00 97.00      PROA O 
ATOM   1720  N   ASP P 112     -22.206-334.203-164.264  1.00 97.00      PROA N 
ATOM   1721  HN  ASP P 112     -21.359-334.286-164.787  1.00 97.00      PROA H 
ATOM   1722  CA  ASP P 112     -22.896-335.452-164.023  1.00 97.00      PROA C 
ATOM   1723  HA  ASP P 112     -23.897-335.290-164.396  1.00 97.00      PROA H 
ATOM   1724  CB  ASP P 112     -22.284-336.576-164.922  1.00 97.00      PROA C 
ATOM   1725  HB1 ASP P 112     -22.011-336.130-165.904  1.00 97.00      PROA H 
ATOM   1726  HB2 ASP P 112     -23.056-337.350-165.117  1.00 97.00      PROA H 
ATOM   1727  CG  ASP P 112     -21.064-337.298-164.351  1.00 97.00      PROA C 
ATOM   1728  OD1 ASP P 112     -21.195-337.970-163.304  1.00 97.00      PROA O 
ATOM   1729  OD2 ASP P 112     -19.985-337.225-164.979  1.00 97.00      PROA O 
ATOM   1730  C   ASP P 112     -23.065-335.831-162.550  1.00 97.00      PROA C 
ATOM   1731  O   ASP P 112     -22.691-335.110-161.633  1.00 97.00      PROA O 
ATOM   1732  N   THR P 113     -23.677-337.022-162.346  1.00 97.00      PROA N 
ATOM   1733  HN  THR P 113     -23.934-337.513-163.174  1.00 97.00      PROA H 
ATOM   1734  CA  THR P 113     -23.947-337.785-161.133  1.00 97.00      PROA C 
ATOM   1735  HA  THR P 113     -24.944-337.503-160.825  1.00 97.00      PROA H 
ATOM   1736  CB  THR P 113     -23.957-339.284-161.452  1.00 97.00      PROA C 
ATOM   1737  HB  THR P 113     -24.222-339.860-160.537  1.00 97.00      PROA H 
ATOM   1738  OG1 THR P 113     -22.710-339.783-161.936  1.00 97.00      PROA O 
ATOM   1739  HG1 THR P 113     -22.355-339.135-162.559  1.00 97.00      PROA H 
ATOM   1740  CG2 THR P 113     -25.017-339.576-162.530  1.00 97.00      PROA C 
ATOM   1741 HG21 THR P 113     -24.726-339.145-163.511  1.00 97.00      PROA H 
ATOM   1742 HG22 THR P 113     -26.004-339.163-162.236  1.00 97.00      PROA H 
ATOM   1743 HG23 THR P 113     -25.115-340.675-162.662  1.00 97.00      PROA H 
ATOM   1744  C   THR P 113     -23.043-337.520-159.934  1.00 97.00      PROA C 
ATOM   1745  O   THR P 113     -23.503-337.029-158.905  1.00 97.00      PROA O 
ATOM   1746  N   ASP P 114     -21.730-337.817-160.077  1.00 97.00      PROA N 
ATOM   1747  HN  ASP P 114     -21.453-338.350-160.870  1.00 97.00      PROA H 
ATOM   1748  CA  ASP P 114     -20.678-337.285-159.242  1.00 97.00      PROA C 
ATOM   1749  HA  ASP P 114     -20.878-336.233-159.233  1.00 97.00      PROA H 
ATOM   1750  CB  ASP P 114     -20.678-337.805-157.762  1.00 97.00      PROA C 
ATOM   1751  HB1 ASP P 114     -20.070-338.723-157.655  1.00 97.00      PROA H 
ATOM   1752  HB2 ASP P 114     -21.724-338.047-157.478  1.00 97.00      PROA H 
ATOM   1753  CG  ASP P 114     -20.191-336.764-156.744  1.00 97.00      PROA C 
ATOM   1754  OD1 ASP P 114     -20.398-336.961-155.525  1.00 97.00      PROA O 
ATOM   1755  OD2 ASP P 114     -19.551-335.780-157.153  1.00 97.00      PROA O 
ATOM   1756  C   ASP P 114     -19.330-337.479-159.947  1.00 97.00      PROA C 
ATOM   1757  O   ASP P 114     -18.272-337.348-159.334  1.00 97.00      PROA O 
ATOM   1758  N   GLY P 115     -19.331-337.749-161.281  1.00 97.00      PROA N 
ATOM   1759  HN  GLY P 115     -20.184-337.846-161.793  1.00 97.00      PROA H 
ATOM   1760  CA  GLY P 115     -18.157-337.829-162.139  1.00 97.00      PROA C 
ATOM   1761  HA1 GLY P 115     -18.422-338.468-162.968  1.00 97.00      PROA H 
ATOM   1762  HA2 GLY P 115     -17.316-338.195-161.568  1.00 97.00      PROA H 
ATOM   1763  C   GLY P 115     -17.798-336.480-162.702  1.00 97.00      PROA C 
ATOM   1764  O   GLY P 115     -17.880-335.466-162.032  1.00 97.00      PROA O 
ATOM   1765  N   TRP P 116     -17.372-336.400-163.977  1.00 97.00      PROA N 
ATOM   1766  HN  TRP P 116     -17.342-337.203-164.563  1.00 97.00      PROA H 
ATOM   1767  CA  TRP P 116     -17.071-335.107-164.558  1.00 97.00      PROA C 
ATOM   1768  HA  TRP P 116     -17.889-334.446-164.307  1.00 97.00      PROA H 
ATOM   1769  CB  TRP P 116     -15.712-334.528-164.039  1.00 97.00      PROA C 
ATOM   1770  HB1 TRP P 116     -14.876-334.719-164.741  1.00 97.00      PROA H 
ATOM   1771  HB2 TRP P 116     -15.445-335.111-163.127  1.00 97.00      PROA H 
ATOM   1772  CG  TRP P 116     -15.699-333.078-163.644  1.00 97.00      PROA C 
ATOM   1773  CD1 TRP P 116     -14.803-332.581-162.731  1.00 97.00      PROA C 
ATOM   1774  HD1 TRP P 116     -14.007-333.160-162.283  1.00 97.00      PROA H 
ATOM   1775  NE1 TRP P 116     -15.021-331.247-162.539  1.00 97.00      PROA N 
ATOM   1776  HE1 TRP P 116     -14.364-330.611-162.191  1.00 97.00      PROA H 
ATOM   1777  CE2 TRP P 116     -16.067-330.838-163.305  1.00 97.00      PROA C 
ATOM   1778  CD2 TRP P 116     -16.537-331.963-164.023  1.00 97.00      PROA C 
ATOM   1779  CE3 TRP P 116     -17.619-331.800-164.891  1.00 97.00      PROA C 
ATOM   1780  HE3 TRP P 116     -18.009-332.617-165.474  1.00 97.00      PROA H 
ATOM   1781  CZ3 TRP P 116     -18.197-330.534-165.028  1.00 97.00      PROA C 
ATOM   1782  HZ3 TRP P 116     -19.035-330.395-165.696  1.00 97.00      PROA H 
ATOM   1783  CZ2 TRP P 116     -16.619-329.577-163.469  1.00 97.00      PROA C 
ATOM   1784  HZ2 TRP P 116     -16.229-328.719-162.946  1.00 97.00      PROA H 
ATOM   1785  CH2 TRP P 116     -17.701-329.439-164.333  1.00 97.00      PROA C 
ATOM   1786  HH2 TRP P 116     -18.163-328.471-164.459  1.00 97.00      PROA H 
ATOM   1787  C   TRP P 116     -17.070-335.265-166.068  1.00 97.00      PROA C 
ATOM   1788  O   TRP P 116     -16.194-334.763-166.757  1.00 97.00      PROA O 
ATOM   1789  N   THR P 117     -18.081-335.978-166.612  1.00 97.00      PROA N 
ATOM   1790  HN  THR P 117     -18.768-336.343-165.982  1.00 97.00      PROA H 
ATOM   1791  CA  THR P 117     -18.322-336.345-168.010  1.00 97.00      PROA C 
ATOM   1792  HA  THR P 117     -17.820-337.293-168.131  1.00 97.00      PROA H 
ATOM   1793  CB  THR P 117     -19.810-336.609-168.243  1.00 97.00      PROA C 
ATOM   1794  HB  THR P 117     -20.396-335.773-167.799  1.00 97.00      PROA H 
ATOM   1795  OG1 THR P 117     -20.192-337.818-167.598  1.00 97.00      PROA O 
ATOM   1796  HG1 THR P 117     -20.110-337.660-166.650  1.00 97.00      PROA H 
ATOM   1797  CG2 THR P 117     -20.201-336.764-169.726  1.00 97.00      PROA C 
ATOM   1798 HG21 THR P 117     -19.607-337.574-170.199  1.00 97.00      PROA H 
ATOM   1799 HG22 THR P 117     -20.053-335.823-170.292  1.00 97.00      PROA H 
ATOM   1800 HG23 THR P 117     -21.276-337.036-169.800  1.00 97.00      PROA H 
ATOM   1801  C   THR P 117     -17.726-335.453-169.098  1.00 97.00      PROA C 
ATOM   1802  O   THR P 117     -17.897-334.239-169.080  1.00 97.00      PROA O 
ATOM   1803  N   ASN P 118     -17.004-336.083-170.066  1.00 97.00      PROA N 
ATOM   1804  HN  ASN P 118     -17.023-337.078-170.088  1.00 97.00      PROA H 
ATOM   1805  CA  ASN P 118     -16.080-335.484-171.030  1.00 97.00      PROA C 
ATOM   1806  HA  ASN P 118     -15.919-336.246-171.777  1.00 97.00      PROA H 
ATOM   1807  CB  ASN P 118     -16.566-334.209-171.768  1.00 97.00      PROA C 
ATOM   1808  HB1 ASN P 118     -15.852-333.913-172.566  1.00 97.00      PROA H 
ATOM   1809  HB2 ASN P 118     -16.638-333.376-171.042  1.00 97.00      PROA H 
ATOM   1810  CG  ASN P 118     -17.926-334.438-172.440  1.00 97.00      PROA C 
ATOM   1811  OD1 ASN P 118     -18.357-335.564-172.706  1.00 97.00      PROA O 
ATOM   1812  ND2 ASN P 118     -18.635-333.308-172.709  1.00 97.00      PROA N 
ATOM   1813 HD21 ASN P 118     -18.225-332.417-172.506  1.00 97.00      PROA H 
ATOM   1814 HD22 ASN P 118     -19.532-333.394-173.137  1.00 97.00      PROA H 
ATOM   1815  C   ASN P 118     -14.734-335.255-170.367  1.00 97.00      PROA C 
ATOM   1816  O   ASN P 118     -14.521-335.750-169.267  1.00 97.00      PROA O 
ATOM   1817  N   ASP P 119     -13.775-334.545-171.028  1.00 97.00      PROA N 
ATOM   1818  HN  ASP P 119     -13.945-334.143-171.922  1.00 97.00      PROA H 
ATOM   1819  CA  ASP P 119     -12.465-334.287-170.454  1.00 97.00      PROA C 
ATOM   1820  HA  ASP P 119     -12.637-334.088-169.413  1.00 97.00      PROA H 
ATOM   1821  CB  ASP P 119     -11.510-335.510-170.563  1.00 97.00      PROA C 
ATOM   1822  HB1 ASP P 119     -11.114-335.618-171.593  1.00 97.00      PROA H 
ATOM   1823  HB2 ASP P 119     -12.069-336.440-170.311  1.00 97.00      PROA H 
ATOM   1824  CG  ASP P 119     -10.357-335.386-169.571  1.00 97.00      PROA C 
ATOM   1825  OD1 ASP P 119      -9.207-335.171-170.029  1.00 97.00      PROA O 
ATOM   1826  OD2 ASP P 119     -10.603-335.455-168.346  1.00 97.00      PROA O 
ATOM   1827  C   ASP P 119     -11.911-332.964-170.987  1.00 97.00      PROA C 
ATOM   1828  O   ASP P 119     -12.695-332.041-171.186  1.00 97.00      PROA O 
ATOM   1829  N   ILE P 120     -10.563-332.802-171.162  1.00 97.00      PROA N 
ATOM   1830  HN  ILE P 120      -9.946-333.568-170.980  1.00 97.00      PROA H 
ATOM   1831  CA  ILE P 120      -9.914-331.494-171.267  1.00 97.00      PROA C 
ATOM   1832  HA  ILE P 120     -10.617-330.731-170.972  1.00 97.00      PROA H 
ATOM   1833  CB  ILE P 120      -8.754-331.390-170.254  1.00 97.00      PROA C 
ATOM   1834  HB  ILE P 120      -7.940-332.089-170.561  1.00 97.00      PROA H 
ATOM   1835  CG2 ILE P 120      -8.188-329.950-170.247  1.00 97.00      PROA C 
ATOM   1836 HG21 ILE P 120      -8.997-329.214-170.059  1.00 97.00      PROA H 
ATOM   1837 HG22 ILE P 120      -7.700-329.718-171.211  1.00 97.00      PROA H 
ATOM   1838 HG23 ILE P 120      -7.414-329.824-169.464  1.00 97.00      PROA H 
ATOM   1839  CG1 ILE P 120      -9.182-331.835-168.824  1.00 97.00      PROA C 
ATOM   1840 HG11 ILE P 120      -9.583-332.868-168.854  1.00 97.00      PROA H 
ATOM   1841 HG12 ILE P 120      -9.995-331.175-168.463  1.00 97.00      PROA H 
ATOM   1842  CD  ILE P 120      -8.040-331.848-167.798  1.00 97.00      PROA C 
ATOM   1843  HD1 ILE P 120      -7.667-330.823-167.595  1.00 97.00      PROA H 
ATOM   1844  HD2 ILE P 120      -7.197-332.466-168.174  1.00 97.00      PROA H 
ATOM   1845  HD3 ILE P 120      -8.391-332.283-166.838  1.00 97.00      PROA H 
ATOM   1846  C   ILE P 120      -9.391-331.153-172.682  1.00 97.00      PROA C 
ATOM   1847  O   ILE P 120      -8.320-331.611-173.080  1.00 97.00      PROA O 
ATOM   1848  N   PRO P 121     -10.084-330.299-173.450  1.00 97.00      PROA N 
ATOM   1849  CD  PRO P 121     -11.545-330.313-173.456  1.00 97.00      PROA C 
ATOM   1850  HD1 PRO P 121     -11.907-329.872-172.511  1.00 97.00      PROA H 
ATOM   1851  HD2 PRO P 121     -11.935-331.350-173.564  1.00 97.00      PROA H 
ATOM   1852  CA  PRO P 121      -9.569-329.463-174.544  1.00 97.00      PROA C 
ATOM   1853  HA  PRO P 121      -9.319-330.138-175.350  1.00 97.00      PROA H 
ATOM   1854  CB  PRO P 121     -10.759-328.553-174.865  1.00 97.00      PROA C 
ATOM   1855  HB1 PRO P 121     -10.720-328.147-175.896  1.00 97.00      PROA H 
ATOM   1856  HB2 PRO P 121     -10.813-327.713-174.135  1.00 97.00      PROA H 
ATOM   1857  CG  PRO P 121     -11.970-329.456-174.645  1.00 97.00      PROA C 
ATOM   1858  HG1 PRO P 121     -12.889-328.883-174.420  1.00 97.00      PROA H 
ATOM   1859  HG2 PRO P 121     -12.137-330.099-175.537  1.00 97.00      PROA H 
ATOM   1860  C   PRO P 121      -8.320-328.637-174.274  1.00 97.00      PROA C 
ATOM   1861  O   PRO P 121      -8.012-328.379-173.118  1.00 97.00      PROA O 
ATOM   1862  N   ILE P 122      -7.589-328.214-175.335  1.00 97.00      PROA N 
ATOM   1863  HN  ILE P 122      -7.925-328.366-176.264  1.00 97.00      PROA H 
ATOM   1864  CA  ILE P 122      -6.284-327.576-175.239  1.00 97.00      PROA C 
ATOM   1865  HA  ILE P 122      -6.040-327.387-174.206  1.00 97.00      PROA H 
ATOM   1866  CB  ILE P 122      -5.189-328.446-175.875  1.00 97.00      PROA C 
ATOM   1867  HB  ILE P 122      -5.376-328.508-176.975  1.00 97.00      PROA H 
ATOM   1868  CG2 ILE P 122      -3.798-327.800-175.672  1.00 97.00      PROA C 
ATOM   1869 HG21 ILE P 122      -3.607-327.614-174.595  1.00 97.00      PROA H 
ATOM   1870 HG22 ILE P 122      -3.717-326.839-176.217  1.00 97.00      PROA H 
ATOM   1871 HG23 ILE P 122      -3.006-328.475-176.060  1.00 97.00      PROA H 
ATOM   1872  CG1 ILE P 122      -5.207-329.917-175.369  1.00 97.00      PROA C 
ATOM   1873 HG11 ILE P 122      -4.419-330.474-175.926  1.00 97.00      PROA H 
ATOM   1874 HG12 ILE P 122      -6.176-330.391-175.633  1.00 97.00      PROA H 
ATOM   1875  CD  ILE P 122      -4.957-330.097-173.867  1.00 97.00      PROA C 
ATOM   1876  HD1 ILE P 122      -5.716-329.550-173.271  1.00 97.00      PROA H 
ATOM   1877  HD2 ILE P 122      -3.949-329.728-173.587  1.00 97.00      PROA H 
ATOM   1878  HD3 ILE P 122      -5.023-331.172-173.595  1.00 97.00      PROA H 
ATOM   1879  C   ILE P 122      -6.328-326.241-175.967  1.00 97.00      PROA C 
ATOM   1880  O   ILE P 122      -6.753-326.190-177.113  1.00 97.00      PROA O 
ATOM   1881  N   CYS P 123      -5.866-325.117-175.353  1.00 97.00      PROA N 
ATOM   1882  HN  CYS P 123      -5.595-325.103-174.393  1.00 97.00      PROA H 
ATOM   1883  CA  CYS P 123      -5.652-323.882-176.097  1.00 97.00      PROA C 
ATOM   1884  HA  CYS P 123      -6.284-323.889-176.970  1.00 97.00      PROA H 
ATOM   1885  CB  CYS P 123      -5.987-322.580-175.316  1.00 97.00      PROA C 
ATOM   1886  HB1 CYS P 123      -5.929-321.725-176.022  1.00 97.00      PROA H 
ATOM   1887  HB2 CYS P 123      -5.232-322.412-174.527  1.00 97.00      PROA H 
ATOM   1888  SG  CYS P 123      -7.622-322.576-174.521  1.00 97.00      PROA S 
ATOM   1889  C   CYS P 123      -4.206-323.797-176.568  1.00 97.00      PROA C 
ATOM   1890  O   CYS P 123      -3.297-324.328-175.933  1.00 97.00      PROA O 
ATOM   1891  N   GLU P 124      -3.962-323.101-177.705  1.00 97.00      PROA N 
ATOM   1892  HN  GLU P 124      -4.720-322.733-178.242  1.00 97.00      PROA H 
ATOM   1893  CA  GLU P 124      -2.628-322.799-178.196  1.00 97.00      PROA C 
ATOM   1894  HA  GLU P 124      -1.918-322.908-177.388  1.00 97.00      PROA H 
ATOM   1895  CB  GLU P 124      -2.182-323.701-179.384  1.00 97.00      PROA C 
ATOM   1896  HB1 GLU P 124      -2.098-323.152-180.344  1.00 97.00      PROA H 
ATOM   1897  HB2 GLU P 124      -2.998-324.451-179.524  1.00 97.00      PROA H 
ATOM   1898  CG  GLU P 124      -0.897-324.513-179.091  1.00 97.00      PROA C 
ATOM   1899  HG1 GLU P 124      -0.898-325.431-179.720  1.00 97.00      PROA H 
ATOM   1900  HG2 GLU P 124      -0.869-324.823-178.027  1.00 97.00      PROA H 
ATOM   1901  CD  GLU P 124       0.387-323.749-179.406  1.00 97.00      PROA C 
ATOM   1902  OE1 GLU P 124       1.214-324.323-180.159  1.00 97.00      PROA O 
ATOM   1903  OE2 GLU P 124       0.580-322.621-178.890  1.00 97.00      PROA O 
ATOM   1904  C   GLU P 124      -2.633-321.336-178.578  1.00 97.00      PROA C 
ATOM   1905  O   GLU P 124      -3.681-320.728-178.736  1.00 97.00      PROA O 
ATOM   1906  N   VAL P 125      -1.445-320.706-178.686  1.00 97.00      PROA N 
ATOM   1907  HN  VAL P 125      -0.602-321.246-178.656  1.00 97.00      PROA H 
ATOM   1908  CA  VAL P 125      -1.303-319.262-178.790  1.00 97.00      PROA C 
ATOM   1909  HA  VAL P 125      -2.109-318.811-178.230  1.00 97.00      PROA H 
ATOM   1910  CB  VAL P 125       0.010-318.796-178.156  1.00 97.00      PROA C 
ATOM   1911  HB  VAL P 125       0.128-319.360-177.202  1.00 97.00      PROA H 
ATOM   1912  CG1 VAL P 125       1.232-319.138-179.031  1.00 97.00      PROA C 
ATOM   1913 HG11 VAL P 125       1.245-318.530-179.959  1.00 97.00      PROA H 
ATOM   1914 HG12 VAL P 125       1.212-320.210-179.302  1.00 97.00      PROA H 
ATOM   1915 HG13 VAL P 125       2.170-318.943-178.471  1.00 97.00      PROA H 
ATOM   1916  CG2 VAL P 125      -0.054-317.298-177.802  1.00 97.00      PROA C 
ATOM   1917 HG21 VAL P 125      -0.951-317.082-177.187  1.00 97.00      PROA H 
ATOM   1918 HG22 VAL P 125      -0.098-316.682-178.724  1.00 97.00      PROA H 
ATOM   1919 HG23 VAL P 125       0.845-317.002-177.220  1.00 97.00      PROA H 
ATOM   1920  C   VAL P 125      -1.432-318.809-180.234  1.00 97.00      PROA C 
ATOM   1921  O   VAL P 125      -1.149-319.565-181.158  1.00 97.00      PROA O 
ATOM   1922  N   VAL P 126      -1.879-317.552-180.485  1.00 97.00      PROA N 
ATOM   1923  HN  VAL P 126      -2.251-316.979-179.755  1.00 97.00      PROA H 
ATOM   1924  CA  VAL P 126      -1.775-316.949-181.807  1.00 97.00      PROA C 
ATOM   1925  HA  VAL P 126      -2.219-317.653-182.496  1.00 97.00      PROA H 
ATOM   1926  CB  VAL P 126      -2.540-315.644-181.975  1.00 97.00      PROA C 
ATOM   1927  HB  VAL P 126      -2.312-315.198-182.971  1.00 97.00      PROA H 
ATOM   1928  CG1 VAL P 126      -4.044-315.958-181.949  1.00 97.00      PROA C 
ATOM   1929 HG11 VAL P 126      -4.359-316.318-180.946  1.00 97.00      PROA H 
ATOM   1930 HG12 VAL P 126      -4.305-316.725-182.707  1.00 97.00      PROA H 
ATOM   1931 HG13 VAL P 126      -4.603-315.031-182.182  1.00 97.00      PROA H 
ATOM   1932  CG2 VAL P 126      -2.178-314.612-180.892  1.00 97.00      PROA C 
ATOM   1933 HG21 VAL P 126      -1.089-314.419-180.852  1.00 97.00      PROA H 
ATOM   1934 HG22 VAL P 126      -2.515-314.951-179.897  1.00 97.00      PROA H 
ATOM   1935 HG23 VAL P 126      -2.689-313.652-181.095  1.00 97.00      PROA H 
ATOM   1936  C   VAL P 126      -0.334-316.753-182.258  1.00 97.00      PROA C 
ATOM   1937  O   VAL P 126       0.484-316.172-181.552  1.00 97.00      PROA O 
ATOM   1938  N   LYS P 127       0.001-317.254-183.469  1.00 97.00      PROA N 
ATOM   1939  HN  LYS P 127      -0.672-317.752-184.008  1.00 97.00      PROA H 
ATOM   1940  CA  LYS P 127       1.361-317.276-183.972  1.00 97.00      PROA C 
ATOM   1941  HA  LYS P 127       2.026-316.869-183.227  1.00 97.00      PROA H 
ATOM   1942  CB  LYS P 127       1.828-318.726-184.248  1.00 97.00      PROA C 
ATOM   1943  HB1 LYS P 127       2.901-318.719-184.539  1.00 97.00      PROA H 
ATOM   1944  HB2 LYS P 127       1.238-319.185-185.070  1.00 97.00      PROA H 
ATOM   1945  CG  LYS P 127       1.662-319.568-182.971  1.00 97.00      PROA C 
ATOM   1946  HG1 LYS P 127       0.583-319.739-182.784  1.00 97.00      PROA H 
ATOM   1947  HG2 LYS P 127       2.065-318.974-182.119  1.00 97.00      PROA H 
ATOM   1948  CD  LYS P 127       2.354-320.934-182.955  1.00 97.00      PROA C 
ATOM   1949  HD1 LYS P 127       3.411-320.793-183.254  1.00 97.00      PROA H 
ATOM   1950  HD2 LYS P 127       1.874-321.612-183.693  1.00 97.00      PROA H 
ATOM   1951  CE  LYS P 127       2.271-321.542-181.549  1.00 97.00      PROA C 
ATOM   1952  HE1 LYS P 127       1.210-321.748-181.292  1.00 97.00      PROA H 
ATOM   1953  HE2 LYS P 127       2.697-320.841-180.799  1.00 97.00      PROA H 
ATOM   1954  NZ  LYS P 127       3.023-322.803-181.431  1.00 97.00      PROA N 
ATOM   1955  HZ1 LYS P 127       3.972-322.600-181.045  1.00 97.00      PROA H 
ATOM   1956  HZ2 LYS P 127       3.147-323.251-182.357  1.00 97.00      PROA H 
ATOM   1957  HZ3 LYS P 127       2.501-323.441-180.788  1.00 97.00      PROA H 
ATOM   1958  C   LYS P 127       1.478-316.381-185.181  1.00 97.00      PROA C 
ATOM   1959  O   LYS P 127       1.749-316.824-186.296  1.00 97.00      PROA O 
ATOM   1960  N   CYS P 128       1.244-315.072-184.943  1.00 97.00      PROA N 
ATOM   1961  HN  CYS P 128       0.996-314.809-184.012  1.00 97.00      PROA H 
ATOM   1962  CA  CYS P 128       1.282-313.955-185.872  1.00 97.00      PROA C 
ATOM   1963  HA  CYS P 128       0.328-313.998-186.375  1.00 97.00      PROA H 
ATOM   1964  CB  CYS P 128       1.310-312.614-185.100  1.00 97.00      PROA C 
ATOM   1965  HB1 CYS P 128       1.258-311.775-185.821  1.00 97.00      PROA H 
ATOM   1966  HB2 CYS P 128       2.261-312.534-184.531  1.00 97.00      PROA H 
ATOM   1967  SG  CYS P 128      -0.112-312.419-183.980  1.00 97.00      PROA S 
ATOM   1968  C   CYS P 128       2.337-313.973-186.986  1.00 97.00      PROA C 
ATOM   1969  O   CYS P 128       3.500-314.300-186.771  1.00 97.00      PROA O 
ATOM   1970  N   LEU P 129       1.898-313.620-188.219  1.00 97.00      PROA N 
ATOM   1971  HN  LEU P 129       0.937-313.361-188.301  1.00 97.00      PROA H 
ATOM   1972  CA  LEU P 129       2.589-313.599-189.506  1.00 97.00      PROA C 
ATOM   1973  HA  LEU P 129       2.424-314.599-189.869  1.00 97.00      PROA H 
ATOM   1974  CB  LEU P 129       1.885-312.638-190.503  1.00 97.00      PROA C 
ATOM   1975  HB1 LEU P 129       2.331-312.793-191.511  1.00 97.00      PROA H 
ATOM   1976  HB2 LEU P 129       2.072-311.582-190.212  1.00 97.00      PROA H 
ATOM   1977  CG  LEU P 129       0.352-312.835-190.637  1.00 97.00      PROA C 
ATOM   1978  HG  LEU P 129       0.109-313.896-190.394  1.00 97.00      PROA H 
ATOM   1979  CD1 LEU P 129      -0.451-311.919-189.693  1.00 97.00      PROA C 
ATOM   1980 HD11 LEU P 129      -0.283-310.854-189.961  1.00 97.00      PROA H 
ATOM   1981 HD12 LEU P 129      -0.166-312.063-188.633  1.00 97.00      PROA H 
ATOM   1982 HD13 LEU P 129      -1.536-312.136-189.790  1.00 97.00      PROA H 
ATOM   1983  CD2 LEU P 129      -0.108-312.583-192.085  1.00 97.00      PROA C 
ATOM   1984 HD21 LEU P 129       0.403-313.278-192.784  1.00 97.00      PROA H 
ATOM   1985 HD22 LEU P 129       0.126-311.539-192.383  1.00 97.00      PROA H 
ATOM   1986 HD23 LEU P 129      -1.204-312.737-192.170  1.00 97.00      PROA H 
ATOM   1987  C   LEU P 129       4.103-313.298-189.576  1.00 97.00      PROA C 
ATOM   1988  O   LEU P 129       4.573-312.417-188.868  1.00 97.00      PROA O 
ATOM   1989  N   PRO P 130       4.916-313.950-190.420  1.00 97.00      PROA N 
ATOM   1990  CD  PRO P 130       4.526-315.185-191.112  1.00 97.00      PROA C 
ATOM   1991  HD1 PRO P 130       3.711-314.956-191.834  1.00 97.00      PROA H 
ATOM   1992  HD2 PRO P 130       4.190-315.957-190.384  1.00 97.00      PROA H 
ATOM   1993  CA  PRO P 130       6.296-313.569-190.765  1.00 97.00      PROA C 
ATOM   1994  HA  PRO P 130       6.916-313.966-189.975  1.00 97.00      PROA H 
ATOM   1995  CB  PRO P 130       6.521-314.320-192.084  1.00 97.00      PROA C 
ATOM   1996  HB1 PRO P 130       7.588-314.492-192.312  1.00 97.00      PROA H 
ATOM   1997  HB2 PRO P 130       6.046-313.774-192.930  1.00 97.00      PROA H 
ATOM   1998  CG  PRO P 130       5.781-315.640-191.856  1.00 97.00      PROA C 
ATOM   1999  HG1 PRO P 130       5.556-316.179-192.796  1.00 97.00      PROA H 
ATOM   2000  HG2 PRO P 130       6.391-316.293-191.192  1.00 97.00      PROA H 
ATOM   2001  C   PRO P 130       6.658-312.081-190.852  1.00 97.00      PROA C 
ATOM   2002  O   PRO P 130       6.033-311.349-191.615  1.00 97.00      PROA O 
ATOM   2003  N   VAL P 131       7.686-311.620-190.094  1.00 97.00      PROA N 
ATOM   2004  HN  VAL P 131       8.285-312.261-189.614  1.00 97.00      PROA H 
ATOM   2005  CA  VAL P 131       7.951-310.212-189.864  1.00 97.00      PROA C 
ATOM   2006  HA  VAL P 131       7.099-309.649-190.213  1.00 97.00      PROA H 
ATOM   2007  CB  VAL P 131       8.101-309.859-188.381  1.00 97.00      PROA C 
ATOM   2008  HB  VAL P 131       7.958-308.759-188.268  1.00 97.00      PROA H 
ATOM   2009  CG1 VAL P 131       6.979-310.555-187.587  1.00 97.00      PROA C 
ATOM   2010 HG11 VAL P 131       7.143-311.649-187.539  1.00 97.00      PROA H 
ATOM   2011 HG12 VAL P 131       5.991-310.370-188.055  1.00 97.00      PROA H 
ATOM   2012 HG13 VAL P 131       6.946-310.172-186.548  1.00 97.00      PROA H 
ATOM   2013  CG2 VAL P 131       9.493-310.206-187.815  1.00 97.00      PROA C 
ATOM   2014 HG21 VAL P 131      10.258-309.486-188.169  1.00 97.00      PROA H 
ATOM   2015 HG22 VAL P 131       9.795-311.217-188.135  1.00 97.00      PROA H 
ATOM   2016 HG23 VAL P 131       9.476-310.175-186.705  1.00 97.00      PROA H 
ATOM   2017  C   VAL P 131       9.163-309.712-190.629  1.00 97.00      PROA C 
ATOM   2018  O   VAL P 131       9.413-308.510-190.613  1.00 97.00      PROA O 
ATOM   2019  N   THR P 132       9.910-310.593-191.348  1.00 97.00      PROA N 
ATOM   2020  HN  THR P 132       9.723-311.571-191.240  1.00 97.00      PROA H 
ATOM   2021  CA  THR P 132      10.991-310.289-192.305  1.00 97.00      PROA C 
ATOM   2022  HA  THR P 132      11.902-310.322-191.725  1.00 97.00      PROA H 
ATOM   2023  CB  THR P 132      11.127-311.316-193.438  1.00 97.00      PROA C 
ATOM   2024  HB  THR P 132      11.481-310.875-194.399  1.00 97.00      PROA H 
ATOM   2025  OG1 THR P 132       9.888-311.956-193.710  1.00 97.00      PROA O 
ATOM   2026  HG1 THR P 132       9.777-312.582-192.983  1.00 97.00      PROA H 
ATOM   2027  CG2 THR P 132      12.162-312.390-193.048  1.00 97.00      PROA C 
ATOM   2028 HG21 THR P 132      11.923-312.837-192.063  1.00 97.00      PROA H 
ATOM   2029 HG22 THR P 132      13.175-311.944-192.990  1.00 97.00      PROA H 
ATOM   2030 HG23 THR P 132      12.175-313.201-193.808  1.00 97.00      PROA H 
ATOM   2031  C   THR P 132      10.962-308.919-192.969  1.00 97.00      PROA C 
ATOM   2032  O   THR P 132      10.038-308.601-193.710  1.00 97.00      PROA O 
ATOM   2033  N   ALA P 133      12.004-308.090-192.753  1.00 97.00      PROA N 
ATOM   2034  HN  ALA P 133      12.771-308.354-192.174  1.00 97.00      PROA H 
ATOM   2035  CA  ALA P 133      12.044-306.737-193.256  1.00 97.00      PROA C 
ATOM   2036  HA  ALA P 133      11.038-306.387-193.429  1.00 97.00      PROA H 
ATOM   2037  CB  ALA P 133      12.676-305.794-192.215  1.00 97.00      PROA C 
ATOM   2038  HB1 ALA P 133      13.714-306.106-191.971  1.00 97.00      PROA H 
ATOM   2039  HB2 ALA P 133      12.084-305.816-191.276  1.00 97.00      PROA H 
ATOM   2040  HB3 ALA P 133      12.697-304.747-192.582  1.00 97.00      PROA H 
ATOM   2041  C   ALA P 133      12.877-306.653-194.524  1.00 97.00      PROA C 
ATOM   2042  O   ALA P 133      14.012-307.129-194.523  1.00 97.00      PROA O 
ATOM   2043  N   PRO P 134      12.414-306.052-195.624  1.00 97.00      PROA N 
ATOM   2044  CD  PRO P 134      10.998-305.825-195.910  1.00 97.00      PROA C 
ATOM   2045  HD1 PRO P 134      10.657-304.944-195.322  1.00 97.00      PROA H 
ATOM   2046  HD2 PRO P 134      10.380-306.717-195.667  1.00 97.00      PROA H 
ATOM   2047  CA  PRO P 134      13.270-305.384-196.606  1.00 97.00      PROA C 
ATOM   2048  HA  PRO P 134      13.888-306.142-197.064  1.00 97.00      PROA H 
ATOM   2049  CB  PRO P 134      12.281-304.722-197.588  1.00 97.00      PROA C 
ATOM   2050  HB1 PRO P 134      12.649-304.756-198.632  1.00 97.00      PROA H 
ATOM   2051  HB2 PRO P 134      12.084-303.663-197.306  1.00 97.00      PROA H 
ATOM   2052  CG  PRO P 134      10.977-305.511-197.404  1.00 97.00      PROA C 
ATOM   2053  HG1 PRO P 134      10.081-304.937-197.713  1.00 97.00      PROA H 
ATOM   2054  HG2 PRO P 134      11.030-306.461-197.982  1.00 97.00      PROA H 
ATOM   2055  C   PRO P 134      14.194-304.355-195.974  1.00 97.00      PROA C 
ATOM   2056  O   PRO P 134      13.793-303.713-195.003  1.00 97.00      PROA O 
ATOM   2057  N   GLU P 135      15.428-304.165-196.502  1.00 97.00      PROA N 
ATOM   2058  HN  GLU P 135      15.762-304.720-197.260  1.00 97.00      PROA H 
ATOM   2059  CA  GLU P 135      16.315-303.118-196.028  1.00 97.00      PROA C 
ATOM   2060  HA  GLU P 135      16.365-303.268-194.959  1.00 97.00      PROA H 
ATOM   2061  CB  GLU P 135      17.785-303.271-196.520  1.00 97.00      PROA C 
ATOM   2062  HB1 GLU P 135      17.749-303.442-197.620  1.00 97.00      PROA H 
ATOM   2063  HB2 GLU P 135      18.198-304.197-196.061  1.00 97.00      PROA H 
ATOM   2064  CG  GLU P 135      18.783-302.103-196.286  1.00 97.00      PROA C 
ATOM   2065  HG1 GLU P 135      18.467-301.206-196.857  1.00 97.00      PROA H 
ATOM   2066  HG2 GLU P 135      19.781-302.415-196.665  1.00 97.00      PROA H 
ATOM   2067  CD  GLU P 135      18.980-301.682-194.831  1.00 97.00      PROA C 
ATOM   2068  OE1 GLU P 135      19.939-300.898-194.595  1.00 97.00      PROA O 
ATOM   2069  OE2 GLU P 135      18.186-302.104-193.951  1.00 97.00      PROA O 
ATOM   2070  C   GLU P 135      15.745-301.718-196.206  1.00 97.00      PROA C 
ATOM   2071  O   GLU P 135      15.033-301.432-197.166  1.00 97.00      PROA O 
ATOM   2072  N   ASN P 136      16.042-300.867-195.201  1.00 97.00      PROA N 
ATOM   2073  HN  ASN P 136      16.718-301.212-194.549  1.00 97.00      PROA H 
ATOM   2074  CA  ASN P 136      15.589-299.525-194.912  1.00 97.00      PROA C 
ATOM   2075  HA  ASN P 136      16.448-299.032-194.499  1.00 97.00      PROA H 
ATOM   2076  CB  ASN P 136      15.111-298.653-196.104  1.00 97.00      PROA C 
ATOM   2077  HB1 ASN P 136      14.770-297.660-195.740  1.00 97.00      PROA H 
ATOM   2078  HB2 ASN P 136      14.265-299.124-196.642  1.00 97.00      PROA H 
ATOM   2079  CG  ASN P 136      16.303-298.392-197.033  1.00 97.00      PROA C 
ATOM   2080  OD1 ASN P 136      17.248-297.689-196.665  1.00 97.00      PROA O 
ATOM   2081  ND2 ASN P 136      16.261-298.960-198.266  1.00 97.00      PROA N 
ATOM   2082 HD21 ASN P 136      15.572-299.659-198.451  1.00 97.00      PROA H 
ATOM   2083 HD22 ASN P 136      17.004-298.763-198.903  1.00 97.00      PROA H 
ATOM   2084  C   ASN P 136      14.600-299.528-193.776  1.00 97.00      PROA C 
ATOM   2085  O   ASN P 136      14.211-298.459-193.317  1.00 97.00      PROA O 
ATOM   2086  N   GLY P 137      14.251-300.720-193.233  1.00 97.00      PROA N 
ATOM   2087  HN  GLY P 137      14.519-301.563-193.693  1.00 97.00      PROA H 
ATOM   2088  CA  GLY P 137      13.514-300.869-191.989  1.00 97.00      PROA C 
ATOM   2089  HA1 GLY P 137      12.563-301.321-192.229  1.00 97.00      PROA H 
ATOM   2090  HA2 GLY P 137      13.417-299.919-191.483  1.00 97.00      PROA H 
ATOM   2091  C   GLY P 137      14.246-301.811-191.076  1.00 97.00      PROA C 
ATOM   2092  O   GLY P 137      14.295-303.015-191.312  1.00 97.00      PROA O 
ATOM   2093  N   LYS P 138      14.819-301.291-189.971  1.00 97.00      PROA N 
ATOM   2094  HN  LYS P 138      14.761-300.314-189.765  1.00 97.00      PROA H 
ATOM   2095  CA  LYS P 138      15.569-302.076-189.018  1.00 97.00      PROA C 
ATOM   2096  HA  LYS P 138      16.004-302.927-189.521  1.00 97.00      PROA H 
ATOM   2097  CB  LYS P 138      16.701-301.245-188.358  1.00 97.00      PROA C 
ATOM   2098  HB1 LYS P 138      17.196-301.843-187.561  1.00 97.00      PROA H 
ATOM   2099  HB2 LYS P 138      16.258-300.346-187.876  1.00 97.00      PROA H 
ATOM   2100  CG  LYS P 138      17.791-300.771-189.339  1.00 97.00      PROA C 
ATOM   2101  HG1 LYS P 138      18.494-300.111-188.782  1.00 97.00      PROA H 
ATOM   2102  HG2 LYS P 138      17.325-300.155-190.139  1.00 97.00      PROA H 
ATOM   2103  CD  LYS P 138      18.586-301.940-189.950  1.00 97.00      PROA C 
ATOM   2104  HD1 LYS P 138      17.909-302.561-190.578  1.00 97.00      PROA H 
ATOM   2105  HD2 LYS P 138      18.955-302.582-189.119  1.00 97.00      PROA H 
ATOM   2106  CE  LYS P 138      19.800-301.514-190.782  1.00 97.00      PROA C 
ATOM   2107  HE1 LYS P 138      20.348-302.410-191.149  1.00 97.00      PROA H 
ATOM   2108  HE2 LYS P 138      20.490-300.872-190.197  1.00 97.00      PROA H 
ATOM   2109  NZ  LYS P 138      19.357-300.760-191.954  1.00 97.00      PROA N 
ATOM   2110  HZ1 LYS P 138      18.936-299.838-191.722  1.00 97.00      PROA H 
ATOM   2111  HZ2 LYS P 138      18.648-301.320-192.479  1.00 97.00      PROA H 
ATOM   2112  HZ3 LYS P 138      20.121-300.619-192.646  1.00 97.00      PROA H 
ATOM   2113  C   LYS P 138      14.670-302.595-187.922  1.00 97.00      PROA C 
ATOM   2114  O   LYS P 138      14.165-301.838-187.102  1.00 97.00      PROA O 
ATOM   2115  N   ILE P 139      14.469-303.930-187.850  1.00 97.00      PROA N 
ATOM   2116  HN  ILE P 139      14.825-304.542-188.551  1.00 97.00      PROA H 
ATOM   2117  CA  ILE P 139      13.765-304.554-186.743  1.00 97.00      PROA C 
ATOM   2118  HA  ILE P 139      12.863-303.989-186.571  1.00 97.00      PROA H 
ATOM   2119  CB  ILE P 139      13.351-305.994-187.037  1.00 97.00      PROA C 
ATOM   2120  HB  ILE P 139      14.264-306.583-187.287  1.00 97.00      PROA H 
ATOM   2121  CG2 ILE P 139      12.683-306.620-185.792  1.00 97.00      PROA C 
ATOM   2122 HG21 ILE P 139      11.884-305.950-185.408  1.00 97.00      PROA H 
ATOM   2123 HG22 ILE P 139      13.423-306.804-184.987  1.00 97.00      PROA H 
ATOM   2124 HG23 ILE P 139      12.221-307.594-186.051  1.00 97.00      PROA H 
ATOM   2125  CG1 ILE P 139      12.399-306.070-188.257  1.00 97.00      PROA C 
ATOM   2126 HG11 ILE P 139      12.716-305.360-189.049  1.00 97.00      PROA H 
ATOM   2127 HG12 ILE P 139      11.383-305.762-187.926  1.00 97.00      PROA H 
ATOM   2128  CD  ILE P 139      12.341-307.470-188.880  1.00 97.00      PROA C 
ATOM   2129  HD1 ILE P 139      12.051-308.230-188.126  1.00 97.00      PROA H 
ATOM   2130  HD2 ILE P 139      13.334-307.751-189.293  1.00 97.00      PROA H 
ATOM   2131  HD3 ILE P 139      11.598-307.496-189.703  1.00 97.00      PROA H 
ATOM   2132  C   ILE P 139      14.621-304.493-185.485  1.00 97.00      PROA C 
ATOM   2133  O   ILE P 139      15.721-305.040-185.449  1.00 97.00      PROA O 
ATOM   2134  N   VAL P 140      14.131-303.813-184.419  1.00 97.00      PROA N 
ATOM   2135  HN  VAL P 140      13.258-303.331-184.485  1.00 97.00      PROA H 
ATOM   2136  CA  VAL P 140      14.888-303.625-183.190  1.00 97.00      PROA C 
ATOM   2137  HA  VAL P 140      15.932-303.833-183.382  1.00 97.00      PROA H 
ATOM   2138  CB  VAL P 140      14.824-302.186-182.673  1.00 97.00      PROA C 
ATOM   2139  HB  VAL P 140      15.427-302.100-181.740  1.00 97.00      PROA H 
ATOM   2140  CG1 VAL P 140      15.468-301.252-183.721  1.00 97.00      PROA C 
ATOM   2141 HG11 VAL P 140      14.875-301.243-184.659  1.00 97.00      PROA H 
ATOM   2142 HG12 VAL P 140      16.502-301.579-183.956  1.00 97.00      PROA H 
ATOM   2143 HG13 VAL P 140      15.505-300.212-183.331  1.00 97.00      PROA H 
ATOM   2144  CG2 VAL P 140      13.378-301.752-182.359  1.00 97.00      PROA C 
ATOM   2145 HG21 VAL P 140      12.907-302.416-181.606  1.00 97.00      PROA H 
ATOM   2146 HG22 VAL P 140      12.761-301.754-183.279  1.00 97.00      PROA H 
ATOM   2147 HG23 VAL P 140      13.378-300.716-181.957  1.00 97.00      PROA H 
ATOM   2148  C   VAL P 140      14.461-304.599-182.106  1.00 97.00      PROA C 
ATOM   2149  O   VAL P 140      14.982-304.562-180.991  1.00 97.00      PROA O 
ATOM   2150  N   SER P 141      13.522-305.521-182.415  1.00 97.00      PROA N 
ATOM   2151  HN  SER P 141      13.095-305.503-183.314  1.00 97.00      PROA H 
ATOM   2152  CA  SER P 141      13.069-306.533-181.476  1.00 97.00      PROA C 
ATOM   2153  HA  SER P 141      13.791-306.618-180.674  1.00 97.00      PROA H 
ATOM   2154  CB  SER P 141      11.703-306.184-180.822  1.00 97.00      PROA C 
ATOM   2155  HB1 SER P 141      11.851-305.297-180.169  1.00 97.00      PROA H 
ATOM   2156  HB2 SER P 141      11.344-307.021-180.184  1.00 97.00      PROA H 
ATOM   2157  OG  SER P 141      10.712-305.835-181.781  1.00 97.00      PROA O 
ATOM   2158  HG1 SER P 141       9.861-305.943-181.340  1.00 97.00      PROA H 
ATOM   2159  C   SER P 141      13.036-307.911-182.104  1.00 97.00      PROA C 
ATOM   2160  O   SER P 141      14.011-308.652-182.010  1.00 97.00      PROA O 
ATOM   2161  N   SER P 142      11.897-308.288-182.732  1.00 97.00      PROA N 
ATOM   2162  HN  SER P 142      11.173-307.603-182.787  1.00 97.00      PROA H 
ATOM   2163  CA  SER P 142      11.533-309.643-183.137  1.00 97.00      PROA C 
ATOM   2164  HA  SER P 142      10.551-309.552-183.575  1.00 97.00      PROA H 
ATOM   2165  CB  SER P 142      12.451-310.263-184.242  1.00 97.00      PROA C 
ATOM   2166  HB1 SER P 142      12.652-309.494-185.014  1.00 97.00      PROA H 
ATOM   2167  HB2 SER P 142      11.926-311.106-184.742  1.00 97.00      PROA H 
ATOM   2168  OG  SER P 142      13.706-310.735-183.754  1.00 97.00      PROA O 
ATOM   2169  HG1 SER P 142      14.080-310.018-183.231  1.00 97.00      PROA H 
ATOM   2170  C   SER P 142      11.385-310.565-181.931  1.00 97.00      PROA C 
ATOM   2171  O   SER P 142      11.198-310.113-180.803  1.00 97.00      PROA O 
ATOM   2172  N   ALA P 143      11.441-311.896-182.163  1.00 97.00      PROA N 
ATOM   2173  HN  ALA P 143      11.537-312.244-183.091  1.00 97.00      PROA H 
ATOM   2174  CA  ALA P 143      11.487-312.895-181.119  1.00 97.00      PROA C 
ATOM   2175  HA  ALA P 143      11.562-312.422-180.149  1.00 97.00      PROA H 
ATOM   2176  CB  ALA P 143      10.222-313.768-181.165  1.00 97.00      PROA C 
ATOM   2177  HB1 ALA P 143      10.131-314.280-182.145  1.00 97.00      PROA H 
ATOM   2178  HB2 ALA P 143       9.327-313.122-181.035  1.00 97.00      PROA H 
ATOM   2179  HB3 ALA P 143      10.226-314.528-180.358  1.00 97.00      PROA H 
ATOM   2180  C   ALA P 143      12.721-313.758-181.298  1.00 97.00      PROA C 
ATOM   2181  O   ALA P 143      12.842-314.817-180.683  1.00 97.00      PROA O 
ATOM   2182  N   MET P 144      13.673-313.302-182.148  1.00 97.00      PROA N 
ATOM   2183  HN  MET P 144      13.563-312.403-182.566  1.00 97.00      PROA H 
ATOM   2184  CA  MET P 144      14.902-313.976-182.519  1.00 97.00      PROA C 
ATOM   2185  HA  MET P 144      15.415-313.238-183.115  1.00 97.00      PROA H 
ATOM   2186  CB  MET P 144      15.866-314.296-181.346  1.00 97.00      PROA C 
ATOM   2187  HB1 MET P 144      16.799-314.756-181.741  1.00 97.00      PROA H 
ATOM   2188  HB2 MET P 144      15.394-315.035-180.664  1.00 97.00      PROA H 
ATOM   2189  CG  MET P 144      16.256-313.039-180.538  1.00 97.00      PROA C 
ATOM   2190  HG1 MET P 144      16.926-313.350-179.707  1.00 97.00      PROA H 
ATOM   2191  HG2 MET P 144      15.335-312.629-180.069  1.00 97.00      PROA H 
ATOM   2192  SD  MET P 144      17.077-311.737-181.516  1.00 97.00      PROA S 
ATOM   2193  CE  MET P 144      16.758-310.399-180.332  1.00 97.00      PROA C 
ATOM   2194  HE1 MET P 144      17.188-310.637-179.335  1.00 97.00      PROA H 
ATOM   2195  HE2 MET P 144      15.667-310.231-180.207  1.00 97.00      PROA H 
ATOM   2196  HE3 MET P 144      17.209-309.446-180.683  1.00 97.00      PROA H 
ATOM   2197  C   MET P 144      14.713-315.126-183.486  1.00 97.00      PROA C 
ATOM   2198  O   MET P 144      13.680-315.781-183.517  1.00 97.00      PROA O 
ATOM   2199  N   GLU P 145      15.731-315.346-184.348  1.00 97.00      PROA N 
ATOM   2200  HN  GLU P 145      16.625-314.960-184.135  1.00 97.00      PROA H 
ATOM   2201  CA  GLU P 145      15.760-316.250-185.483  1.00 97.00      PROA C 
ATOM   2202  HA  GLU P 145      16.749-316.154-185.886  1.00 97.00      PROA H 
ATOM   2203  CB  GLU P 145      15.660-317.741-185.071  1.00 97.00      PROA C 
ATOM   2204  HB1 GLU P 145      15.834-318.362-185.977  1.00 97.00      PROA H 
ATOM   2205  HB2 GLU P 145      14.642-317.959-184.697  1.00 97.00      PROA H 
ATOM   2206  CG  GLU P 145      16.697-318.160-183.996  1.00 97.00      PROA C 
ATOM   2207  HG1 GLU P 145      16.867-319.256-184.009  1.00 97.00      PROA H 
ATOM   2208  HG2 GLU P 145      16.313-317.876-182.991  1.00 97.00      PROA H 
ATOM   2209  CD  GLU P 145      18.032-317.443-184.205  1.00 97.00      PROA C 
ATOM   2210  OE1 GLU P 145      18.745-317.799-185.179  1.00 97.00      PROA O 
ATOM   2211  OE2 GLU P 145      18.322-316.496-183.425  1.00 97.00      PROA O 
ATOM   2212  C   GLU P 145      14.766-315.860-186.579  1.00 97.00      PROA C 
ATOM   2213  O   GLU P 145      13.574-316.050-186.358  1.00 97.00      PROA O 
ATOM   2214  N   PRO P 146      15.147-315.320-187.752  1.00 97.00      PROA N 
ATOM   2215  CD  PRO P 146      16.534-314.929-188.051  1.00 97.00      PROA C 
ATOM   2216  HD1 PRO P 146      17.073-315.820-188.439  1.00 97.00      PROA H 
ATOM   2217  HD2 PRO P 146      17.060-314.526-187.157  1.00 97.00      PROA H 
ATOM   2218  CA  PRO P 146      14.217-314.653-188.668  1.00 97.00      PROA C 
ATOM   2219  HA  PRO P 146      13.812-313.794-188.150  1.00 97.00      PROA H 
ATOM   2220  CB  PRO P 146      15.113-314.196-189.828  1.00 97.00      PROA C 
ATOM   2221  HB1 PRO P 146      14.683-313.338-190.381  1.00 97.00      PROA H 
ATOM   2222  HB2 PRO P 146      15.309-315.033-190.534  1.00 97.00      PROA H 
ATOM   2223  CG  PRO P 146      16.429-313.845-189.128  1.00 97.00      PROA C 
ATOM   2224  HG1 PRO P 146      17.299-313.844-189.815  1.00 97.00      PROA H 
ATOM   2225  HG2 PRO P 146      16.341-312.849-188.640  1.00 97.00      PROA H 
ATOM   2226  C   PRO P 146      13.029-315.468-189.157  1.00 97.00      PROA C 
ATOM   2227  O   PRO P 146      13.173-316.282-190.067  1.00 97.00      PROA O 
ATOM   2228  N   ASP P 147      11.845-315.231-188.547  1.00 97.00      PROA N 
ATOM   2229  HN  ASP P 147      11.802-314.568-187.803  1.00 97.00      PROA H 
ATOM   2230  CA  ASP P 147      10.567-315.813-188.896  1.00 97.00      PROA C 
ATOM   2231  HA  ASP P 147       9.873-315.315-188.245  1.00 97.00      PROA H 
ATOM   2232  CB  ASP P 147      10.086-315.477-190.334  1.00 97.00      PROA C 
ATOM   2233  HB1 ASP P 147       9.129-315.984-190.570  1.00 97.00      PROA H 
ATOM   2234  HB2 ASP P 147      10.847-315.771-191.084  1.00 97.00      PROA H 
ATOM   2235  CG  ASP P 147       9.844-313.973-190.452  1.00 97.00      PROA C 
ATOM   2236  OD1 ASP P 147       9.780-313.272-189.418  1.00 97.00      PROA O 
ATOM   2237  OD2 ASP P 147       9.636-313.506-191.592  1.00 97.00      PROA O 
ATOM   2238  C   ASP P 147      10.390-317.233-188.406  1.00 97.00      PROA C 
ATOM   2239  O   ASP P 147       9.480-317.957-188.805  1.00 97.00      PROA O 
ATOM   2240  N   ARG P 148      11.220-317.611-187.410  1.00 97.00      PROA N 
ATOM   2241  HN  ARG P 148      12.005-317.034-187.194  1.00 97.00      PROA H 
ATOM   2242  CA  ARG P 148      10.936-318.649-186.440  1.00 97.00      PROA C 
ATOM   2243  HA  ARG P 148      10.665-319.548-186.975  1.00 97.00      PROA H 
ATOM   2244  CB  ARG P 148      12.206-318.896-185.578  1.00 97.00      PROA C 
ATOM   2245  HB1 ARG P 148      12.450-317.914-185.123  1.00 97.00      PROA H 
ATOM   2246  HB2 ARG P 148      13.052-319.139-186.260  1.00 97.00      PROA H 
ATOM   2247  CG  ARG P 148      12.127-319.983-184.480  1.00 97.00      PROA C 
ATOM   2248  HG1 ARG P 148      12.423-320.955-184.929  1.00 97.00      PROA H 
ATOM   2249  HG2 ARG P 148      11.079-320.107-184.143  1.00 97.00      PROA H 
ATOM   2250  CD  ARG P 148      13.013-319.737-183.228  1.00 97.00      PROA C 
ATOM   2251  HD1 ARG P 148      14.085-319.764-183.511  1.00 97.00      PROA H 
ATOM   2252  HD2 ARG P 148      12.832-320.510-182.451  1.00 97.00      PROA H 
ATOM   2253  NE  ARG P 148      12.744-318.384-182.639  1.00 97.00      PROANE 
ATOM   2254  HE  ARG P 148      13.351-317.638-182.912  1.00 97.00      PROA H 
ATOM   2255  CZ  ARG P 148      11.489-317.968-182.393  1.00 97.00      PROA C 
ATOM   2256  NH1 ARG P 148      10.517-318.770-181.955  1.00 97.00      PROA N 
ATOM   2257 HH11 ARG P 148      10.731-319.698-181.677  1.00 97.00      PROA H 
ATOM   2258 HH12 ARG P 148       9.590-318.389-181.950  1.00 97.00      PROA H 
ATOM   2259  NH2 ARG P 148      11.177-316.704-182.721  1.00 97.00      PROA N 
ATOM   2260 HH21 ARG P 148      10.232-316.535-182.993  1.00 97.00      PROA H 
ATOM   2261 HH22 ARG P 148      11.919-316.155-183.102  1.00 97.00      PROA H 
ATOM   2262  C   ARG P 148       9.759-318.216-185.560  1.00 97.00      PROA C 
ATOM   2263  O   ARG P 148       9.665-317.051-185.183  1.00 97.00      PROA O 
ATOM   2264  N   GLU P 149       8.839-319.157-185.231  1.00 97.00      PROA N 
ATOM   2265  HN  GLU P 149       8.953-320.074-185.607  1.00 97.00      PROA H 
ATOM   2266  CA  GLU P 149       7.630-319.019-184.423  1.00 97.00      PROA C 
ATOM   2267  HA  GLU P 149       6.843-318.927-185.157  1.00 97.00      PROA H 
ATOM   2268  CB  GLU P 149       7.330-320.355-183.685  1.00 97.00      PROA C 
ATOM   2269  HB1 GLU P 149       8.268-320.710-183.199  1.00 97.00      PROA H 
ATOM   2270  HB2 GLU P 149       7.066-321.100-184.469  1.00 97.00      PROA H 
ATOM   2271  CG  GLU P 149       6.224-320.293-182.612  1.00 97.00      PROA C 
ATOM   2272  HG1 GLU P 149       5.354-319.730-183.013  1.00 97.00      PROA H 
ATOM   2273  HG2 GLU P 149       6.586-319.778-181.698  1.00 97.00      PROA H 
ATOM   2274  CD  GLU P 149       5.723-321.682-182.233  1.00 97.00      PROA C 
ATOM   2275  OE1 GLU P 149       5.636-321.962-181.007  1.00 97.00      PROA O 
ATOM   2276  OE2 GLU P 149       5.359-322.459-183.157  1.00 97.00      PROA O 
ATOM   2277  C   GLU P 149       7.418-317.809-183.503  1.00 97.00      PROA C 
ATOM   2278  O   GLU P 149       8.187-317.524-182.592  1.00 97.00      PROA O 
ATOM   2279  N   TYR P 150       6.311-317.065-183.720  1.00 97.00      PROA N 
ATOM   2280  HN  TYR P 150       5.688-317.302-184.459  1.00 97.00      PROA H 
ATOM   2281  CA  TYR P 150       5.933-315.893-182.952  1.00 97.00      PROA C 
ATOM   2282  HA  TYR P 150       6.754-315.599-182.312  1.00 97.00      PROA H 
ATOM   2283  CB  TYR P 150       5.562-314.703-183.874  1.00 97.00      PROA C 
ATOM   2284  HB1 TYR P 150       5.245-313.814-183.292  1.00 97.00      PROA H 
ATOM   2285  HB2 TYR P 150       4.740-314.990-184.565  1.00 97.00      PROA H 
ATOM   2286  CG  TYR P 150       6.776-314.311-184.682  1.00 97.00      PROA C 
ATOM   2287  CD1 TYR P 150       7.904-313.778-184.034  1.00 97.00      PROA C 
ATOM   2288  HD1 TYR P 150       7.897-313.650-182.966  1.00 97.00      PROA H 
ATOM   2289  CE1 TYR P 150       9.051-313.432-184.752  1.00 97.00      PROA C 
ATOM   2290  HE1 TYR P 150       9.917-313.039-184.242  1.00 97.00      PROA H 
ATOM   2291  CZ  TYR P 150       9.079-313.598-186.134  1.00 97.00      PROA C 
ATOM   2292  OH  TYR P 150      10.252-313.237-186.820  1.00 97.00      PROA O 
ATOM   2293  HH  TYR P 150      10.049-313.265-187.765  1.00 97.00      PROA H 
ATOM   2294  CD2 TYR P 150       6.813-314.461-186.080  1.00 97.00      PROA C 
ATOM   2295  HD2 TYR P 150       5.958-314.862-186.601  1.00 97.00      PROA H 
ATOM   2296  CE2 TYR P 150       7.957-314.106-186.805  1.00 97.00      PROA C 
ATOM   2297  HE2 TYR P 150       7.964-314.231-187.876  1.00 97.00      PROA H 
ATOM   2298  C   TYR P 150       4.779-316.247-182.037  1.00 97.00      PROA C 
ATOM   2299  O   TYR P 150       4.183-317.313-182.166  1.00 97.00      PROA O 
ATOM   2300  N   HSD P 151       4.457-315.374-181.050  1.00 97.00      PROA N 
ATOM   2301  HN  HSD P 151       4.943-314.508-180.949  1.00 97.00      PROA H 
ATOM   2302  CA  HSD P 151       3.377-315.634-180.117  1.00 97.00      PROA C 
ATOM   2303  HA  HSD P 151       2.617-316.184-180.645  1.00 97.00      PROA H 
ATOM   2304  CB  HSD P 151       3.790-316.489-178.882  1.00 97.00      PROA C 
ATOM   2305  HB1 HSD P 151       4.232-317.434-179.268  1.00 97.00      PROA H 
ATOM   2306  HB2 HSD P 151       2.886-316.771-178.303  1.00 97.00      PROA H 
ATOM   2307  ND1 HSD P 151       4.499-314.818-177.074  1.00 97.00      PROA N 
ATOM   2308  HD1 HSD P 151       3.654-314.276-177.052  1.00 97.00      PROA H 
ATOM   2309  CG  HSD P 151       4.778-315.870-177.922  1.00 97.00      PROA C 
ATOM   2310  CE1 HSD P 151       5.597-314.619-176.308  1.00 97.00      PROA C 
ATOM   2311  HE1 HSD P 151       5.649-313.836-175.552  1.00 97.00      PROA H 
ATOM   2312  NE2 HSD P 151       6.557-315.478-176.586  1.00 97.00      PROA N 
ATOM   2313  CD2 HSD P 151       6.035-316.273-177.594  1.00 97.00      PROA C 
ATOM   2314  HD2 HSD P 151       6.619-317.091-177.997  1.00 97.00      PROA H 
ATOM   2315  C   HSD P 151       2.749-314.333-179.670  1.00 97.00      PROA C 
ATOM   2316  O   HSD P 151       3.276-313.251-179.915  1.00 97.00      PROA O 
ATOM   2317  N   PHE P 152       1.575-314.421-178.996  1.00 97.00      PROA N 
ATOM   2318  HN  PHE P 152       1.133-315.311-178.894  1.00 97.00      PROA H 
ATOM   2319  CA  PHE P 152       0.815-313.305-178.457  1.00 97.00      PROA C 
ATOM   2320  HA  PHE P 152       0.478-312.732-179.306  1.00 97.00      PROA H 
ATOM   2321  CB  PHE P 152      -0.438-313.821-177.694  1.00 97.00      PROA C 
ATOM   2322  HB1 PHE P 152      -0.126-314.432-176.818  1.00 97.00      PROA H 
ATOM   2323  HB2 PHE P 152      -1.043-314.476-178.353  1.00 97.00      PROA H 
ATOM   2324  CG  PHE P 152      -1.333-312.704-177.226  1.00 97.00      PROA C 
ATOM   2325  CD1 PHE P 152      -1.978-311.885-178.169  1.00 97.00      PROA C 
ATOM   2326  HD1 PHE P 152      -1.817-312.041-179.226  1.00 97.00      PROA H 
ATOM   2327  CE1 PHE P 152      -2.861-310.885-177.751  1.00 97.00      PROA C 
ATOM   2328  HE1 PHE P 152      -3.374-310.276-178.480  1.00 97.00      PROA H 
ATOM   2329  CZ  PHE P 152      -3.114-310.698-176.388  1.00 97.00      PROA C 
ATOM   2330  HZ  PHE P 152      -3.830-309.953-176.076  1.00 97.00      PROA H 
ATOM   2331  CD2 PHE P 152      -1.588-312.504-175.858  1.00 97.00      PROA C 
ATOM   2332  HD2 PHE P 152      -1.128-313.150-175.124  1.00 97.00      PROA H 
ATOM   2333  CE2 PHE P 152      -2.473-311.504-175.440  1.00 97.00      PROA C 
ATOM   2334  HE2 PHE P 152      -2.691-311.379-174.389  1.00 97.00      PROA H 
ATOM   2335  C   PHE P 152       1.620-312.359-177.566  1.00 97.00      PROA C 
ATOM   2336  O   PHE P 152       2.541-312.763-176.863  1.00 97.00      PROA O 
ATOM   2337  N   GLY P 153       1.277-311.047-177.594  1.00 97.00      PROA N 
ATOM   2338  HN  GLY P 153       0.485-310.758-178.129  1.00 97.00      PROA H 
ATOM   2339  CA  GLY P 153       1.895-310.019-176.771  1.00 97.00      PROA C 
ATOM   2340  HA1 GLY P 153       2.033-310.410-175.773  1.00 97.00      PROA H 
ATOM   2341  HA2 GLY P 153       1.231-309.168-176.791  1.00 97.00      PROA H 
ATOM   2342  C   GLY P 153       3.232-309.538-177.268  1.00 97.00      PROA C 
ATOM   2343  O   GLY P 153       3.740-308.520-176.800  1.00 97.00      PROA O 
ATOM   2344  N   GLN P 154       3.849-310.249-178.233  1.00 97.00      PROA N 
ATOM   2345  HN  GLN P 154       3.455-311.111-178.548  1.00 97.00      PROA H 
ATOM   2346  CA  GLN P 154       5.063-309.820-178.889  1.00 97.00      PROA C 
ATOM   2347  HA  GLN P 154       5.775-309.587-178.109  1.00 97.00      PROA H 
ATOM   2348  CB  GLN P 154       5.677-310.940-179.759  1.00 97.00      PROA C 
ATOM   2349  HB1 GLN P 154       6.536-310.539-180.342  1.00 97.00      PROA H 
ATOM   2350  HB2 GLN P 154       4.900-311.280-180.481  1.00 97.00      PROA H 
ATOM   2351  CG  GLN P 154       6.174-312.133-178.914  1.00 97.00      PROA C 
ATOM   2352  HG1 GLN P 154       5.335-312.551-178.320  1.00 97.00      PROA H 
ATOM   2353  HG2 GLN P 154       6.973-311.798-178.219  1.00 97.00      PROA H 
ATOM   2354  CD  GLN P 154       6.716-313.232-179.829  1.00 97.00      PROA C 
ATOM   2355  OE1 GLN P 154       6.514-313.205-181.045  1.00 97.00      PROA O 
ATOM   2356  NE2 GLN P 154       7.414-314.238-179.236  1.00 97.00      PROA N 
ATOM   2357 HE21 GLN P 154       7.367-314.362-178.244  1.00 97.00      PROA H 
ATOM   2358 HE22 GLN P 154       7.815-314.943-179.817  1.00 97.00      PROA H 
ATOM   2359  C   GLN P 154       4.885-308.559-179.707  1.00 97.00      PROA C 
ATOM   2360  O   GLN P 154       3.867-308.369-180.363  1.00 97.00      PROA O 
ATOM   2361  N   ALA P 155       5.898-307.668-179.675  1.00 97.00      PROA N 
ATOM   2362  HN  ALA P 155       6.697-307.827-179.102  1.00 97.00      PROA H 
ATOM   2363  CA  ALA P 155       5.884-306.406-180.370  1.00 97.00      PROA C 
ATOM   2364  HA  ALA P 155       4.989-306.300-180.964  1.00 97.00      PROA H 
ATOM   2365  CB  ALA P 155       5.972-305.248-179.358  1.00 97.00      PROA C 
ATOM   2366  HB1 ALA P 155       6.886-305.331-178.732  1.00 97.00      PROA H 
ATOM   2367  HB2 ALA P 155       5.090-305.272-178.681  1.00 97.00      PROA H 
ATOM   2368  HB3 ALA P 155       5.984-304.269-179.872  1.00 97.00      PROA H 
ATOM   2369  C   ALA P 155       7.072-306.369-181.297  1.00 97.00      PROA C 
ATOM   2370  O   ALA P 155       8.209-306.506-180.858  1.00 97.00      PROA O 
ATOM   2371  N   VAL P 156       6.831-306.191-182.618  1.00 97.00      PROA N 
ATOM   2372  HN  VAL P 156       5.897-306.082-182.959  1.00 97.00      PROA H 
ATOM   2373  CA  VAL P 156       7.874-306.149-183.620  1.00 97.00      PROA C 
ATOM   2374  HA  VAL P 156       8.821-306.354-183.157  1.00 97.00      PROA H 
ATOM   2375  CB  VAL P 156       7.746-307.191-184.718  1.00 97.00      PROA C 
ATOM   2376  HB  VAL P 156       6.797-307.056-185.285  1.00 97.00      PROA H 
ATOM   2377  CG1 VAL P 156       8.952-307.086-185.675  1.00 97.00      PROA C 
ATOM   2378 HG11 VAL P 156       9.896-307.253-185.115  1.00 97.00      PROA H 
ATOM   2379 HG12 VAL P 156       9.007-306.097-186.168  1.00 97.00      PROA H 
ATOM   2380 HG13 VAL P 156       8.878-307.858-186.464  1.00 97.00      PROA H 
ATOM   2381  CG2 VAL P 156       7.741-308.576-184.038  1.00 97.00      PROA C 
ATOM   2382 HG21 VAL P 156       6.831-308.711-183.424  1.00 97.00      PROA H 
ATOM   2383 HG22 VAL P 156       8.621-308.680-183.371  1.00 97.00      PROA H 
ATOM   2384 HG23 VAL P 156       7.777-309.385-184.793  1.00 97.00      PROA H 
ATOM   2385  C   VAL P 156       7.931-304.744-184.156  1.00 97.00      PROA C 
ATOM   2386  O   VAL P 156       6.993-304.237-184.763  1.00 97.00      PROA O 
ATOM   2387  N   ARG P 157       9.070-304.075-183.891  1.00 97.00      PROA N 
ATOM   2388  HN  ARG P 157       9.814-304.534-183.412  1.00 97.00      PROA H 
ATOM   2389  CA  ARG P 157       9.233-302.654-184.045  1.00 97.00      PROA C 
ATOM   2390  HA  ARG P 157       8.312-302.201-184.380  1.00 97.00      PROA H 
ATOM   2391  CB  ARG P 157       9.596-302.076-182.657  1.00 97.00      PROA C 
ATOM   2392  HB1 ARG P 157      10.455-302.655-182.246  1.00 97.00      PROA H 
ATOM   2393  HB2 ARG P 157       8.726-302.269-181.987  1.00 97.00      PROA H 
ATOM   2394  CG  ARG P 157       9.940-300.583-182.606  1.00 97.00      PROA C 
ATOM   2395  HG1 ARG P 157       9.106-300.001-183.054  1.00 97.00      PROA H 
ATOM   2396  HG2 ARG P 157      10.846-300.388-183.219  1.00 97.00      PROA H 
ATOM   2397  CD  ARG P 157      10.222-300.087-181.179  1.00 97.00      PROA C 
ATOM   2398  HD1 ARG P 157      10.795-299.136-181.194  1.00 97.00      PROA H 
ATOM   2399  HD2 ARG P 157      10.806-300.836-180.607  1.00 97.00      PROA H 
ATOM   2400  NE  ARG P 157       8.909-299.906-180.485  1.00 97.00      PROANE 
ATOM   2401  HE  ARG P 157       8.291-300.687-180.376  1.00 97.00      PROA H 
ATOM   2402  CZ  ARG P 157       8.286-298.721-180.340  1.00 97.00      PROA C 
ATOM   2403  NH1 ARG P 157       8.854-297.558-180.648  1.00 97.00      PROA N 
ATOM   2404 HH11 ARG P 157       9.672-297.638-181.213  1.00 97.00      PROA H 
ATOM   2405 HH12 ARG P 157       8.256-296.910-181.119  1.00 97.00      PROA H 
ATOM   2406  NH2 ARG P 157       6.996-298.745-179.979  1.00 97.00      PROA N 
ATOM   2407 HH21 ARG P 157       6.588-299.658-179.902  1.00 97.00      PROA H 
ATOM   2408 HH22 ARG P 157       6.477-297.899-179.948  1.00 97.00      PROA H 
ATOM   2409  C   ARG P 157      10.289-302.380-185.092  1.00 97.00      PROA C 
ATOM   2410  O   ARG P 157      11.392-302.910-185.024  1.00 97.00      PROA O 
ATOM   2411  N   PHE P 158       9.943-301.561-186.114  1.00 97.00      PROA N 
ATOM   2412  HN  PHE P 158       9.038-301.138-186.137  1.00 97.00      PROA H 
ATOM   2413  CA  PHE P 158      10.729-301.336-187.309  1.00 97.00      PROA C 
ATOM   2414  HA  PHE P 158      11.610-301.962-187.298  1.00 97.00      PROA H 
ATOM   2415  CB  PHE P 158       9.919-301.594-188.619  1.00 97.00      PROA C 
ATOM   2416  HB1 PHE P 158      10.530-301.330-189.509  1.00 97.00      PROA H 
ATOM   2417  HB2 PHE P 158       9.008-300.956-188.629  1.00 97.00      PROA H 
ATOM   2418  CG  PHE P 158       9.449-303.025-188.770  1.00 97.00      PROA C 
ATOM   2419  CD1 PHE P 158       9.989-303.852-189.774  1.00 97.00      PROA C 
ATOM   2420  HD1 PHE P 158      10.793-303.484-190.394  1.00 97.00      PROA H 
ATOM   2421  CE1 PHE P 158       9.479-305.140-189.994  1.00 97.00      PROA C 
ATOM   2422  HE1 PHE P 158       9.896-305.767-190.768  1.00 97.00      PROA H 
ATOM   2423  CZ  PHE P 158       8.427-305.620-189.207  1.00 97.00      PROA C 
ATOM   2424  HZ  PHE P 158       8.040-306.614-189.371  1.00 97.00      PROA H 
ATOM   2425  CD2 PHE P 158       8.372-303.516-188.009  1.00 97.00      PROA C 
ATOM   2426  HD2 PHE P 158       7.904-302.888-187.267  1.00 97.00      PROA H 
ATOM   2427  CE2 PHE P 158       7.872-304.804-188.217  1.00 97.00      PROA C 
ATOM   2428  HE2 PHE P 158       7.056-305.160-187.609  1.00 97.00      PROA H 
ATOM   2429  C   PHE P 158      11.161-299.885-187.347  1.00 97.00      PROA C 
ATOM   2430  O   PHE P 158      10.360-298.987-187.596  1.00 97.00      PROA O 
ATOM   2431  N   VAL P 159      12.468-299.621-187.136  1.00 97.00      PROA N 
ATOM   2432  HN  VAL P 159      13.110-300.364-186.948  1.00 97.00      PROA H 
ATOM   2433  CA  VAL P 159      13.028-298.287-187.149  1.00 97.00      PROA C 
ATOM   2434  HA  VAL P 159      12.241-297.562-186.996  1.00 97.00      PROA H 
ATOM   2435  CB  VAL P 159      14.067-298.086-186.050  1.00 97.00      PROA C 
ATOM   2436  HB  VAL P 159      14.885-298.837-186.158  1.00 97.00      PROA H 
ATOM   2437  CG1 VAL P 159      14.674-296.668-186.124  1.00 97.00      PROA C 
ATOM   2438 HG11 VAL P 159      13.870-295.904-186.063  1.00 97.00      PROA H 
ATOM   2439 HG12 VAL P 159      15.244-296.514-187.063  1.00 97.00      PROA H 
ATOM   2440 HG13 VAL P 159      15.369-296.509-185.273  1.00 97.00      PROA H 
ATOM   2441  CG2 VAL P 159      13.382-298.306-184.682  1.00 97.00      PROA C 
ATOM   2442 HG21 VAL P 159      13.017-299.348-184.573  1.00 97.00      PROA H 
ATOM   2443 HG22 VAL P 159      12.518-297.617-184.567  1.00 97.00      PROA H 
ATOM   2444 HG23 VAL P 159      14.099-298.104-183.859  1.00 97.00      PROA H 
ATOM   2445  C   VAL P 159      13.632-298.054-188.517  1.00 97.00      PROA C 
ATOM   2446  O   VAL P 159      14.567-298.731-188.925  1.00 97.00      PROA O 
ATOM   2447  N   CYS P 160      13.093-297.084-189.285  1.00 97.00      PROA N 
ATOM   2448  HN  CYS P 160      12.313-296.553-188.963  1.00 97.00      PROA H 
ATOM   2449  CA  CYS P 160      13.572-296.774-190.619  1.00 97.00      PROA C 
ATOM   2450  HA  CYS P 160      13.590-297.712-191.147  1.00 97.00      PROA H 
ATOM   2451  CB  CYS P 160      12.621-295.826-191.395  1.00 97.00      PROA C 
ATOM   2452  HB1 CYS P 160      12.995-295.693-192.432  1.00 97.00      PROA H 
ATOM   2453  HB2 CYS P 160      12.628-294.826-190.909  1.00 97.00      PROA H 
ATOM   2454  SG  CYS P 160      10.901-296.432-191.469  1.00 97.00      PROA S 
ATOM   2455  C   CYS P 160      14.990-296.220-190.671  1.00 97.00      PROA C 
ATOM   2456  O   CYS P 160      15.450-295.534-189.760  1.00 97.00      PROA O 
ATOM   2457  N   ASN P 161      15.722-296.504-191.777  1.00 97.00      PROA N 
ATOM   2458  HN  ASN P 161      15.353-297.134-192.459  1.00 97.00      PROA H 
ATOM   2459  CA  ASN P 161      16.937-295.789-192.144  1.00 97.00      PROA C 
ATOM   2460  HA  ASN P 161      17.619-295.829-191.304  1.00 97.00      PROA H 
ATOM   2461  CB  ASN P 161      17.620-296.341-193.430  1.00 97.00      PROA C 
ATOM   2462  HB1 ASN P 161      18.392-295.629-193.799  1.00 97.00      PROA H 
ATOM   2463  HB2 ASN P 161      16.852-296.468-194.224  1.00 97.00      PROA H 
ATOM   2464  CG  ASN P 161      18.333-297.678-193.208  1.00 97.00      PROA C 
ATOM   2465  OD1 ASN P 161      18.427-298.192-192.092  1.00 97.00      PROA O 
ATOM   2466  ND2 ASN P 161      18.848-298.245-194.340  1.00 97.00      PROA N 
ATOM   2467 HD21 ASN P 161      19.309-299.133-194.304  1.00 97.00      PROA H 
ATOM   2468 HD22 ASN P 161      18.613-297.852-195.229  1.00 97.00      PROA H 
ATOM   2469  C   ASN P 161      16.626-294.329-192.425  1.00 97.00      PROA C 
ATOM   2470  O   ASN P 161      15.565-294.011-192.954  1.00 97.00      PROA O 
ATOM   2471  N   SER P 162      17.558-293.395-192.108  1.00 97.00      PROA N 
ATOM   2472  HN  SER P 162      18.400-293.630-191.627  1.00 97.00      PROA H 
ATOM   2473  CA  SER P 162      17.446-292.000-192.503  1.00 97.00      PROA C 
ATOM   2474  HA  SER P 162      16.535-291.609-192.067  1.00 97.00      PROA H 
ATOM   2475  CB  SER P 162      18.624-291.141-191.983  1.00 97.00      PROA C 
ATOM   2476  HB1 SER P 162      18.565-291.094-190.873  1.00 97.00      PROA H 
ATOM   2477  HB2 SER P 162      18.565-290.099-192.364  1.00 97.00      PROA H 
ATOM   2478  OG  SER P 162      19.876-291.724-192.339  1.00 97.00      PROA O 
ATOM   2479  HG1 SER P 162      19.877-291.781-193.299  1.00 97.00      PROA H 
ATOM   2480  C   SER P 162      17.340-291.847-194.015  1.00 97.00      PROA C 
ATOM   2481  O   SER P 162      18.076-292.470-194.777  1.00 97.00      PROA O 
ATOM   2482  N   GLY P 163      16.376-291.025-194.468  1.00 97.00      PROA N 
ATOM   2483  HN  GLY P 163      15.900-290.433-193.812  1.00 97.00      PROA H 
ATOM   2484  CA  GLY P 163      15.969-290.924-195.851  1.00 97.00      PROA C 
ATOM   2485  HA1 GLY P 163      16.769-291.265-196.493  1.00 97.00      PROA H 
ATOM   2486  HA2 GLY P 163      15.707-289.894-196.030  1.00 97.00      PROA H 
ATOM   2487  C   GLY P 163      14.752-291.759-196.145  1.00 97.00      PROA C 
ATOM   2488  O   GLY P 163      14.358-291.864-197.300  1.00 97.00      PROA O 
ATOM   2489  N   TYR P 164      14.123-292.371-195.113  1.00 97.00      PROA N 
ATOM   2490  HN  TYR P 164      14.496-292.293-194.194  1.00 97.00      PROA H 
ATOM   2491  CA  TYR P 164      12.965-293.240-195.235  1.00 97.00      PROA C 
ATOM   2492  HA  TYR P 164      12.390-292.943-196.102  1.00 97.00      PROA H 
ATOM   2493  CB  TYR P 164      13.324-294.755-195.331  1.00 97.00      PROA C 
ATOM   2494  HB1 TYR P 164      12.408-295.381-195.333  1.00 97.00      PROA H 
ATOM   2495  HB2 TYR P 164      13.964-295.068-194.483  1.00 97.00      PROA H 
ATOM   2496  CG  TYR P 164      14.074-295.008-196.611  1.00 97.00      PROA C 
ATOM   2497  CD1 TYR P 164      15.474-294.878-196.684  1.00 97.00      PROA C 
ATOM   2498  HD1 TYR P 164      16.037-294.652-195.791  1.00 97.00      PROA H 
ATOM   2499  CE1 TYR P 164      16.128-294.933-197.922  1.00 97.00      PROA C 
ATOM   2500  HE1 TYR P 164      17.193-294.764-197.978  1.00 97.00      PROA H 
ATOM   2501  CZ  TYR P 164      15.385-295.139-199.091  1.00 97.00      PROA C 
ATOM   2502  OH  TYR P 164      15.996-295.008-200.354  1.00 97.00      PROA O 
ATOM   2503  HH  TYR P 164      15.294-294.784-200.979  1.00 97.00      PROA H 
ATOM   2504  CD2 TYR P 164      13.361-295.321-197.778  1.00 97.00      PROA C 
ATOM   2505  HD2 TYR P 164      12.296-295.471-197.722  1.00 97.00      PROA H 
ATOM   2506  CE2 TYR P 164      14.007-295.368-199.016  1.00 97.00      PROA C 
ATOM   2507  HE2 TYR P 164      13.431-295.533-199.915  1.00 97.00      PROA H 
ATOM   2508  C   TYR P 164      12.091-293.015-194.018  1.00 97.00      PROA C 
ATOM   2509  O   TYR P 164      12.585-292.765-192.922  1.00 97.00      PROA O 
ATOM   2510  N   LYS P 165      10.748-293.068-194.190  1.00 97.00      PROA N 
ATOM   2511  HN  LYS P 165      10.347-293.280-195.080  1.00 97.00      PROA H 
ATOM   2512  CA  LYS P 165       9.802-292.722-193.146  1.00 97.00      PROA C 
ATOM   2513  HA  LYS P 165      10.304-292.691-192.189  1.00 97.00      PROA H 
ATOM   2514  CB  LYS P 165       9.079-291.374-193.413  1.00 97.00      PROA C 
ATOM   2515  HB1 LYS P 165       9.859-290.626-193.658  1.00 97.00      PROA H 
ATOM   2516  HB2 LYS P 165       8.574-291.019-192.489  1.00 97.00      PROA H 
ATOM   2517  CG  LYS P 165       8.050-291.417-194.556  1.00 97.00      PROA C 
ATOM   2518  HG1 LYS P 165       7.077-291.793-194.169  1.00 97.00      PROA H 
ATOM   2519  HG2 LYS P 165       8.407-292.158-195.299  1.00 97.00      PROA H 
ATOM   2520  CD  LYS P 165       7.842-290.068-195.265  1.00 97.00      PROA C 
ATOM   2521  HD1 LYS P 165       8.812-289.729-195.685  1.00 97.00      PROA H 
ATOM   2522  HD2 LYS P 165       7.502-289.312-194.527  1.00 97.00      PROA H 
ATOM   2523  CE  LYS P 165       6.832-290.122-196.415  1.00 97.00      PROA C 
ATOM   2524  HE1 LYS P 165       6.805-289.168-196.981  1.00 97.00      PROA H 
ATOM   2525  HE2 LYS P 165       5.817-290.351-196.023  1.00 97.00      PROA H 
ATOM   2526  NZ  LYS P 165       7.199-291.204-197.341  1.00 97.00      PROA N 
ATOM   2527  HZ1 LYS P 165       7.226-292.081-196.771  1.00 97.00      PROA H 
ATOM   2528  HZ2 LYS P 165       8.111-291.072-197.819  1.00 97.00      PROA H 
ATOM   2529  HZ3 LYS P 165       6.425-291.383-198.016  1.00 97.00      PROA H 
ATOM   2530  C   LYS P 165       8.762-293.806-193.093  1.00 97.00      PROA C 
ATOM   2531  O   LYS P 165       8.659-294.649-193.976  1.00 97.00      PROA O 
ATOM   2532  N   ILE P 166       7.961-293.803-192.012  1.00 97.00      PROA N 
ATOM   2533  HN  ILE P 166       8.075-293.110-191.305  1.00 97.00      PROA H 
ATOM   2534  CA  ILE P 166       6.943-294.785-191.733  1.00 97.00      PROA C 
ATOM   2535  HA  ILE P 166       7.303-295.752-192.062  1.00 97.00      PROA H 
ATOM   2536  CB  ILE P 166       6.695-294.871-190.224  1.00 97.00      PROA C 
ATOM   2537  HB  ILE P 166       5.721-295.366-190.029  1.00 97.00      PROA H 
ATOM   2538  CG2 ILE P 166       7.796-295.772-189.619  1.00 97.00      PROA C 
ATOM   2539 HG21 ILE P 166       8.798-295.324-189.782  1.00 97.00      PROA H 
ATOM   2540 HG22 ILE P 166       7.776-296.779-190.086  1.00 97.00      PROA H 
ATOM   2541 HG23 ILE P 166       7.650-295.894-188.527  1.00 97.00      PROA H 
ATOM   2542  CG1 ILE P 166       6.677-293.473-189.545  1.00 97.00      PROA C 
ATOM   2543 HG11 ILE P 166       6.080-292.771-190.166  1.00 97.00      PROA H 
ATOM   2544 HG12 ILE P 166       7.716-293.078-189.487  1.00 97.00      PROA H 
ATOM   2545  CD  ILE P 166       6.081-293.472-188.131  1.00 97.00      PROA C 
ATOM   2546  HD1 ILE P 166       6.625-294.176-187.467  1.00 97.00      PROA H 
ATOM   2547  HD2 ILE P 166       5.010-293.762-188.163  1.00 97.00      PROA H 
ATOM   2548  HD3 ILE P 166       6.147-292.456-187.688  1.00 97.00      PROA H 
ATOM   2549  C   ILE P 166       5.646-294.532-192.498  1.00 97.00      PROA C 
ATOM   2550  O   ILE P 166       4.750-293.825-192.039  1.00 97.00      PROA O 
ATOM   2551  N   GLU P 167       5.495-295.176-193.683  1.00 97.00      PROA N 
ATOM   2552  HN  GLU P 167       6.266-295.666-194.087  1.00 97.00      PROA H 
ATOM   2553  CA  GLU P 167       4.228-295.348-194.377  1.00 97.00      PROA C 
ATOM   2554  HA  GLU P 167       3.672-294.426-194.288  1.00 97.00      PROA H 
ATOM   2555  CB  GLU P 167       4.396-295.640-195.901  1.00 97.00      PROA C 
ATOM   2556  HB1 GLU P 167       3.706-296.457-196.209  1.00 97.00      PROA H 
ATOM   2557  HB2 GLU P 167       5.427-296.006-196.090  1.00 97.00      PROA H 
ATOM   2558  CG  GLU P 167       4.060-294.459-196.852  1.00 97.00      PROA C 
ATOM   2559  HG1 GLU P 167       3.136-293.943-196.525  1.00 97.00      PROA H 
ATOM   2560  HG2 GLU P 167       3.880-294.881-197.867  1.00 97.00      PROA H 
ATOM   2561  CD  GLU P 167       5.152-293.414-197.028  1.00 97.00      PROA C 
ATOM   2562  OE1 GLU P 167       4.996-292.597-197.978  1.00 97.00      PROA O 
ATOM   2563  OE2 GLU P 167       6.136-293.416-196.245  1.00 97.00      PROA O 
ATOM   2564  C   GLU P 167       3.432-296.431-193.651  1.00 97.00      PROA C 
ATOM   2565  O   GLU P 167       3.421-297.606-194.016  1.00 97.00      PROA O 
ATOM   2566  N   GLY P 168       2.779-296.020-192.540  1.00 97.00      PROA N 
ATOM   2567  HN  GLY P 168       2.843-295.053-192.302  1.00 97.00      PROA H 
ATOM   2568  CA  GLY P 168       2.210-296.889-191.525  1.00 97.00      PROA C 
ATOM   2569  HA1 GLY P 168       2.033-297.875-191.929  1.00 97.00      PROA H 
ATOM   2570  HA2 GLY P 168       1.321-296.412-191.137  1.00 97.00      PROA H 
ATOM   2571  C   GLY P 168       3.225-297.008-190.424  1.00 97.00      PROA C 
ATOM   2572  O   GLY P 168       4.374-297.368-190.665  1.00 97.00      PROA O 
ATOM   2573  N   ASP P 169       2.822-296.690-189.176  1.00 97.00      PROA N 
ATOM   2574  HN  ASP P 169       1.868-296.477-188.961  1.00 97.00      PROA H 
ATOM   2575  CA  ASP P 169       3.693-296.512-188.036  1.00 97.00      PROA C 
ATOM   2576  HA  ASP P 169       4.416-295.786-188.369  1.00 97.00      PROA H 
ATOM   2577  CB  ASP P 169       2.971-295.820-186.845  1.00 97.00      PROA C 
ATOM   2578  HB1 ASP P 169       2.734-294.770-187.131  1.00 97.00      PROA H 
ATOM   2579  HB2 ASP P 169       3.604-295.790-185.936  1.00 97.00      PROA H 
ATOM   2580  CG  ASP P 169       1.647-296.499-186.529  1.00 97.00      PROA C 
ATOM   2581  OD1 ASP P 169       0.707-296.406-187.364  1.00 97.00      PROA O 
ATOM   2582  OD2 ASP P 169       1.571-297.144-185.453  1.00 97.00      PROA O 
ATOM   2583  C   ASP P 169       4.539-297.706-187.604  1.00 97.00      PROA C 
ATOM   2584  O   ASP P 169       4.182-298.874-187.745  1.00 97.00      PROA O 
ATOM   2585  N   GLU P 170       5.729-297.349-187.076  1.00 97.00      PROA N 
ATOM   2586  HN  GLU P 170       5.891-296.369-186.988  1.00 97.00      PROA H 
ATOM   2587  CA  GLU P 170       6.878-298.108-186.623  1.00 97.00      PROA C 
ATOM   2588  HA  GLU P 170       7.555-298.189-187.463  1.00 97.00      PROA H 
ATOM   2589  CB  GLU P 170       7.542-297.228-185.531  1.00 97.00      PROA C 
ATOM   2590  HB1 GLU P 170       6.778-297.133-184.725  1.00 97.00      PROA H 
ATOM   2591  HB2 GLU P 170       7.700-296.204-185.940  1.00 97.00      PROA H 
ATOM   2592  CG  GLU P 170       8.882-297.721-184.950  1.00 97.00      PROA C 
ATOM   2593  HG1 GLU P 170       9.719-297.415-185.613  1.00 97.00      PROA H 
ATOM   2594  HG2 GLU P 170       8.900-298.823-184.857  1.00 97.00      PROA H 
ATOM   2595  CD  GLU P 170       9.148-297.141-183.569  1.00 97.00      PROA C 
ATOM   2596  OE1 GLU P 170       8.277-296.401-183.036  1.00 97.00      PROA O 
ATOM   2597  OE2 GLU P 170      10.239-297.460-183.021  1.00 97.00      PROA O 
ATOM   2598  C   GLU P 170       6.661-299.523-186.101  1.00 97.00      PROA C 
ATOM   2599  O   GLU P 170       7.386-300.438-186.479  1.00 97.00      PROA O 
ATOM   2600  N   GLU P 171       5.667-299.750-185.216  1.00 97.00      PROA N 
ATOM   2601  HN  GLU P 171       5.040-299.017-184.972  1.00 97.00      PROA H 
ATOM   2602  CA  GLU P 171       5.524-301.006-184.502  1.00 97.00      PROA C 
ATOM   2603  HA  GLU P 171       6.334-301.668-184.768  1.00 97.00      PROA H 
ATOM   2604  CB  GLU P 171       5.605-300.800-182.964  1.00 97.00      PROA C 
ATOM   2605  HB1 GLU P 171       4.834-300.054-182.671  1.00 97.00      PROA H 
ATOM   2606  HB2 GLU P 171       6.601-300.352-182.743  1.00 97.00      PROA H 
ATOM   2607  CG  GLU P 171       5.415-302.085-182.127  1.00 97.00      PROA C 
ATOM   2608  HG1 GLU P 171       6.190-302.834-182.400  1.00 97.00      PROA H 
ATOM   2609  HG2 GLU P 171       4.413-302.527-182.305  1.00 97.00      PROA H 
ATOM   2610  CD  GLU P 171       5.522-301.814-180.633  1.00 97.00      PROA C 
ATOM   2611  OE1 GLU P 171       6.631-301.466-180.176  1.00 97.00      PROA O 
ATOM   2612  OE2 GLU P 171       4.513-302.005-179.911  1.00 97.00      PROA O 
ATOM   2613  C   GLU P 171       4.257-301.743-184.869  1.00 97.00      PROA C 
ATOM   2614  O   GLU P 171       3.225-301.151-185.168  1.00 97.00      PROA O 
ATOM   2615  N   MET P 172       4.328-303.095-184.842  1.00 97.00      PROA N 
ATOM   2616  HN  MET P 172       5.204-303.548-184.693  1.00 97.00      PROA H 
ATOM   2617  CA  MET P 172       3.176-303.957-184.930  1.00 97.00      PROA C 
ATOM   2618  HA  MET P 172       2.283-303.374-184.759  1.00 97.00      PROA H 
ATOM   2619  CB  MET P 172       3.099-304.601-186.331  1.00 97.00      PROA C 
ATOM   2620  HB1 MET P 172       3.246-303.769-187.055  1.00 97.00      PROA H 
ATOM   2621  HB2 MET P 172       2.077-305.001-186.492  1.00 97.00      PROA H 
ATOM   2622  CG  MET P 172       4.144-305.684-186.653  1.00 97.00      PROA C 
ATOM   2623  HG1 MET P 172       4.013-306.543-185.963  1.00 97.00      PROA H 
ATOM   2624  HG2 MET P 172       5.157-305.270-186.466  1.00 97.00      PROA H 
ATOM   2625  SD  MET P 172       4.023-306.290-188.357  1.00 97.00      PROA S 
ATOM   2626  CE  MET P 172       5.237-307.614-188.137  1.00 97.00      PROA C 
ATOM   2627  HE1 MET P 172       4.911-308.318-187.344  1.00 97.00      PROA H 
ATOM   2628  HE2 MET P 172       6.225-307.211-187.834  1.00 97.00      PROA H 
ATOM   2629  HE3 MET P 172       5.369-308.195-189.074  1.00 97.00      PROA H 
ATOM   2630  C   MET P 172       3.277-304.998-183.825  1.00 97.00      PROA C 
ATOM   2631  O   MET P 172       4.311-305.624-183.637  1.00 97.00      PROA O 
ATOM   2632  N   HSD P 173       2.195-305.197-183.038  1.00 97.00      PROA N 
ATOM   2633  HN  HSD P 173       1.381-304.632-183.163  1.00 97.00      PROA H 
ATOM   2634  CA  HSD P 173       2.144-306.143-181.933  1.00 97.00      PROA C 
ATOM   2635  HA  HSD P 173       3.060-306.712-181.926  1.00 97.00      PROA H 
ATOM   2636  CB  HSD P 173       2.041-305.454-180.543  1.00 97.00      PROA C 
ATOM   2637  HB1 HSD P 173       3.075-305.248-180.189  1.00 97.00      PROA H 
ATOM   2638  HB2 HSD P 173       1.567-306.113-179.786  1.00 97.00      PROA H 
ATOM   2639  ND1 HSD P 173       1.941-302.901-180.514  1.00 97.00      PROA N 
ATOM   2640  HD1 HSD P 173       2.906-302.723-180.295  1.00 97.00      PROA H 
ATOM   2641  CG  HSD P 173       1.326-304.133-180.613  1.00 97.00      PROA C 
ATOM   2642  CE1 HSD P 173       0.977-301.963-180.659  1.00 97.00      PROA C 
ATOM   2643  HE1 HSD P 173       1.193-300.896-180.621  1.00 97.00      PROA H 
ATOM   2644  NE2 HSD P 173      -0.217-302.500-180.820  1.00 97.00      PROA N 
ATOM   2645  CD2 HSD P 173       0.003-303.868-180.776  1.00 97.00      PROA C 
ATOM   2646  HD2 HSD P 173      -0.823-304.559-180.886  1.00 97.00      PROA H 
ATOM   2647  C   HSD P 173       1.041-307.165-182.154  1.00 97.00      PROA C 
ATOM   2648  O   HSD P 173      -0.009-306.852-182.703  1.00 97.00      PROA O 
ATOM   2649  N   CYS P 174       1.311-308.444-181.783  1.00 97.00      PROA N 
ATOM   2650  HN  CYS P 174       2.171-308.629-181.307  1.00 97.00      PROA H 
ATOM   2651  CA  CYS P 174       0.499-309.628-182.044  1.00 97.00      PROA C 
ATOM   2652  HA  CYS P 174       0.303-309.639-183.107  1.00 97.00      PROA H 
ATOM   2653  CB  CYS P 174       1.328-310.904-181.697  1.00 97.00      PROA C 
ATOM   2654  HB1 CYS P 174       1.579-310.872-180.615  1.00 97.00      PROA H 
ATOM   2655  HB2 CYS P 174       2.292-310.822-182.243  1.00 97.00      PROA H 
ATOM   2656  SG  CYS P 174       0.625-312.542-182.097  1.00 97.00      PROA S 
ATOM   2657  C   CYS P 174      -0.853-309.610-181.332  1.00 97.00      PROA C 
ATOM   2658  O   CYS P 174      -0.938-309.276-180.153  1.00 97.00      PROA O 
ATOM   2659  N   SER P 175      -1.936-309.968-182.072  1.00 97.00      PROA N 
ATOM   2660  HN  SER P 175      -1.804-310.265-183.017  1.00 97.00      PROA H 
ATOM   2661  CA  SER P 175      -3.339-309.800-181.726  1.00 97.00      PROA C 
ATOM   2662  HA  SER P 175      -3.414-309.438-180.710  1.00 97.00      PROA H 
ATOM   2663  CB  SER P 175      -3.983-308.733-182.674  1.00 97.00      PROA C 
ATOM   2664  HB1 SER P 175      -3.617-308.905-183.706  1.00 97.00      PROA H 
ATOM   2665  HB2 SER P 175      -3.640-307.726-182.358  1.00 97.00      PROA H 
ATOM   2666  OG  SER P 175      -5.406-308.733-182.738  1.00 97.00      PROA O 
ATOM   2667  HG1 SER P 175      -5.621-309.323-183.473  1.00 97.00      PROA H 
ATOM   2668  C   SER P 175      -4.073-311.131-181.775  1.00 97.00      PROA C 
ATOM   2669  O   SER P 175      -3.701-312.030-182.522  1.00 97.00      PROA O 
ATOM   2670  N   ASP P 176      -5.147-311.267-180.953  1.00 97.00      PROA N 
ATOM   2671  HN  ASP P 176      -5.382-310.530-180.317  1.00 97.00      PROA H 
ATOM   2672  CA  ASP P 176      -5.976-312.436-180.707  1.00 97.00      PROA C 
ATOM   2673  HA  ASP P 176      -5.333-313.183-180.263  1.00 97.00      PROA H 
ATOM   2674  CB  ASP P 176      -7.131-312.101-179.717  1.00 97.00      PROA C 
ATOM   2675  HB1 ASP P 176      -7.710-313.016-179.469  1.00 97.00      PROA H 
ATOM   2676  HB2 ASP P 176      -7.818-311.361-180.184  1.00 97.00      PROA H 
ATOM   2677  CG  ASP P 176      -6.636-311.471-178.412  1.00 97.00      PROA C 
ATOM   2678  OD1 ASP P 176      -6.998-312.015-177.337  1.00 97.00      PROA O 
ATOM   2679  OD2 ASP P 176      -5.961-310.410-178.458  1.00 97.00      PROA O 
ATOM   2680  C   ASP P 176      -6.609-313.078-181.931  1.00 97.00      PROA C 
ATOM   2681  O   ASP P 176      -6.873-314.277-181.941  1.00 97.00      PROA O 
ATOM   2682  N   ASP P 177      -6.891-312.294-182.989  1.00 97.00      PROA N 
ATOM   2683  HN  ASP P 177      -6.673-311.322-182.957  1.00 97.00      PROA H 
ATOM   2684  CA  ASP P 177      -7.327-312.774-184.288  1.00 97.00      PROA C 
ATOM   2685  HA  ASP P 177      -8.188-313.408-184.125  1.00 97.00      PROA H 
ATOM   2686  CB  ASP P 177      -7.781-311.575-185.181  1.00 97.00      PROA C 
ATOM   2687  HB1 ASP P 177      -8.634-311.069-184.677  1.00 97.00      PROA H 
ATOM   2688  HB2 ASP P 177      -8.139-311.956-186.160  1.00 97.00      PROA H 
ATOM   2689  CG  ASP P 177      -6.725-310.495-185.453  1.00 97.00      PROA C 
ATOM   2690  OD1 ASP P 177      -5.660-310.475-184.790  1.00 97.00      PROA O 
ATOM   2691  OD2 ASP P 177      -7.013-309.627-186.318  1.00 97.00      PROA O 
ATOM   2692  C   ASP P 177      -6.276-313.644-184.984  1.00 97.00      PROA C 
ATOM   2693  O   ASP P 177      -6.588-314.686-185.559  1.00 97.00      PROA O 
ATOM   2694  N   GLY P 178      -4.998-313.218-184.907  1.00 97.00      PROA N 
ATOM   2695  HN  GLY P 178      -4.830-312.380-184.391  1.00 97.00      PROA H 
ATOM   2696  CA  GLY P 178      -3.839-313.860-185.498  1.00 97.00      PROA C 
ATOM   2697  HA1 GLY P 178      -4.150-314.647-186.170  1.00 97.00      PROA H 
ATOM   2698  HA2 GLY P 178      -3.222-314.205-184.685  1.00 97.00      PROA H 
ATOM   2699  C   GLY P 178      -3.018-312.884-186.294  1.00 97.00      PROA C 
ATOM   2700  O   GLY P 178      -2.013-313.261-186.894  1.00 97.00      PROA O 
ATOM   2701  N   PHE P 179      -3.415-311.595-186.313  1.00 97.00      PROA N 
ATOM   2702  HN  PHE P 179      -4.243-311.309-185.830  1.00 97.00      PROA H 
ATOM   2703  CA  PHE P 179      -2.704-310.540-187.000  1.00 97.00      PROA C 
ATOM   2704  HA  PHE P 179      -2.071-310.988-187.749  1.00 97.00      PROA H 
ATOM   2705  CB  PHE P 179      -3.661-309.548-187.714  1.00 97.00      PROA C 
ATOM   2706  HB1 PHE P 179      -3.184-308.580-187.964  1.00 97.00      PROA H 
ATOM   2707  HB2 PHE P 179      -4.540-309.338-187.069  1.00 97.00      PROA H 
ATOM   2708  CG  PHE P 179      -4.133-310.163-189.007  1.00 97.00      PROA C 
ATOM   2709  CD1 PHE P 179      -3.417-309.940-190.198  1.00 97.00      PROA C 
ATOM   2710  HD1 PHE P 179      -2.527-309.328-190.177  1.00 97.00      PROA H 
ATOM   2711  CE1 PHE P 179      -3.840-310.511-191.405  1.00 97.00      PROA C 
ATOM   2712  HE1 PHE P 179      -3.278-310.338-192.311  1.00 97.00      PROA H 
ATOM   2713  CZ  PHE P 179      -4.994-311.303-191.435  1.00 97.00      PROA C 
ATOM   2714  HZ  PHE P 179      -5.326-311.744-192.364  1.00 97.00      PROA H 
ATOM   2715  CD2 PHE P 179      -5.298-310.945-189.055  1.00 97.00      PROA C 
ATOM   2716  HD2 PHE P 179      -5.865-311.109-188.152  1.00 97.00      PROA H 
ATOM   2717  CE2 PHE P 179      -5.725-311.517-190.259  1.00 97.00      PROA C 
ATOM   2718  HE2 PHE P 179      -6.622-312.120-190.276  1.00 97.00      PROA H 
ATOM   2719  C   PHE P 179      -1.762-309.808-186.079  1.00 97.00      PROA C 
ATOM   2720  O   PHE P 179      -1.761-309.993-184.871  1.00 97.00      PROA O 
ATOM   2721  N   TRP P 180      -0.911-308.935-186.648  1.00 97.00      PROA N 
ATOM   2722  HN  TRP P 180      -0.899-308.814-187.636  1.00 97.00      PROA H 
ATOM   2723  CA  TRP P 180      -0.195-307.942-185.879  1.00 97.00      PROA C 
ATOM   2724  HA  TRP P 180      -0.192-308.201-184.830  1.00 97.00      PROA H 
ATOM   2725  CB  TRP P 180       1.259-307.697-186.361  1.00 97.00      PROA C 
ATOM   2726  HB1 TRP P 180       1.740-306.988-185.658  1.00 97.00      PROA H 
ATOM   2727  HB2 TRP P 180       1.233-307.219-187.365  1.00 97.00      PROA H 
ATOM   2728  CG  TRP P 180       2.135-308.904-186.464  1.00 97.00      PROA C 
ATOM   2729  CD1 TRP P 180       2.261-309.716-187.560  1.00 97.00      PROA C 
ATOM   2730  HD1 TRP P 180       1.703-309.601-188.479  1.00 97.00      PROA H 
ATOM   2731  NE1 TRP P 180       3.190-310.681-187.298  1.00 97.00      PROA N 
ATOM   2732  HE1 TRP P 180       3.567-311.337-187.920  1.00 97.00      PROA H 
ATOM   2733  CE2 TRP P 180       3.691-310.531-186.050  1.00 97.00      PROA C 
ATOM   2734  CD2 TRP P 180       3.076-309.395-185.491  1.00 97.00      PROA C 
ATOM   2735  CE3 TRP P 180       3.481-308.962-184.235  1.00 97.00      PROA C 
ATOM   2736  HE3 TRP P 180       3.088-308.055-183.811  1.00 97.00      PROA H 
ATOM   2737  CZ3 TRP P 180       4.413-309.722-183.524  1.00 97.00      PROA C 
ATOM   2738  HZ3 TRP P 180       4.718-309.408-182.537  1.00 97.00      PROA H 
ATOM   2739  CZ2 TRP P 180       4.614-311.294-185.351  1.00 97.00      PROA C 
ATOM   2740  HZ2 TRP P 180       5.048-312.183-185.783  1.00 97.00      PROA H 
ATOM   2741  CH2 TRP P 180       4.960-310.881-184.066  1.00 97.00      PROA C 
ATOM   2742  HH2 TRP P 180       5.675-311.456-183.493  1.00 97.00      PROA H 
ATOM   2743  C   TRP P 180      -0.978-306.666-186.081  1.00 97.00      PROA C 
ATOM   2744  O   TRP P 180      -1.768-306.563-187.016  1.00 97.00      PROA O 
ATOM   2745  N   SER P 181      -0.769-305.637-185.227  1.00 97.00      PROA N 
ATOM   2746  HN  SER P 181      -0.240-305.780-184.391  1.00 97.00      PROA H 
ATOM   2747  CA  SER P 181      -1.411-304.335-185.362  1.00 97.00      PROA C 
ATOM   2748  HA  SER P 181      -2.460-304.517-185.549  1.00 97.00      PROA H 
ATOM   2749  CB  SER P 181      -1.331-303.521-184.043  1.00 97.00      PROA C 
ATOM   2750  HB1 SER P 181      -1.851-304.102-183.250  1.00 97.00      PROA H 
ATOM   2751  HB2 SER P 181      -1.843-302.541-184.132  1.00 97.00      PROA H 
ATOM   2752  OG  SER P 181       0.012-303.310-183.629  1.00 97.00      PROA O 
ATOM   2753  HG1 SER P 181      -0.034-302.903-182.756  1.00 97.00      PROA H 
ATOM   2754  C   SER P 181      -0.909-303.481-186.532  1.00 97.00      PROA C 
ATOM   2755  O   SER P 181      -1.030-302.259-186.501  1.00 97.00      PROA O 
ATOM   2756  N   LYS P 182      -0.390-304.139-187.598  1.00 97.00      PROA N 
ATOM   2757  HN  LYS P 182      -0.357-305.132-187.539  1.00 97.00      PROA H 
ATOM   2758  CA  LYS P 182      -0.078-303.622-188.912  1.00 97.00      PROA C 
ATOM   2759  HA  LYS P 182      -0.866-302.950-189.224  1.00 97.00      PROA H 
ATOM   2760  CB  LYS P 182       1.340-302.997-189.078  1.00 97.00      PROA C 
ATOM   2761  HB1 LYS P 182       1.493-302.675-190.134  1.00 97.00      PROA H 
ATOM   2762  HB2 LYS P 182       2.107-303.769-188.855  1.00 97.00      PROA H 
ATOM   2763  CG  LYS P 182       1.623-301.778-188.199  1.00 97.00      PROA C 
ATOM   2764  HG1 LYS P 182       2.670-301.433-188.361  1.00 97.00      PROA H 
ATOM   2765  HG2 LYS P 182       1.539-302.082-187.134  1.00 97.00      PROA H 
ATOM   2766  CD  LYS P 182       0.661-300.630-188.522  1.00 97.00      PROA C 
ATOM   2767  HD1 LYS P 182      -0.391-300.957-188.397  1.00 97.00      PROA H 
ATOM   2768  HD2 LYS P 182       0.783-300.347-189.592  1.00 97.00      PROA H 
ATOM   2769  CE  LYS P 182       0.872-299.380-187.680  1.00 97.00      PROA C 
ATOM   2770  HE1 LYS P 182      -0.004-298.707-187.791  1.00 97.00      PROA H 
ATOM   2771  HE2 LYS P 182       1.781-298.852-188.024  1.00 97.00      PROA H 
ATOM   2772  NZ  LYS P 182       1.041-299.669-186.240  1.00 97.00      PROA N 
ATOM   2773  HZ1 LYS P 182       1.912-300.213-186.068  1.00 97.00      PROA H 
ATOM   2774  HZ2 LYS P 182       0.222-300.173-185.852  1.00 97.00      PROA H 
ATOM   2775  HZ3 LYS P 182       1.146-298.741-185.767  1.00 97.00      PROA H 
ATOM   2776  C   LYS P 182      -0.042-304.812-189.837  1.00 97.00      PROA C 
ATOM   2777  O   LYS P 182       0.262-305.928-189.421  1.00 97.00      PROA O 
ATOM   2778  N   GLU P 183      -0.240-304.571-191.155  1.00 97.00      PROA N 
ATOM   2779  HN  GLU P 183      -0.614-303.709-191.488  1.00 97.00      PROA H 
ATOM   2780  CA  GLU P 183       0.370-305.422-192.154  1.00 97.00      PROA C 
ATOM   2781  HA  GLU P 183       0.496-306.424-191.765  1.00 97.00      PROA H 
ATOM   2782  CB  GLU P 183      -0.450-305.536-193.466  1.00 97.00      PROA C 
ATOM   2783  HB1 GLU P 183      -0.573-304.544-193.948  1.00 97.00      PROA H 
ATOM   2784  HB2 GLU P 183      -1.470-305.876-193.165  1.00 97.00      PROA H 
ATOM   2785  CG  GLU P 183       0.089-306.585-194.469  1.00 97.00      PROA C 
ATOM   2786  HG1 GLU P 183      -0.716-306.858-195.187  1.00 97.00      PROA H 
ATOM   2787  HG2 GLU P 183       0.410-307.504-193.938  1.00 97.00      PROA H 
ATOM   2788  CD  GLU P 183       1.247-306.041-195.293  1.00 97.00      PROA C 
ATOM   2789  OE1 GLU P 183       2.404-306.502-195.098  1.00 97.00      PROA O 
ATOM   2790  OE2 GLU P 183       0.976-305.140-196.130  1.00 97.00      PROA O 
ATOM   2791  C   GLU P 183       1.736-304.806-192.387  1.00 97.00      PROA C 
ATOM   2792  O   GLU P 183       1.863-303.780-193.052  1.00 97.00      PROA O 
ATOM   2793  N   LYS P 184       2.768-305.434-191.775  1.00 97.00      PROA N 
ATOM   2794  HN  LYS P 184       2.543-306.242-191.234  1.00 97.00      PROA H 
ATOM   2795  CA  LYS P 184       4.193-305.141-191.799  1.00 97.00      PROA C 
ATOM   2796  HA  LYS P 184       4.498-305.216-190.775  1.00 97.00      PROA H 
ATOM   2797  CB  LYS P 184       4.929-306.322-192.474  1.00 97.00      PROA C 
ATOM   2798  HB1 LYS P 184       4.487-306.493-193.481  1.00 97.00      PROA H 
ATOM   2799  HB2 LYS P 184       4.704-307.227-191.863  1.00 97.00      PROA H 
ATOM   2800  CG  LYS P 184       6.448-306.182-192.615  1.00 97.00      PROA C 
ATOM   2801  HG1 LYS P 184       6.834-305.586-191.756  1.00 97.00      PROA H 
ATOM   2802  HG2 LYS P 184       6.696-305.626-193.544  1.00 97.00      PROA H 
ATOM   2803  CD  LYS P 184       7.168-307.541-192.583  1.00 97.00      PROA C 
ATOM   2804  HD1 LYS P 184       6.946-308.004-191.596  1.00 97.00      PROA H 
ATOM   2805  HD2 LYS P 184       8.258-307.334-192.620  1.00 97.00      PROA H 
ATOM   2806  CE  LYS P 184       6.785-308.533-193.697  1.00 97.00      PROA C 
ATOM   2807  HE1 LYS P 184       7.064-308.118-194.688  1.00 97.00      PROA H 
ATOM   2808  HE2 LYS P 184       5.698-308.755-193.683  1.00 97.00      PROA H 
ATOM   2809  NZ  LYS P 184       7.505-309.823-193.530  1.00 97.00      PROA N 
ATOM   2810  HZ1 LYS P 184       7.130-310.335-192.703  1.00 97.00      PROA H 
ATOM   2811  HZ2 LYS P 184       8.518-309.625-193.376  1.00 97.00      PROA H 
ATOM   2812  HZ3 LYS P 184       7.413-310.427-194.367  1.00 97.00      PROA H 
ATOM   2813  C   LYS P 184       4.654-303.762-192.288  1.00 97.00      PROA C 
ATOM   2814  O   LYS P 184       4.802-303.607-193.493  1.00 97.00      PROA O 
ATOM   2815  N   PRO P 185       4.849-302.732-191.440  1.00 97.00      PROA N 
ATOM   2816  CD  PRO P 185       5.171-302.913-190.019  1.00 97.00      PROA C 
ATOM   2817  HD1 PRO P 185       5.846-303.782-189.863  1.00 97.00      PROA H 
ATOM   2818  HD2 PRO P 185       4.229-303.053-189.449  1.00 97.00      PROA H 
ATOM   2819  CA  PRO P 185       4.962-301.317-191.827  1.00 97.00      PROA C 
ATOM   2820  HA  PRO P 185       4.020-301.038-192.277  1.00 97.00      PROA H 
ATOM   2821  CB  PRO P 185       5.201-300.576-190.501  1.00 97.00      PROA C 
ATOM   2822  HB1 PRO P 185       4.216-300.299-190.061  1.00 97.00      PROA H 
ATOM   2823  HB2 PRO P 185       5.808-299.655-190.600  1.00 97.00      PROA H 
ATOM   2824  CG  PRO P 185       5.865-301.617-189.602  1.00 97.00      PROA C 
ATOM   2825  HG1 PRO P 185       6.946-301.679-189.856  1.00 97.00      PROA H 
ATOM   2826  HG2 PRO P 185       5.750-301.391-188.524  1.00 97.00      PROA H 
ATOM   2827  C   PRO P 185       6.021-300.997-192.870  1.00 97.00      PROA C 
ATOM   2828  O   PRO P 185       6.998-301.734-193.000  1.00 97.00      PROA O 
ATOM   2829  N   LYS P 186       5.821-299.911-193.655  1.00 97.00      PROA N 
ATOM   2830  HN  LYS P 186       5.068-299.276-193.494  1.00 97.00      PROA H 
ATOM   2831  CA  LYS P 186       6.579-299.701-194.871  1.00 97.00      PROA C 
ATOM   2832  HA  LYS P 186       7.161-300.580-195.109  1.00 97.00      PROA H 
ATOM   2833  CB  LYS P 186       5.648-299.370-196.080  1.00 97.00      PROA C 
ATOM   2834  HB1 LYS P 186       6.218-299.522-197.021  1.00 97.00      PROA H 
ATOM   2835  HB2 LYS P 186       5.342-298.302-196.038  1.00 97.00      PROA H 
ATOM   2836  CG  LYS P 186       4.320-300.157-196.157  1.00 97.00      PROA C 
ATOM   2837  HG1 LYS P 186       3.762-299.824-197.061  1.00 97.00      PROA H 
ATOM   2838  HG2 LYS P 186       3.695-299.883-195.279  1.00 97.00      PROA H 
ATOM   2839  CD  LYS P 186       4.461-301.686-196.198  1.00 97.00      PROA C 
ATOM   2840  HD1 LYS P 186       5.120-301.993-195.359  1.00 97.00      PROA H 
ATOM   2841  HD2 LYS P 186       4.961-301.994-197.142  1.00 97.00      PROA H 
ATOM   2842  CE  LYS P 186       3.107-302.397-196.070  1.00 97.00      PROA C 
ATOM   2843  HE1 LYS P 186       2.514-302.311-197.004  1.00 97.00      PROA H 
ATOM   2844  HE2 LYS P 186       2.520-301.966-195.228  1.00 97.00      PROA H 
ATOM   2845  NZ  LYS P 186       3.296-303.827-195.773  1.00 97.00      PROA N 
ATOM   2846  HZ1 LYS P 186       3.672-303.929-194.806  1.00 97.00      PROA H 
ATOM   2847  HZ2 LYS P 186       3.924-304.305-196.442  1.00 97.00      PROA H 
ATOM   2848  HZ3 LYS P 186       2.372-304.315-195.796  1.00 97.00      PROA H 
ATOM   2849  C   LYS P 186       7.520-298.531-194.646  1.00 97.00      PROA C 
ATOM   2850  O   LYS P 186       7.089-297.395-194.491  1.00 97.00      PROA O 
ATOM   2851  N   CYS P 187       8.854-298.766-194.653  1.00 97.00      PROA N 
ATOM   2852  HN  CYS P 187       9.216-299.694-194.686  1.00 97.00      PROA H 
ATOM   2853  CA  CYS P 187       9.827-297.685-194.616  1.00 97.00      PROA C 
ATOM   2854  HA  CYS P 187       9.432-296.876-194.022  1.00 97.00      PROA H 
ATOM   2855  CB  CYS P 187      11.171-298.108-193.978  1.00 97.00      PROA C 
ATOM   2856  HB1 CYS P 187      11.944-297.331-194.160  1.00 97.00      PROA H 
ATOM   2857  HB2 CYS P 187      11.524-299.049-194.451  1.00 97.00      PROA H 
ATOM   2858  SG  CYS P 187      11.027-298.334-192.179  1.00 97.00      PROA S 
ATOM   2859  C   CYS P 187      10.067-297.167-196.024  1.00 97.00      PROA C 
ATOM   2860  O   CYS P 187      10.815-297.753-196.803  1.00 97.00      PROA O 
ATOM   2861  N   VAL P 188       9.397-296.045-196.380  1.00 97.00      PROA N 
ATOM   2862  HN  VAL P 188       8.841-295.569-195.699  1.00 97.00      PROA H 
ATOM   2863  CA  VAL P 188       9.285-295.553-197.742  1.00 97.00      PROA C 
ATOM   2864  HA  VAL P 188       9.896-296.164-198.391  1.00 97.00      PROA H 
ATOM   2865  CB  VAL P 188       7.840-295.654-198.241  1.00 97.00      PROA C 
ATOM   2866  HB  VAL P 188       7.173-295.263-197.444  1.00 97.00      PROA H 
ATOM   2867  CG1 VAL P 188       7.558-294.861-199.536  1.00 97.00      PROA C 
ATOM   2868 HG11 VAL P 188       8.232-295.193-200.353  1.00 97.00      PROA H 
ATOM   2869 HG12 VAL P 188       7.675-293.770-199.375  1.00 97.00      PROA H 
ATOM   2870 HG13 VAL P 188       6.509-295.040-199.853  1.00 97.00      PROA H 
ATOM   2871  CG2 VAL P 188       7.494-297.143-198.448  1.00 97.00      PROA C 
ATOM   2872 HG21 VAL P 188       7.619-297.713-197.507  1.00 97.00      PROA H 
ATOM   2873 HG22 VAL P 188       8.149-297.590-199.226  1.00 97.00      PROA H 
ATOM   2874 HG23 VAL P 188       6.437-297.243-198.775  1.00 97.00      PROA H 
ATOM   2875  C   VAL P 188       9.849-294.147-197.822  1.00 97.00      PROA C 
ATOM   2876  O   VAL P 188       9.789-293.385-196.867  1.00 97.00      PROA O 
ATOM   2877  N   GLU P 189      10.463-293.801-198.979  1.00 97.00      PROA N 
ATOM   2878  HN  GLU P 189      10.483-294.473-199.716  1.00 97.00      PROA H 
ATOM   2879  CA  GLU P 189      11.114-292.547-199.329  1.00 97.00      PROA C 
ATOM   2880  HA  GLU P 189      12.168-292.731-199.181  1.00 97.00      PROA H 
ATOM   2881  CB  GLU P 189      10.893-292.230-200.837  1.00 97.00      PROA C 
ATOM   2882  HB1 GLU P 189      11.052-291.150-201.055  1.00 97.00      PROA H 
ATOM   2883  HB2 GLU P 189       9.826-292.449-201.075  1.00 97.00      PROA H 
ATOM   2884  CG  GLU P 189      11.788-293.028-201.808  1.00 97.00      PROA C 
ATOM   2885  HG1 GLU P 189      11.513-292.785-202.857  1.00 97.00      PROA H 
ATOM   2886  HG2 GLU P 189      11.672-294.121-201.656  1.00 97.00      PROA H 
ATOM   2887  CD  GLU P 189      13.250-292.654-201.623  1.00 97.00      PROA C 
ATOM   2888  OE1 GLU P 189      14.096-293.580-201.609  1.00 97.00      PROA O 
ATOM   2889  OE2 GLU P 189      13.549-291.444-201.487  1.00 97.00      PROA O 
ATOM   2890  C   GLU P 189      10.819-291.268-198.552  1.00 97.00      PROA C 
ATOM   2891  O   GLU P 189       9.711-290.740-198.581  1.00 97.00      PROA O 
ATOM   2892  N   ILE P 190      11.872-290.688-197.931  1.00 97.00      PROA N 
ATOM   2893  HN  ILE P 190      12.710-291.201-197.759  1.00 97.00      PROA H 
ATOM   2894  CA  ILE P 190      11.966-289.262-197.698  1.00 97.00      PROA C 
ATOM   2895  HA  ILE P 190      10.999-288.797-197.822  1.00 97.00      PROA H 
ATOM   2896  CB  ILE P 190      12.531-288.855-196.337  1.00 97.00      PROA C 
ATOM   2897  HB  ILE P 190      13.574-289.226-196.227  1.00 97.00      PROA H 
ATOM   2898  CG2 ILE P 190      12.553-287.308-196.236  1.00 97.00      PROA C 
ATOM   2899 HG21 ILE P 190      11.537-286.896-196.405  1.00 97.00      PROA H 
ATOM   2900 HG22 ILE P 190      13.245-286.858-196.976  1.00 97.00      PROA H 
ATOM   2901 HG23 ILE P 190      12.899-286.989-195.232  1.00 97.00      PROA H 
ATOM   2902  CG1 ILE P 190      11.727-289.501-195.187  1.00 97.00      PROA C 
ATOM   2903 HG11 ILE P 190      11.621-290.590-195.374  1.00 97.00      PROA H 
ATOM   2904 HG12 ILE P 190      10.709-289.071-195.180  1.00 97.00      PROA H 
ATOM   2905  CD  ILE P 190      12.382-289.328-193.812  1.00 97.00      PROA C 
ATOM   2906  HD1 ILE P 190      12.484-288.259-193.533  1.00 97.00      PROA H 
ATOM   2907  HD2 ILE P 190      13.390-289.788-193.824  1.00 97.00      PROA H 
ATOM   2908  HD3 ILE P 190      11.794-289.837-193.022  1.00 97.00      PROA H 
ATOM   2909  C   ILE P 190      12.902-288.762-198.771  1.00 97.00      PROA C 
ATOM   2910  O   ILE P 190      14.122-288.870-198.654  1.00 97.00      PROA O 
ATOM   2911  N   SER P 191      12.349-288.175-199.850  1.00 97.00      PROA N 
ATOM   2912  HN  SER P 191      11.362-288.152-199.980  1.00 97.00      PROA H 
ATOM   2913  CA  SER P 191      13.180-287.471-200.796  1.00 97.00      PROA C 
ATOM   2914  HA  SER P 191      14.007-287.048-200.244  1.00 97.00      PROA H 
ATOM   2915  CB  SER P 191      13.802-288.334-201.926  1.00 97.00      PROA C 
ATOM   2916  HB1 SER P 191      14.550-289.012-201.468  1.00 97.00      PROA H 
ATOM   2917  HB2 SER P 191      14.340-287.699-202.659  1.00 97.00      PROA H 
ATOM   2918  OG  SER P 191      12.848-289.150-202.591  1.00 97.00      PROA O 
ATOM   2919  HG1 SER P 191      12.969-290.030-202.213  1.00 97.00      PROA H 
ATOM   2920  C   SER P 191      12.447-286.297-201.375  1.00 97.00      PROA C 
ATOM   2921  O   SER P 191      11.428-286.427-202.043  1.00 97.00      PROA O 
ATOM   2922  N   CYS P 192      12.992-285.092-201.138  1.00 97.00      PROA N 
ATOM   2923  HN  CYS P 192      13.832-285.028-200.604  1.00 97.00      PROA H 
ATOM   2924  CA  CYS P 192      12.488-283.847-201.655  1.00 97.00      PROA C 
ATOM   2925  HA  CYS P 192      11.408-283.898-201.665  1.00 97.00      PROA H 
ATOM   2926  CB  CYS P 192      12.900-282.646-200.772  1.00 97.00      PROA C 
ATOM   2927  HB1 CYS P 192      12.394-281.745-201.165  1.00 97.00      PROA H 
ATOM   2928  HB2 CYS P 192      13.996-282.478-200.824  1.00 97.00      PROA H 
ATOM   2929  SG  CYS P 192      12.410-282.857-199.031  1.00 97.00      PROA S 
ATOM   2930  C   CYS P 192      12.958-283.665-203.083  1.00 97.00      PROA C 
ATOM   2931  O   CYS P 192      13.921-284.289-203.518  1.00 97.00      PROA O 
ATOM   2932  N   LYS P 193      12.250-282.831-203.874  1.00 97.00      PROA N 
ATOM   2933  HN  LYS P 193      11.498-282.287-203.513  1.00 97.00      PROA H 
ATOM   2934  CA  LYS P 193      12.554-282.606-205.273  1.00 97.00      PROA C 
ATOM   2935  HA  LYS P 193      13.464-283.114-205.561  1.00 97.00      PROA H 
ATOM   2936  CB  LYS P 193      11.383-282.988-206.232  1.00 97.00      PROA C 
ATOM   2937  HB1 LYS P 193      11.805-283.149-207.248  1.00 97.00      PROA H 
ATOM   2938  HB2 LYS P 193      10.663-282.141-206.305  1.00 97.00      PROA H 
ATOM   2939  CG  LYS P 193      10.533-284.221-205.832  1.00 97.00      PROA C 
ATOM   2940  HG1 LYS P 193       9.756-284.370-206.616  1.00 97.00      PROA H 
ATOM   2941  HG2 LYS P 193       9.996-283.983-204.886  1.00 97.00      PROA H 
ATOM   2942  CD  LYS P 193      11.293-285.550-205.644  1.00 97.00      PROA C 
ATOM   2943  HD1 LYS P 193      12.093-285.391-204.897  1.00 97.00      PROA H 
ATOM   2944  HD2 LYS P 193      11.786-285.837-206.597  1.00 97.00      PROA H 
ATOM   2945  CE  LYS P 193      10.379-286.696-205.164  1.00 97.00      PROA C 
ATOM   2946  HE1 LYS P 193       9.846-287.158-206.020  1.00 97.00      PROA H 
ATOM   2947  HE2 LYS P 193       9.633-286.308-204.438  1.00 97.00      PROA H 
ATOM   2948  NZ  LYS P 193      11.145-287.755-204.464  1.00 97.00      PROA N 
ATOM   2949  HZ1 LYS P 193      11.434-287.383-203.531  1.00 97.00      PROA H 
ATOM   2950  HZ2 LYS P 193      12.005-288.018-204.982  1.00 97.00      PROA H 
ATOM   2951  HZ3 LYS P 193      10.567-288.600-204.295  1.00 97.00      PROA H 
ATOM   2952  C   LYS P 193      12.789-281.111-205.299  1.00 97.00      PROA C 
ATOM   2953  O   LYS P 193      12.324-280.413-204.403  1.00 97.00      PROA O 
ATOM   2954  N   SER P 194      13.551-280.568-206.286  1.00 97.00      PROA N 
ATOM   2955  HN  SER P 194      13.940-281.134-207.010  1.00 97.00      PROA H 
ATOM   2956  CA  SER P 194      13.916-279.151-206.294  1.00 97.00      PROA C 
ATOM   2957  HA  SER P 194      14.406-278.989-205.350  1.00 97.00      PROA H 
ATOM   2958  CB  SER P 194      14.946-278.798-207.401  1.00 97.00      PROA C 
ATOM   2959  HB1 SER P 194      14.480-278.356-208.307  1.00 97.00      PROA H 
ATOM   2960  HB2 SER P 194      15.459-279.727-207.716  1.00 97.00      PROA H 
ATOM   2961  OG  SER P 194      15.948-277.915-206.907  1.00 97.00      PROA O 
ATOM   2962  HG1 SER P 194      15.672-277.028-207.171  1.00 97.00      PROA H 
ATOM   2963  C   SER P 194      12.687-278.248-206.423  1.00 97.00      PROA C 
ATOM   2964  O   SER P 194      11.899-278.465-207.342  1.00 97.00      PROA O 
ATOM   2965  N   PRO P 195      12.447-277.258-205.556  1.00 97.00      PROA N 
ATOM   2966  CD  PRO P 195      13.226-277.017-204.335  1.00 97.00      PROA C 
ATOM   2967  HD1 PRO P 195      14.151-276.465-204.597  1.00 97.00      PROA H 
ATOM   2968  HD2 PRO P 195      13.480-277.972-203.827  1.00 97.00      PROA H 
ATOM   2969  CA  PRO P 195      11.189-276.522-205.536  1.00 97.00      PROA C 
ATOM   2970  HA  PRO P 195      10.407-276.999-206.110  1.00 97.00      PROA H 
ATOM   2971  CB  PRO P 195      10.920-276.451-204.027  1.00 97.00      PROA C 
ATOM   2972  HB1 PRO P 195      10.557-277.447-203.686  1.00 97.00      PROA H 
ATOM   2973  HB2 PRO P 195      10.175-275.686-203.736  1.00 97.00      PROA H 
ATOM   2974  CG  PRO P 195      12.310-276.188-203.434  1.00 97.00      PROA C 
ATOM   2975  HG1 PRO P 195      12.564-275.112-203.547  1.00 97.00      PROA H 
ATOM   2976  HG2 PRO P 195      12.389-276.471-202.366  1.00 97.00      PROA H 
ATOM   2977  C   PRO P 195      11.436-275.134-206.082  1.00 97.00      PROA C 
ATOM   2978  O   PRO P 195      10.810-274.191-205.601  1.00 97.00      PROA O 
ATOM   2979  N   ASP P 196      12.366-275.007-207.053  1.00 97.00      PROA N 
ATOM   2980  HN  ASP P 196      12.812-275.829-207.402  1.00 97.00      PROA H 
ATOM   2981  CA  ASP P 196      12.990-273.797-207.559  1.00 97.00      PROA C 
ATOM   2982  HA  ASP P 196      13.804-273.626-206.872  1.00 97.00      PROA H 
ATOM   2983  CB  ASP P 196      13.636-274.050-208.946  1.00 97.00      PROA C 
ATOM   2984  HB1 ASP P 196      14.082-273.120-209.353  1.00 97.00      PROA H 
ATOM   2985  HB2 ASP P 196      12.875-274.431-209.658  1.00 97.00      PROA H 
ATOM   2986  CG  ASP P 196      14.758-275.088-208.853  1.00 97.00      PROA C 
ATOM   2987  OD1 ASP P 196      15.017-275.612-207.744  1.00 97.00      PROA O 
ATOM   2988  OD2 ASP P 196      15.387-275.349-209.909  1.00 97.00      PROA O 
ATOM   2989  C   ASP P 196      12.168-272.514-207.510  1.00 97.00      PROA C 
ATOM   2990  O   ASP P 196      11.128-272.365-208.149  1.00 97.00      PROA O 
ATOM   2991  N   VAL P 197      12.637-271.569-206.663  1.00 97.00      PROA N 
ATOM   2992  HN  VAL P 197      13.519-271.705-206.219  1.00 97.00      PROA H 
ATOM   2993  CA  VAL P 197      11.840-270.490-206.115  1.00 97.00      PROA C 
ATOM   2994  HA  VAL P 197      10.935-270.961-205.754  1.00 97.00      PROA H 
ATOM   2995  CB  VAL P 197      12.520-269.896-204.880  1.00 97.00      PROA C 
ATOM   2996  HB  VAL P 197      12.757-270.744-204.191  1.00 97.00      PROA H 
ATOM   2997  CG1 VAL P 197      13.848-269.209-205.255  1.00 97.00      PROA C 
ATOM   2998 HG11 VAL P 197      13.660-268.339-205.914  1.00 97.00      PROA H 
ATOM   2999 HG12 VAL P 197      14.541-269.907-205.767  1.00 97.00      PROA H 
ATOM   3000 HG13 VAL P 197      14.345-268.825-204.347  1.00 97.00      PROA H 
ATOM   3001  CG2 VAL P 197      11.579-268.941-204.118  1.00 97.00      PROA C 
ATOM   3002 HG21 VAL P 197      10.622-269.446-203.873  1.00 97.00      PROA H 
ATOM   3003 HG22 VAL P 197      11.367-268.035-204.720  1.00 97.00      PROA H 
ATOM   3004 HG23 VAL P 197      12.057-268.614-203.170  1.00 97.00      PROA H 
ATOM   3005  C   VAL P 197      11.397-269.428-207.118  1.00 97.00      PROA C 
ATOM   3006  O   VAL P 197      12.194-268.801-207.814  1.00 97.00      PROA O 
ATOM   3007  N   ILE P 198      10.063-269.210-207.201  1.00 97.00      PROA N 
ATOM   3008  HN  ILE P 198       9.441-269.801-206.692  1.00 97.00      PROA H 
ATOM   3009  CA  ILE P 198       9.411-268.155-207.964  1.00 97.00      PROA C 
ATOM   3010  HA  ILE P 198       9.785-268.222-208.975  1.00 97.00      PROA H 
ATOM   3011  CB  ILE P 198       7.890-268.365-208.000  1.00 97.00      PROA C 
ATOM   3012  HB  ILE P 198       7.509-268.341-206.953  1.00 97.00      PROA H 
ATOM   3013  CG2 ILE P 198       7.184-267.242-208.795  1.00 97.00      PROA C 
ATOM   3014 HG21 ILE P 198       7.575-267.196-209.833  1.00 97.00      PROA H 
ATOM   3015 HG22 ILE P 198       7.327-266.256-208.312  1.00 97.00      PROA H 
ATOM   3016 HG23 ILE P 198       6.091-267.420-208.841  1.00 97.00      PROA H 
ATOM   3017  CG1 ILE P 198       7.545-269.764-208.589  1.00 97.00      PROA C 
ATOM   3018 HG11 ILE P 198       8.130-270.559-208.079  1.00 97.00      PROA H 
ATOM   3019 HG12 ILE P 198       7.836-269.780-209.662  1.00 97.00      PROA H 
ATOM   3020  CD  ILE P 198       6.064-270.146-208.456  1.00 97.00      PROA C 
ATOM   3021  HD1 ILE P 198       5.419-269.472-209.057  1.00 97.00      PROA H 
ATOM   3022  HD2 ILE P 198       5.743-270.090-207.394  1.00 97.00      PROA H 
ATOM   3023  HD3 ILE P 198       5.903-271.185-208.815  1.00 97.00      PROA H 
ATOM   3024  C   ILE P 198       9.808-266.783-207.418  1.00 97.00      PROA C 
ATOM   3025  O   ILE P 198       9.976-266.627-206.212  1.00 97.00      PROA O 
ATOM   3026  N   ASN P 199      10.009-265.772-208.310  1.00 97.00      PROA N 
ATOM   3027  HN  ASN P 199       9.833-265.942-209.276  1.00 97.00      PROA H 
ATOM   3028  CA  ASN P 199      10.406-264.397-207.999  1.00 97.00      PROA C 
ATOM   3029  HA  ASN P 199      10.199-263.826-208.894  1.00 97.00      PROA H 
ATOM   3030  CB  ASN P 199       9.640-263.710-206.832  1.00 97.00      PROA C 
ATOM   3031  HB1 ASN P 199       9.939-262.643-206.756  1.00 97.00      PROA H 
ATOM   3032  HB2 ASN P 199       9.878-264.198-205.867  1.00 97.00      PROA H 
ATOM   3033  CG  ASN P 199       8.129-263.745-207.089  1.00 97.00      PROA C 
ATOM   3034  OD1 ASN P 199       7.664-263.730-208.234  1.00 97.00      PROA O 
ATOM   3035  ND2 ASN P 199       7.339-263.832-205.984  1.00 97.00      PROA N 
ATOM   3036 HD21 ASN P 199       7.765-263.919-205.081  1.00 97.00      PROA H 
ATOM   3037 HD22 ASN P 199       6.349-263.842-206.101  1.00 97.00      PROA H 
ATOM   3038  C   ASN P 199      11.899-264.272-207.773  1.00 97.00      PROA C 
ATOM   3039  O   ASN P 199      12.526-263.322-208.236  1.00 97.00      PROA O 
ATOM   3040  N   GLY P 200      12.496-265.249-207.060  1.00 97.00      PROA N 
ATOM   3041  HN  GLY P 200      11.917-265.973-206.688  1.00 97.00      PROA H 
ATOM   3042  CA  GLY P 200      13.918-265.356-206.813  1.00 97.00      PROA C 
ATOM   3043  HA1 GLY P 200      14.031-265.784-205.833  1.00 97.00      PROA H 
ATOM   3044  HA2 GLY P 200      14.379-264.384-206.909  1.00 97.00      PROA H 
ATOM   3045  C   GLY P 200      14.590-266.287-207.774  1.00 97.00      PROA C 
ATOM   3046  O   GLY P 200      14.217-266.397-208.940  1.00 97.00      PROA O 
ATOM   3047  N   SER P 201      15.640-266.986-207.293  1.00 97.00      PROA N 
ATOM   3048  HN  SER P 201      15.976-266.836-206.364  1.00 97.00      PROA H 
ATOM   3049  CA  SER P 201      16.263-268.040-208.057  1.00 97.00      PROA C 
ATOM   3050  HA  SER P 201      15.453-268.617-208.475  1.00 97.00      PROA H 
ATOM   3051  CB  SER P 201      17.134-267.514-209.229  1.00 97.00      PROA C 
ATOM   3052  HB1 SER P 201      16.467-267.087-210.006  1.00 97.00      PROA H 
ATOM   3053  HB2 SER P 201      17.714-268.336-209.698  1.00 97.00      PROA H 
ATOM   3054  OG  SER P 201      18.007-266.470-208.818  1.00 97.00      PROA O 
ATOM   3055  HG1 SER P 201      17.476-265.680-208.685  1.00 97.00      PROA H 
ATOM   3056  C   SER P 201      17.067-268.951-207.138  1.00 97.00      PROA C 
ATOM   3057  O   SER P 201      17.496-268.509-206.078  1.00 97.00      PROA O 
ATOM   3058  N   PRO P 202      17.305-270.221-207.447  1.00 97.00      PROA N 
ATOM   3059  CD  PRO P 202      16.575-270.958-208.487  1.00 97.00      PROA C 
ATOM   3060  HD1 PRO P 202      17.021-270.724-209.479  1.00 97.00      PROA H 
ATOM   3061  HD2 PRO P 202      15.485-270.728-208.488  1.00 97.00      PROA H 
ATOM   3062  CA  PRO P 202      18.179-271.105-206.672  1.00 97.00      PROA C 
ATOM   3063  HA  PRO P 202      17.723-271.213-205.698  1.00 97.00      PROA H 
ATOM   3064  CB  PRO P 202      18.170-272.414-207.467  1.00 97.00      PROA C 
ATOM   3065  HB1 PRO P 202      18.317-273.302-206.821  1.00 97.00      PROA H 
ATOM   3066  HB2 PRO P 202      18.952-272.404-208.258  1.00 97.00      PROA H 
ATOM   3067  CG  PRO P 202      16.803-272.427-208.148  1.00 97.00      PROA C 
ATOM   3068  HG1 PRO P 202      16.782-273.071-209.048  1.00 97.00      PROA H 
ATOM   3069  HG2 PRO P 202      16.027-272.779-207.436  1.00 97.00      PROA H 
ATOM   3070  C   PRO P 202      19.613-270.653-206.439  1.00 97.00      PROA C 
ATOM   3071  O   PRO P 202      20.118-269.792-207.148  1.00 97.00      PROA O 
ATOM   3072  N   ILE P 203      20.298-271.281-205.463  1.00 97.00      PROA N 
ATOM   3073  HN  ILE P 203      19.812-271.847-204.802  1.00 97.00      PROA H 
ATOM   3074  CA  ILE P 203      21.747-271.318-205.373  1.00 97.00      PROA C 
ATOM   3075  HA  ILE P 203      22.186-270.751-206.183  1.00 97.00      PROA H 
ATOM   3076  CB  ILE P 203      22.290-270.796-204.037  1.00 97.00      PROA C 
ATOM   3077  HB  ILE P 203      21.838-271.385-203.209  1.00 97.00      PROA H 
ATOM   3078  CG2 ILE P 203      23.827-270.978-203.973  1.00 97.00      PROA C 
ATOM   3079 HG21 ILE P 203      24.313-270.448-204.819  1.00 97.00      PROA H 
ATOM   3080 HG22 ILE P 203      24.114-272.048-204.014  1.00 97.00      PROA H 
ATOM   3081 HG23 ILE P 203      24.229-270.565-203.026  1.00 97.00      PROA H 
ATOM   3082  CG1 ILE P 203      21.900-269.311-203.807  1.00 97.00      PROA C 
ATOM   3083 HG11 ILE P 203      20.838-269.147-204.086  1.00 97.00      PROA H 
ATOM   3084 HG12 ILE P 203      22.521-268.674-204.473  1.00 97.00      PROA H 
ATOM   3085  CD  ILE P 203      22.076-268.860-202.351  1.00 97.00      PROA C 
ATOM   3086  HD1 ILE P 203      23.139-268.921-202.038  1.00 97.00      PROA H 
ATOM   3087  HD2 ILE P 203      21.474-269.501-201.673  1.00 97.00      PROA H 
ATOM   3088  HD3 ILE P 203      21.738-267.811-202.222  1.00 97.00      PROA H 
ATOM   3089  C   ILE P 203      22.128-272.774-205.584  1.00 97.00      PROA C 
ATOM   3090  O   ILE P 203      23.025-273.084-206.366  1.00 97.00      PROA O 
ATOM   3091  N   SER P 204      21.414-273.713-204.921  1.00 97.00      PROA N 
ATOM   3092  HN  SER P 204      20.714-273.454-204.259  1.00 97.00      PROA H 
ATOM   3093  CA  SER P 204      21.595-275.142-205.097  1.00 97.00      PROA C 
ATOM   3094  HA  SER P 204      22.623-275.345-205.367  1.00 97.00      PROA H 
ATOM   3095  CB  SER P 204      21.262-275.917-203.798  1.00 97.00      PROA C 
ATOM   3096  HB1 SER P 204      22.000-275.644-203.013  1.00 97.00      PROA H 
ATOM   3097  HB2 SER P 204      21.311-277.016-203.951  1.00 97.00      PROA H 
ATOM   3098  OG  SER P 204      19.969-275.570-203.320  1.00 97.00      PROA O 
ATOM   3099  HG1 SER P 204      19.357-275.738-204.045  1.00 97.00      PROA H 
ATOM   3100  C   SER P 204      20.688-275.678-206.189  1.00 97.00      PROA C 
ATOM   3101  O   SER P 204      19.472-275.517-206.121  1.00 97.00      PROA O 
ATOM   3102  N   GLN P 205      21.256-276.363-207.209  1.00 97.00      PROA N 
ATOM   3103  HN  GLN P 205      22.246-276.439-207.296  1.00 97.00      PROA H 
ATOM   3104  CA  GLN P 205      20.474-277.008-208.247  1.00 97.00      PROA C 
ATOM   3105  HA  GLN P 205      19.417-276.869-208.068  1.00 97.00      PROA H 
ATOM   3106  CB  GLN P 205      20.849-276.469-209.658  1.00 97.00      PROA C 
ATOM   3107  HB1 GLN P 205      20.328-277.050-210.449  1.00 97.00      PROA H 
ATOM   3108  HB2 GLN P 205      21.944-276.636-209.798  1.00 97.00      PROA H 
ATOM   3109  CG  GLN P 205      20.612-274.953-209.896  1.00 97.00      PROA C 
ATOM   3110  HG1 GLN P 205      21.201-274.645-210.788  1.00 97.00      PROA H 
ATOM   3111  HG2 GLN P 205      20.976-274.358-209.033  1.00 97.00      PROA H 
ATOM   3112  CD  GLN P 205      19.163-274.529-210.185  1.00 97.00      PROA C 
ATOM   3113  OE1 GLN P 205      18.956-273.403-210.657  1.00 97.00      PROA O 
ATOM   3114  NE2 GLN P 205      18.166-275.410-209.906  1.00 97.00      PROA N 
ATOM   3115 HE21 GLN P 205      17.210-275.148-210.059  1.00 97.00      PROA H 
ATOM   3116 HE22 GLN P 205      18.368-276.290-209.484  1.00 97.00      PROA H 
ATOM   3117  C   GLN P 205      20.754-278.499-208.224  1.00 97.00      PROA C 
ATOM   3118  O   GLN P 205      21.835-278.945-208.605  1.00 97.00      PROA O 
ATOM   3119  N   LYS P 206      19.773-279.326-207.787  1.00 97.00      PROA N 
ATOM   3120  HN  LYS P 206      18.931-278.976-207.381  1.00 97.00      PROA H 
ATOM   3121  CA  LYS P 206      19.888-280.766-207.890  1.00 97.00      PROA C 
ATOM   3122  HA  LYS P 206      20.430-281.013-208.793  1.00 97.00      PROA H 
ATOM   3123  CB  LYS P 206      20.618-281.351-206.654  1.00 97.00      PROA C 
ATOM   3124  HB1 LYS P 206      20.048-281.111-205.733  1.00 97.00      PROA H 
ATOM   3125  HB2 LYS P 206      21.594-280.815-206.583  1.00 97.00      PROA H 
ATOM   3126  CG  LYS P 206      20.921-282.858-206.717  1.00 97.00      PROA C 
ATOM   3127  HG1 LYS P 206      21.236-283.108-207.756  1.00 97.00      PROA H 
ATOM   3128  HG2 LYS P 206      19.998-283.433-206.503  1.00 97.00      PROA H 
ATOM   3129  CD  LYS P 206      22.070-283.285-205.779  1.00 97.00      PROA C 
ATOM   3130  HD1 LYS P 206      22.974-282.718-206.095  1.00 97.00      PROA H 
ATOM   3131  HD2 LYS P 206      22.294-284.364-205.928  1.00 97.00      PROA H 
ATOM   3132  CE  LYS P 206      21.863-282.997-204.285  1.00 97.00      PROA C 
ATOM   3133  HE1 LYS P 206      21.460-281.978-204.110  1.00 97.00      PROA H 
ATOM   3134  HE2 LYS P 206      22.832-283.083-203.744  1.00 97.00      PROA H 
ATOM   3135  NZ  LYS P 206      20.944-283.966-203.661  1.00 97.00      PROA N 
ATOM   3136  HZ1 LYS P 206      21.332-284.926-203.654  1.00 97.00      PROA H 
ATOM   3137  HZ2 LYS P 206      20.005-283.968-204.108  1.00 97.00      PROA H 
ATOM   3138  HZ3 LYS P 206      20.833-283.684-202.659  1.00 97.00      PROA H 
ATOM   3139  C   LYS P 206      18.489-281.323-208.017  1.00 97.00      PROA C 
ATOM   3140  O   LYS P 206      17.576-280.866-207.345  1.00 97.00      PROA O 
ATOM   3141  N   ILE P 207      18.252-282.314-208.908  1.00 97.00      PROA N 
ATOM   3142  HN  ILE P 207      18.973-282.643-209.513  1.00 97.00      PROA H 
ATOM   3143  CA  ILE P 207      16.927-282.869-209.162  1.00 97.00      PROA C 
ATOM   3144  HA  ILE P 207      16.294-282.039-209.447  1.00 97.00      PROA H 
ATOM   3145  CB  ILE P 207      16.956-283.862-210.330  1.00 97.00      PROA C 
ATOM   3146  HB  ILE P 207      17.502-284.786-210.031  1.00 97.00      PROA H 
ATOM   3147  CG2 ILE P 207      15.511-284.262-210.710  1.00 97.00      PROA C 
ATOM   3148 HG21 ILE P 207      14.923-283.360-210.981  1.00 97.00      PROA H 
ATOM   3149 HG22 ILE P 207      14.996-284.789-209.882  1.00 97.00      PROA H 
ATOM   3150 HG23 ILE P 207      15.525-284.945-211.587  1.00 97.00      PROA H 
ATOM   3151  CG1 ILE P 207      17.688-283.271-211.568  1.00 97.00      PROA C 
ATOM   3152 HG11 ILE P 207      17.587-282.165-211.580  1.00 97.00      PROA H 
ATOM   3153 HG12 ILE P 207      17.163-283.645-212.478  1.00 97.00      PROA H 
ATOM   3154  CD  ILE P 207      19.161-283.683-211.705  1.00 97.00      PROA C 
ATOM   3155  HD1 ILE P 207      19.251-284.790-211.734  1.00 97.00      PROA H 
ATOM   3156  HD2 ILE P 207      19.777-283.302-210.865  1.00 97.00      PROA H 
ATOM   3157  HD3 ILE P 207      19.581-283.279-212.650  1.00 97.00      PROA H 
ATOM   3158  C   ILE P 207      16.283-283.519-207.935  1.00 97.00      PROA C 
ATOM   3159  O   ILE P 207      15.094-283.338-207.665  1.00 97.00      PROA O 
ATOM   3160  N   ILE P 208      17.079-284.292-207.167  1.00 97.00      PROA N 
ATOM   3161  HN  ILE P 208      18.051-284.351-207.372  1.00 97.00      PROA H 
ATOM   3162  CA  ILE P 208      16.602-285.147-206.098  1.00 97.00      PROA C 
ATOM   3163  HA  ILE P 208      15.576-284.889-205.876  1.00 97.00      PROA H 
ATOM   3164  CB  ILE P 208      16.673-286.622-206.510  1.00 97.00      PROA C 
ATOM   3165  HB  ILE P 208      16.118-286.711-207.477  1.00 97.00      PROA H 
ATOM   3166  CG2 ILE P 208      18.126-287.076-206.792  1.00 97.00      PROA C 
ATOM   3167 HG21 ILE P 208      18.727-287.080-205.860  1.00 97.00      PROA H 
ATOM   3168 HG22 ILE P 208      18.619-286.421-207.538  1.00 97.00      PROA H 
ATOM   3169 HG23 ILE P 208      18.122-288.112-207.194  1.00 97.00      PROA H 
ATOM   3170  CG1 ILE P 208      15.982-287.580-205.512  1.00 97.00      PROA C 
ATOM   3171 HG11 ILE P 208      16.429-287.475-204.501  1.00 97.00      PROA H 
ATOM   3172 HG12 ILE P 208      16.186-288.621-205.852  1.00 97.00      PROA H 
ATOM   3173  CD  ILE P 208      14.467-287.391-205.444  1.00 97.00      PROA C 
ATOM   3174  HD1 ILE P 208      14.028-287.406-206.465  1.00 97.00      PROA H 
ATOM   3175  HD2 ILE P 208      14.214-286.424-204.961  1.00 97.00      PROA H 
ATOM   3176  HD3 ILE P 208      14.014-288.215-204.854  1.00 97.00      PROA H 
ATOM   3177  C   ILE P 208      17.405-284.867-204.848  1.00 97.00      PROA C 
ATOM   3178  O   ILE P 208      18.618-284.723-204.908  1.00 97.00      PROA O 
ATOM   3179  N   TYR P 209      16.739-284.750-203.676  1.00 97.00      PROA N 
ATOM   3180  HN  TYR P 209      15.742-284.786-203.647  1.00 97.00      PROA H 
ATOM   3181  CA  TYR P 209      17.378-284.501-202.400  1.00 97.00      PROA C 
ATOM   3182  HA  TYR P 209      18.445-284.615-202.494  1.00 97.00      PROA H 
ATOM   3183  CB  TYR P 209      17.050-283.099-201.811  1.00 97.00      PROA C 
ATOM   3184  HB1 TYR P 209      17.585-282.950-200.855  1.00 97.00      PROA H 
ATOM   3185  HB2 TYR P 209      15.961-283.013-201.611  1.00 97.00      PROA H 
ATOM   3186  CG  TYR P 209      17.423-281.967-202.738  1.00 97.00      PROA C 
ATOM   3187  CD1 TYR P 209      18.571-281.179-202.517  1.00 97.00      PROA C 
ATOM   3188  HD1 TYR P 209      19.245-281.428-201.713  1.00 97.00      PROA H 
ATOM   3189  CE1 TYR P 209      18.830-280.047-203.305  1.00 97.00      PROA C 
ATOM   3190  HE1 TYR P 209      19.704-279.442-203.119  1.00 97.00      PROA H 
ATOM   3191  CZ  TYR P 209      17.944-279.694-204.330  1.00 97.00      PROA C 
ATOM   3192  OH  TYR P 209      18.189-278.568-205.146  1.00 97.00      PROA O 
ATOM   3193  HH  TYR P 209      17.410-278.424-205.696  1.00 97.00      PROA H 
ATOM   3194  CD2 TYR P 209      16.542-281.591-203.765  1.00 97.00      PROA C 
ATOM   3195  HD2 TYR P 209      15.640-282.159-203.937  1.00 97.00      PROA H 
ATOM   3196  CE2 TYR P 209      16.805-280.470-204.552  1.00 97.00      PROA C 
ATOM   3197  HE2 TYR P 209      16.135-280.218-205.354  1.00 97.00      PROA H 
ATOM   3198  C   TYR P 209      16.879-285.535-201.415  1.00 97.00      PROA C 
ATOM   3199  O   TYR P 209      15.706-285.872-201.415  1.00 97.00      PROA O 
ATOM   3200  N   LYS P 210      17.751-286.067-200.532  1.00 97.00      PROA N 
ATOM   3201  HN  LYS P 210      18.723-285.833-200.592  1.00 97.00      PROA H 
ATOM   3202  CA  LYS P 210      17.356-286.869-199.385  1.00 97.00      PROA C 
ATOM   3203  HA  LYS P 210      16.440-287.382-199.631  1.00 97.00      PROA H 
ATOM   3204  CB  LYS P 210      18.417-287.944-199.010  1.00 97.00      PROA C 
ATOM   3205  HB1 LYS P 210      18.354-288.222-197.934  1.00 97.00      PROA H 
ATOM   3206  HB2 LYS P 210      19.427-287.506-199.170  1.00 97.00      PROA H 
ATOM   3207  CG  LYS P 210      18.298-289.262-199.803  1.00 97.00      PROA C 
ATOM   3208  HG1 LYS P 210      19.132-289.928-199.483  1.00 97.00      PROA H 
ATOM   3209  HG2 LYS P 210      18.422-289.063-200.890  1.00 97.00      PROA H 
ATOM   3210  CD  LYS P 210      16.964-289.990-199.553  1.00 97.00      PROA C 
ATOM   3211  HD1 LYS P 210      16.160-289.440-200.085  1.00 97.00      PROA H 
ATOM   3212  HD2 LYS P 210      16.740-289.944-198.463  1.00 97.00      PROA H 
ATOM   3213  CE  LYS P 210      16.947-291.458-199.994  1.00 97.00      PROA C 
ATOM   3214  HE1 LYS P 210      17.679-292.050-199.406  1.00 97.00      PROA H 
ATOM   3215  HE2 LYS P 210      17.181-291.551-201.076  1.00 97.00      PROA H 
ATOM   3216  NZ  LYS P 210      15.618-292.054-199.774  1.00 97.00      PROA N 
ATOM   3217  HZ1 LYS P 210      14.922-291.674-200.452  1.00 97.00      PROA H 
ATOM   3218  HZ2 LYS P 210      15.262-291.890-198.810  1.00 97.00      PROA H 
ATOM   3219  HZ3 LYS P 210      15.656-293.080-199.944  1.00 97.00      PROA H 
ATOM   3220  C   LYS P 210      17.014-286.006-198.187  1.00 97.00      PROA C 
ATOM   3221  O   LYS P 210      17.247-284.803-198.188  1.00 97.00      PROA O 
ATOM   3222  N   GLU P 211      16.427-286.615-197.125  1.00 97.00      PROA N 
ATOM   3223  HN  GLU P 211      16.129-287.562-197.217  1.00 97.00      PROA H 
ATOM   3224  CA  GLU P 211      16.332-286.108-195.759  1.00 97.00      PROA C 
ATOM   3225  HA  GLU P 211      15.487-285.435-195.726  1.00 97.00      PROA H 
ATOM   3226  CB  GLU P 211      16.067-287.304-194.805  1.00 97.00      PROA C 
ATOM   3227  HB1 GLU P 211      16.960-287.968-194.877  1.00 97.00      PROA H 
ATOM   3228  HB2 GLU P 211      15.202-287.884-195.197  1.00 97.00      PROA H 
ATOM   3229  CG  GLU P 211      15.784-286.978-193.323  1.00 97.00      PROA C 
ATOM   3230  HG1 GLU P 211      14.720-286.692-193.187  1.00 97.00      PROA H 
ATOM   3231  HG2 GLU P 211      16.411-286.145-192.959  1.00 97.00      PROA H 
ATOM   3232  CD  GLU P 211      16.073-288.205-192.459  1.00 97.00      PROA C 
ATOM   3233  OE1 GLU P 211      15.398-289.239-192.673  1.00 97.00      PROA O 
ATOM   3234  OE2 GLU P 211      16.966-288.138-191.578  1.00 97.00      PROA O 
ATOM   3235  C   GLU P 211      17.569-285.334-195.291  1.00 97.00      PROA C 
ATOM   3236  O   GLU P 211      18.696-285.729-195.586  1.00 97.00      PROA O 
ATOM   3237  N   ASN P 212      17.380-284.204-194.560  1.00 97.00      PROA N 
ATOM   3238  HN  ASN P 212      16.454-283.920-194.318  1.00 97.00      PROA H 
ATOM   3239  CA  ASN P 212      18.428-283.351-194.007  1.00 97.00      PROA C 
ATOM   3240  HA  ASN P 212      17.902-282.629-193.398  1.00 97.00      PROA H 
ATOM   3241  CB  ASN P 212      19.421-284.096-193.072  1.00 97.00      PROA C 
ATOM   3242  HB1 ASN P 212      20.109-283.379-192.579  1.00 97.00      PROA H 
ATOM   3243  HB2 ASN P 212      20.025-284.830-193.645  1.00 97.00      PROA H 
ATOM   3244  CG  ASN P 212      18.619-284.795-191.971  1.00 97.00      PROA C 
ATOM   3245  OD1 ASN P 212      17.753-284.179-191.338  1.00 97.00      PROA O 
ATOM   3246  ND2 ASN P 212      18.865-286.122-191.794  1.00 97.00      PROA N 
ATOM   3247 HD21 ASN P 212      18.173-286.675-191.326  1.00 97.00      PROA H 
ATOM   3248 HD22 ASN P 212      19.541-286.585-192.364  1.00 97.00      PROA H 
ATOM   3249  C   ASN P 212      19.202-282.515-195.013  1.00 97.00      PROA C 
ATOM   3250  O   ASN P 212      19.822-281.522-194.633  1.00 97.00      PROA O 
ATOM   3251  N   GLU P 213      19.154-282.847-196.325  1.00 97.00      PROA N 
ATOM   3252  HN  GLU P 213      18.726-283.704-196.608  1.00 97.00      PROA H 
ATOM   3253  CA  GLU P 213      19.670-282.009-197.391  1.00 97.00      PROA C 
ATOM   3254  HA  GLU P 213      20.716-281.837-197.180  1.00 97.00      PROA H 
ATOM   3255  CB  GLU P 213      19.561-282.639-198.799  1.00 97.00      PROA C 
ATOM   3256  HB1 GLU P 213      19.834-281.853-199.541  1.00 97.00      PROA H 
ATOM   3257  HB2 GLU P 213      18.504-282.914-198.983  1.00 97.00      PROA H 
ATOM   3258  CG  GLU P 213      20.473-283.861-199.037  1.00 97.00      PROA C 
ATOM   3259  HG1 GLU P 213      20.045-284.775-198.581  1.00 97.00      PROA H 
ATOM   3260  HG2 GLU P 213      21.478-283.675-198.598  1.00 97.00      PROA H 
ATOM   3261  CD  GLU P 213      20.671-284.059-200.533  1.00 97.00      PROA C 
ATOM   3262  OE1 GLU P 213      20.322-285.138-201.075  1.00 97.00      PROA O 
ATOM   3263  OE2 GLU P 213      21.197-283.100-201.155  1.00 97.00      PROA O 
ATOM   3264  C   GLU P 213      18.997-280.654-197.449  1.00 97.00      PROA C 
ATOM   3265  O   GLU P 213      17.839-280.500-197.079  1.00 97.00      PROA O 
ATOM   3266  N   ARG P 214      19.736-279.627-197.911  1.00 97.00      PROA N 
ATOM   3267  HN  ARG P 214      20.664-279.770-198.244  1.00 97.00      PROA H 
ATOM   3268  CA  ARG P 214      19.265-278.268-197.898  1.00 97.00      PROA C 
ATOM   3269  HA  ARG P 214      18.276-278.228-197.467  1.00 97.00      PROA H 
ATOM   3270  CB  ARG P 214      20.162-277.358-197.041  1.00 97.00      PROA C 
ATOM   3271  HB1 ARG P 214      19.824-276.306-197.153  1.00 97.00      PROA H 
ATOM   3272  HB2 ARG P 214      21.217-277.426-197.384  1.00 97.00      PROA H 
ATOM   3273  CG  ARG P 214      20.073-277.686-195.545  1.00 97.00      PROA C 
ATOM   3274  HG1 ARG P 214      20.407-278.729-195.353  1.00 97.00      PROA H 
ATOM   3275  HG2 ARG P 214      18.999-277.614-195.259  1.00 97.00      PROA H 
ATOM   3276  CD  ARG P 214      20.899-276.721-194.694  1.00 97.00      PROA C 
ATOM   3277  HD1 ARG P 214      20.685-275.670-194.990  1.00 97.00      PROA H 
ATOM   3278  HD2 ARG P 214      21.987-276.904-194.817  1.00 97.00      PROA H 
ATOM   3279  NE  ARG P 214      20.534-276.991-193.267  1.00 97.00      PROANE 
ATOM   3280  HE  ARG P 214      20.530-277.934-192.947  1.00 97.00      PROA H 
ATOM   3281  CZ  ARG P 214      20.089-276.053-192.408  1.00 97.00      PROA C 
ATOM   3282  NH1 ARG P 214      19.769-276.397-191.153  1.00 97.00      PROA N 
ATOM   3283 HH11 ARG P 214      19.877-277.345-190.871  1.00 97.00      PROA H 
ATOM   3284 HH12 ARG P 214      19.459-275.673-190.544  1.00 97.00      PROA H 
ATOM   3285  NH2 ARG P 214      19.915-274.777-192.759  1.00 97.00      PROA N 
ATOM   3286 HH21 ARG P 214      19.834-274.567-193.735  1.00 97.00      PROA H 
ATOM   3287 HH22 ARG P 214      19.387-274.154-192.188  1.00 97.00      PROA H 
ATOM   3288  C   ARG P 214      19.160-277.691-199.283  1.00 97.00      PROA C 
ATOM   3289  O   ARG P 214      20.080-277.782-200.093  1.00 97.00      PROA O 
ATOM   3290  N   PHE P 215      18.012-277.037-199.559  1.00 97.00      PROA N 
ATOM   3291  HN  PHE P 215      17.276-277.012-198.883  1.00 97.00      PROA H 
ATOM   3292  CA  PHE P 215      17.822-276.197-200.710  1.00 97.00      PROA C 
ATOM   3293  HA  PHE P 215      18.523-276.492-201.477  1.00 97.00      PROA H 
ATOM   3294  CB  PHE P 215      16.395-276.329-201.302  1.00 97.00      PROA C 
ATOM   3295  HB1 PHE P 215      15.633-276.175-200.507  1.00 97.00      PROA H 
ATOM   3296  HB2 PHE P 215      16.265-277.355-201.706  1.00 97.00      PROA H 
ATOM   3297  CG  PHE P 215      16.138-275.365-202.430  1.00 97.00      PROA C 
ATOM   3298  CD1 PHE P 215      16.628-275.625-203.721  1.00 97.00      PROA C 
ATOM   3299  HD1 PHE P 215      17.213-276.513-203.899  1.00 97.00      PROA H 
ATOM   3300  CE1 PHE P 215      16.345-274.753-204.779  1.00 97.00      PROA C 
ATOM   3301  HE1 PHE P 215      16.712-274.970-205.771  1.00 97.00      PROA H 
ATOM   3302  CZ  PHE P 215      15.552-273.620-204.554  1.00 97.00      PROA C 
ATOM   3303  HZ  PHE P 215      15.319-272.952-205.367  1.00 97.00      PROA H 
ATOM   3304  CD2 PHE P 215      15.366-274.215-202.215  1.00 97.00      PROA C 
ATOM   3305  HD2 PHE P 215      15.003-274.004-201.221  1.00 97.00      PROA H 
ATOM   3306  CE2 PHE P 215      15.055-273.356-203.273  1.00 97.00      PROA C 
ATOM   3307  HE2 PHE P 215      14.445-272.482-203.100  1.00 97.00      PROA H 
ATOM   3308  C   PHE P 215      18.155-274.784-200.278  1.00 97.00      PROA C 
ATOM   3309  O   PHE P 215      17.613-274.267-199.307  1.00 97.00      PROA O 
ATOM   3310  N   GLN P 216      19.092-274.139-200.994  1.00 97.00      PROA N 
ATOM   3311  HN  GLN P 216      19.492-274.583-201.795  1.00 97.00      PROA H 
ATOM   3312  CA  GLN P 216      19.635-272.847-200.650  1.00 97.00      PROA C 
ATOM   3313  HA  GLN P 216      19.151-272.448-199.771  1.00 97.00      PROA H 
ATOM   3314  CB  GLN P 216      21.175-272.922-200.445  1.00 97.00      PROA C 
ATOM   3315  HB1 GLN P 216      21.548-271.941-200.083  1.00 97.00      PROA H 
ATOM   3316  HB2 GLN P 216      21.650-273.120-201.435  1.00 97.00      PROA H 
ATOM   3317  CG  GLN P 216      21.684-274.055-199.505  1.00 97.00      PROA C 
ATOM   3318  HG1 GLN P 216      22.794-274.078-199.563  1.00 97.00      PROA H 
ATOM   3319  HG2 GLN P 216      21.317-275.045-199.846  1.00 97.00      PROA H 
ATOM   3320  CD  GLN P 216      21.341-273.898-198.014  1.00 97.00      PROA C 
ATOM   3321  OE1 GLN P 216      22.238-273.917-197.163  1.00 97.00      PROA O 
ATOM   3322  NE2 GLN P 216      20.031-273.796-197.679  1.00 97.00      PROA N 
ATOM   3323 HE21 GLN P 216      19.785-273.763-196.708  1.00 97.00      PROA H 
ATOM   3324 HE22 GLN P 216      19.320-273.865-198.378  1.00 97.00      PROA H 
ATOM   3325  C   GLN P 216      19.297-271.959-201.821  1.00 97.00      PROA C 
ATOM   3326  O   GLN P 216      19.462-272.355-202.970  1.00 97.00      PROA O 
ATOM   3327  N   TYR P 217      18.767-270.742-201.560  1.00 97.00      PROA N 
ATOM   3328  HN  TYR P 217      18.630-270.427-200.622  1.00 97.00      PROA H 
ATOM   3329  CA  TYR P 217      18.237-269.910-202.618  1.00 97.00      PROA C 
ATOM   3330  HA  TYR P 217      18.790-270.116-203.521  1.00 97.00      PROA H 
ATOM   3331  CB  TYR P 217      16.741-270.195-202.922  1.00 97.00      PROA C 
ATOM   3332  HB1 TYR P 217      16.655-271.274-203.167  1.00 97.00      PROA H 
ATOM   3333  HB2 TYR P 217      16.410-269.630-203.819  1.00 97.00      PROA H 
ATOM   3334  CG  TYR P 217      15.791-269.906-201.778  1.00 97.00      PROA C 
ATOM   3335  CD1 TYR P 217      15.569-270.845-200.753  1.00 97.00      PROA C 
ATOM   3336  HD1 TYR P 217      16.138-271.763-200.735  1.00 97.00      PROA H 
ATOM   3337  CE1 TYR P 217      14.614-270.603-199.756  1.00 97.00      PROA C 
ATOM   3338  HE1 TYR P 217      14.459-271.324-198.967  1.00 97.00      PROA H 
ATOM   3339  CZ  TYR P 217      13.846-269.431-199.797  1.00 97.00      PROA C 
ATOM   3340  OH  TYR P 217      12.888-269.159-198.801  1.00 97.00      PROA O 
ATOM   3341  HH  TYR P 217      13.358-269.060-197.968  1.00 97.00      PROA H 
ATOM   3342  CD2 TYR P 217      15.027-268.725-201.785  1.00 97.00      PROA C 
ATOM   3343  HD2 TYR P 217      15.180-267.990-202.561  1.00 97.00      PROA H 
ATOM   3344  CE2 TYR P 217      14.046-268.499-200.816  1.00 97.00      PROA C 
ATOM   3345  HE2 TYR P 217      13.453-267.597-200.847  1.00 97.00      PROA H 
ATOM   3346  C   TYR P 217      18.476-268.450-202.345  1.00 97.00      PROA C 
ATOM   3347  O   TYR P 217      18.853-268.051-201.248  1.00 97.00      PROA O 
ATOM   3348  N   LYS P 218      18.281-267.621-203.390  1.00 97.00      PROA N 
ATOM   3349  HN  LYS P 218      17.958-267.969-204.269  1.00 97.00      PROA H 
ATOM   3350  CA  LYS P 218      18.493-266.199-203.344  1.00 97.00      PROA C 
ATOM   3351  HA  LYS P 218      18.517-265.857-202.325  1.00 97.00      PROA H 
ATOM   3352  CB  LYS P 218      19.793-265.774-204.074  1.00 97.00      PROA C 
ATOM   3353  HB1 LYS P 218      20.626-266.349-203.610  1.00 97.00      PROA H 
ATOM   3354  HB2 LYS P 218      19.995-264.696-203.887  1.00 97.00      PROA H 
ATOM   3355  CG  LYS P 218      19.810-266.023-205.593  1.00 97.00      PROA C 
ATOM   3356  HG1 LYS P 218      19.197-265.245-206.100  1.00 97.00      PROA H 
ATOM   3357  HG2 LYS P 218      19.348-267.009-205.800  1.00 97.00      PROA H 
ATOM   3358  CD  LYS P 218      21.237-266.032-206.172  1.00 97.00      PROA C 
ATOM   3359  HD1 LYS P 218      21.799-266.871-205.705  1.00 97.00      PROA H 
ATOM   3360  HD2 LYS P 218      21.742-265.086-205.877  1.00 97.00      PROA H 
ATOM   3361  CE  LYS P 218      21.325-266.161-207.701  1.00 97.00      PROA C 
ATOM   3362  HE1 LYS P 218      22.382-266.299-208.012  1.00 97.00      PROA H 
ATOM   3363  HE2 LYS P 218      20.918-265.248-208.189  1.00 97.00      PROA H 
ATOM   3364  NZ  LYS P 218      20.550-267.311-208.204  1.00 97.00      PROA N 
ATOM   3365  HZ1 LYS P 218      19.550-267.019-208.268  1.00 97.00      PROA H 
ATOM   3366  HZ2 LYS P 218      20.594-268.130-207.561  1.00 97.00      PROA H 
ATOM   3367  HZ3 LYS P 218      20.861-267.599-209.150  1.00 97.00      PROA H 
ATOM   3368  C   LYS P 218      17.295-265.588-203.997  1.00 97.00      PROA C 
ATOM   3369  O   LYS P 218      16.550-266.247-204.713  1.00 97.00      PROA O 
ATOM   3370  N   CYS P 219      17.062-264.289-203.741  1.00 97.00      PROA N 
ATOM   3371  HN  CYS P 219      17.640-263.766-203.120  1.00 97.00      PROA H 
ATOM   3372  CA  CYS P 219      16.045-263.535-204.425  1.00 97.00      PROA C 
ATOM   3373  HA  CYS P 219      15.443-264.188-205.031  1.00 97.00      PROA H 
ATOM   3374  CB  CYS P 219      15.087-262.817-203.459  1.00 97.00      PROA C 
ATOM   3375  HB1 CYS P 219      14.299-262.291-204.035  1.00 97.00      PROA H 
ATOM   3376  HB2 CYS P 219      15.668-262.061-202.894  1.00 97.00      PROA H 
ATOM   3377  SG  CYS P 219      14.327-263.939-202.231  1.00 97.00      PROA S 
ATOM   3378  C   CYS P 219      16.786-262.613-205.367  1.00 97.00      PROA C 
ATOM   3379  O   CYS P 219      18.012-262.527-205.319  1.00 97.00      PROA O 
ATOM   3380  N   ASN P 220      16.076-261.967-206.319  1.00 97.00      PROA N 
ATOM   3381  HN  ASN P 220      15.079-261.988-206.328  1.00 97.00      PROA H 
ATOM   3382  CA  ASN P 220      16.716-261.364-207.476  1.00 97.00      PROA C 
ATOM   3383  HA  ASN P 220      17.723-261.746-207.578  1.00 97.00      PROA H 
ATOM   3384  CB  ASN P 220      15.938-261.714-208.775  1.00 97.00      PROA C 
ATOM   3385  HB1 ASN P 220      16.383-261.206-209.657  1.00 97.00      PROA H 
ATOM   3386  HB2 ASN P 220      14.881-261.388-208.668  1.00 97.00      PROA H 
ATOM   3387  CG  ASN P 220      15.984-263.223-209.062  1.00 97.00      PROA C 
ATOM   3388  OD1 ASN P 220      16.857-263.963-208.603  1.00 97.00      PROA O 
ATOM   3389  ND2 ASN P 220      14.954-263.701-209.813  1.00 97.00      PROA N 
ATOM   3390 HD21 ASN P 220      14.843-264.692-209.881  1.00 97.00      PROA H 
ATOM   3391 HD22 ASN P 220      14.176-263.103-209.998  1.00 97.00      PROA H 
ATOM   3392  C   ASN P 220      16.850-259.853-207.372  1.00 97.00      PROA C 
ATOM   3393  O   ASN P 220      17.149-259.210-208.376  1.00 97.00      PROA O 
ATOM   3394  N   MET P 221      16.660-259.259-206.165  1.00 97.00      PROA N 
ATOM   3395  HN  MET P 221      16.480-259.807-205.350  1.00 97.00      PROA H 
ATOM   3396  CA  MET P 221      16.752-257.837-205.877  1.00 97.00      PROA C 
ATOM   3397  HA  MET P 221      16.841-257.800-204.803  1.00 97.00      PROA H 
ATOM   3398  CB  MET P 221      18.012-257.090-206.398  1.00 97.00      PROA C 
ATOM   3399  HB1 MET P 221      17.953-256.021-206.101  1.00 97.00      PROA H 
ATOM   3400  HB2 MET P 221      18.022-257.106-207.508  1.00 97.00      PROA H 
ATOM   3401  CG  MET P 221      19.350-257.671-205.882  1.00 97.00      PROA C 
ATOM   3402  HG1 MET P 221      20.173-257.052-206.303  1.00 97.00      PROA H 
ATOM   3403  HG2 MET P 221      19.467-258.690-206.312  1.00 97.00      PROA H 
ATOM   3404  SD  MET P 221      19.546-257.775-204.068  1.00 97.00      PROA S 
ATOM   3405  CE  MET P 221      19.230-256.035-203.652  1.00 97.00      PROA C 
ATOM   3406  HE1 MET P 221      18.166-255.773-203.832  1.00 97.00      PROA H 
ATOM   3407  HE2 MET P 221      19.864-255.356-204.262  1.00 97.00      PROA H 
ATOM   3408  HE3 MET P 221      19.447-255.841-202.580  1.00 97.00      PROA H 
ATOM   3409  C   MET P 221      15.469-257.086-206.186  1.00 97.00      PROA C 
ATOM   3410  O   MET P 221      15.156-256.776-207.333  1.00 97.00      PROA O 
ATOM   3411  N   GLY P 222      14.687-256.784-205.124  1.00 97.00      PROA N 
ATOM   3412  HN  GLY P 222      14.993-257.057-204.210  1.00 97.00      PROA H 
ATOM   3413  CA  GLY P 222      13.355-256.210-205.177  1.00 97.00      PROA C 
ATOM   3414  HA1 GLY P 222      13.165-255.801-206.160  1.00 97.00      PROA H 
ATOM   3415  HA2 GLY P 222      13.280-255.479-204.386  1.00 97.00      PROA H 
ATOM   3416  C   GLY P 222      12.325-257.271-204.914  1.00 97.00      PROA C 
ATOM   3417  O   GLY P 222      11.132-257.051-205.117  1.00 97.00      PROA O 
ATOM   3418  N   TYR P 223      12.776-258.459-204.457  1.00 97.00      PROA N 
ATOM   3419  HN  TYR P 223      13.742-258.547-204.224  1.00 97.00      PROA H 
ATOM   3420  CA  TYR P 223      11.986-259.673-204.439  1.00 97.00      PROA C 
ATOM   3421  HA  TYR P 223      10.935-259.428-204.421  1.00 97.00      PROA H 
ATOM   3422  CB  TYR P 223      12.314-260.560-205.673  1.00 97.00      PROA C 
ATOM   3423  HB1 TYR P 223      11.794-261.539-205.627  1.00 97.00      PROA H 
ATOM   3424  HB2 TYR P 223      13.411-260.736-205.730  1.00 97.00      PROA H 
ATOM   3425  CG  TYR P 223      11.865-259.887-206.941  1.00 97.00      PROA C 
ATOM   3426  CD1 TYR P 223      10.493-259.806-207.227  1.00 97.00      PROA C 
ATOM   3427  HD1 TYR P 223       9.777-260.197-206.519  1.00 97.00      PROA H 
ATOM   3428  CE1 TYR P 223      10.045-259.209-208.409  1.00 97.00      PROA C 
ATOM   3429  HE1 TYR P 223       8.984-259.150-208.608  1.00 97.00      PROA H 
ATOM   3430  CZ  TYR P 223      10.970-258.688-209.323  1.00 97.00      PROA C 
ATOM   3431  OH  TYR P 223      10.511-258.076-210.507  1.00 97.00      PROA O 
ATOM   3432  HH  TYR P 223       9.556-258.014-210.441  1.00 97.00      PROA H 
ATOM   3433  CD2 TYR P 223      12.786-259.356-207.863  1.00 97.00      PROA C 
ATOM   3434  HD2 TYR P 223      13.843-259.390-207.648  1.00 97.00      PROA H 
ATOM   3435  CE2 TYR P 223      12.341-258.757-209.048  1.00 97.00      PROA C 
ATOM   3436  HE2 TYR P 223      13.055-258.337-209.742  1.00 97.00      PROA H 
ATOM   3437  C   TYR P 223      12.290-260.491-203.205  1.00 97.00      PROA C 
ATOM   3438  O   TYR P 223      11.970-261.670-203.139  1.00 97.00      PROA O 
ATOM   3439  N   GLU P 224      12.958-259.890-202.208  1.00 97.00      PROA N 
ATOM   3440  HN  GLU P 224      13.223-258.935-202.321  1.00 97.00      PROA H 
ATOM   3441  CA  GLU P 224      13.557-260.533-201.052  1.00 97.00      PROA C 
ATOM   3442  HA  GLU P 224      14.261-261.208-201.504  1.00 97.00      PROA H 
ATOM   3443  CB  GLU P 224      14.500-259.572-200.285  1.00 97.00      PROA C 
ATOM   3444  HB1 GLU P 224      14.715-259.939-199.260  1.00 97.00      PROA H 
ATOM   3445  HB2 GLU P 224      13.985-258.591-200.185  1.00 97.00      PROA H 
ATOM   3446  CG  GLU P 224      15.868-259.369-201.002  1.00 97.00      PROA C 
ATOM   3447  HG1 GLU P 224      16.453-260.312-200.960  1.00 97.00      PROA H 
ATOM   3448  HG2 GLU P 224      16.447-258.568-200.496  1.00 97.00      PROA H 
ATOM   3449  CD  GLU P 224      15.714-258.974-202.468  1.00 97.00      PROA C 
ATOM   3450  OE1 GLU P 224      15.150-257.876-202.693  1.00 97.00      PROA O 
ATOM   3451  OE2 GLU P 224      16.111-259.761-203.365  1.00 97.00      PROA O 
ATOM   3452  C   GLU P 224      12.737-261.495-200.191  1.00 97.00      PROA C 
ATOM   3453  O   GLU P 224      11.514-261.570-200.263  1.00 97.00      PROA O 
ATOM   3454  N   TYR P 225      13.460-262.321-199.394  1.00 97.00      PROA N 
ATOM   3455  HN  TYR P 225      14.443-262.173-199.321  1.00 97.00      PROA H 
ATOM   3456  CA  TYR P 225      13.004-263.558-198.779  1.00 97.00      PROA C 
ATOM   3457  HA  TYR P 225      12.807-264.253-199.584  1.00 97.00      PROA H 
ATOM   3458  CB  TYR P 225      14.080-264.148-197.821  1.00 97.00      PROA C 
ATOM   3459  HB1 TYR P 225      13.742-265.120-197.404  1.00 97.00      PROA H 
ATOM   3460  HB2 TYR P 225      14.254-263.448-196.973  1.00 97.00      PROA H 
ATOM   3461  CG  TYR P 225      15.397-264.416-198.492  1.00 97.00      PROA C 
ATOM   3462  CD1 TYR P 225      15.481-265.387-199.499  1.00 97.00      PROA C 
ATOM   3463  HD1 TYR P 225      14.580-265.875-199.838  1.00 97.00      PROA H 
ATOM   3464  CE1 TYR P 225      16.718-265.746-200.045  1.00 97.00      PROA C 
ATOM   3465  HE1 TYR P 225      16.759-266.514-200.802  1.00 97.00      PROA H 
ATOM   3466  CZ  TYR P 225      17.894-265.163-199.551  1.00 97.00      PROA C 
ATOM   3467  OH  TYR P 225      19.161-265.613-199.976  1.00 97.00      PROA O 
ATOM   3468  HH  TYR P 225      19.040-266.468-200.404  1.00 97.00      PROA H 
ATOM   3469  CD2 TYR P 225      16.580-263.809-198.032  1.00 97.00      PROA C 
ATOM   3470  HD2 TYR P 225      16.535-263.081-197.236  1.00 97.00      PROA H 
ATOM   3471  CE2 TYR P 225      17.823-264.178-198.562  1.00 97.00      PROA C 
ATOM   3472  HE2 TYR P 225      18.730-263.736-198.177  1.00 97.00      PROA H 
ATOM   3473  C   TYR P 225      11.761-263.489-197.919  1.00 97.00      PROA C 
ATOM   3474  O   TYR P 225      11.605-262.598-197.086  1.00 97.00      PROA O 
ATOM   3475  N   SER P 226      10.884-264.519-198.029  1.00 97.00      PROA N 
ATOM   3476  HN  SER P 226      10.950-265.188-198.769  1.00 97.00      PROA H 
ATOM   3477  CA  SER P 226       9.913-264.806-196.989  1.00 97.00      PROA C 
ATOM   3478  HA  SER P 226       9.511-263.869-196.635  1.00 97.00      PROA H 
ATOM   3479  CB  SER P 226       8.716-265.669-197.446  1.00 97.00      PROA C 
ATOM   3480  HB1 SER P 226       8.014-265.841-196.602  1.00 97.00      PROA H 
ATOM   3481  HB2 SER P 226       9.087-266.651-197.805  1.00 97.00      PROA H 
ATOM   3482  OG  SER P 226       8.006-265.033-198.503  1.00 97.00      PROA O 
ATOM   3483  HG1 SER P 226       7.665-264.198-198.164  1.00 97.00      PROA H 
ATOM   3484  C   SER P 226      10.624-265.503-195.839  1.00 97.00      PROA C 
ATOM   3485  O   SER P 226      10.630-266.729-195.745  1.00 97.00      PROA O 
ATOM   3486  N   GLU P 227      11.279-264.691-194.976  1.00 97.00      PROA N 
ATOM   3487  HN  GLU P 227      11.258-263.712-195.168  1.00 97.00      PROA H 
ATOM   3488  CA  GLU P 227      12.102-265.070-193.842  1.00 97.00      PROA C 
ATOM   3489  HA  GLU P 227      12.152-264.182-193.229  1.00 97.00      PROA H 
ATOM   3490  CB  GLU P 227      11.527-266.186-192.914  1.00 97.00      PROA C 
ATOM   3491  HB1 GLU P 227      11.412-267.136-193.472  1.00 97.00      PROA H 
ATOM   3492  HB2 GLU P 227      10.497-265.862-192.636  1.00 97.00      PROA H 
ATOM   3493  CG  GLU P 227      12.307-266.415-191.590  1.00 97.00      PROA C 
ATOM   3494  HG1 GLU P 227      11.587-266.378-190.743  1.00 97.00      PROA H 
ATOM   3495  HG2 GLU P 227      13.070-265.628-191.431  1.00 97.00      PROA H 
ATOM   3496  CD  GLU P 227      12.972-267.780-191.493  1.00 97.00      PROA C 
ATOM   3497  OE1 GLU P 227      12.288-268.786-191.805  1.00 97.00      PROA O 
ATOM   3498  OE2 GLU P 227      14.152-267.825-191.062  1.00 97.00      PROA O 
ATOM   3499  C   GLU P 227      13.531-265.332-194.278  1.00 97.00      PROA C 
ATOM   3500  O   GLU P 227      14.409-264.504-194.039  1.00 97.00      PROA O 
ATOM   3501  N   ARG P 228      13.809-266.487-194.928  1.00 97.00      PROA N 
ATOM   3502  HN  ARG P 228      13.079-267.129-195.146  1.00 97.00      PROA H 
ATOM   3503  CA  ARG P 228      15.182-266.932-195.101  1.00 97.00      PROA C 
ATOM   3504  HA  ARG P 228      15.814-266.064-195.234  1.00 97.00      PROA H 
ATOM   3505  CB  ARG P 228      15.616-267.659-193.802  1.00 97.00      PROA C 
ATOM   3506  HB1 ARG P 228      14.722-268.259-193.517  1.00 97.00      PROA H 
ATOM   3507  HB2 ARG P 228      15.765-266.894-193.008  1.00 97.00      PROA H 
ATOM   3508  CG  ARG P 228      16.813-268.629-193.829  1.00 97.00      PROA C 
ATOM   3509  HG1 ARG P 228      17.708-268.116-194.236  1.00 97.00      PROA H 
ATOM   3510  HG2 ARG P 228      16.551-269.471-194.505  1.00 97.00      PROA H 
ATOM   3511  CD  ARG P 228      17.178-269.215-192.445  1.00 97.00      PROA C 
ATOM   3512  HD1 ARG P 228      17.554-268.409-191.781  1.00 97.00      PROA H 
ATOM   3513  HD2 ARG P 228      17.944-270.014-192.518  1.00 97.00      PROA H 
ATOM   3514  NE  ARG P 228      15.938-269.754-191.810  1.00 97.00      PROANE 
ATOM   3515  HE  ARG P 228      15.309-269.065-191.438  1.00 97.00      PROA H 
ATOM   3516  CZ  ARG P 228      15.291-270.824-192.303  1.00 97.00      PROA C 
ATOM   3517  NH1 ARG P 228      15.897-271.833-192.924  1.00 97.00      PROA N 
ATOM   3518 HH11 ARG P 228      16.895-271.863-192.947  1.00 97.00      PROA H 
ATOM   3519 HH12 ARG P 228      15.398-272.263-193.672  1.00 97.00      PROA H 
ATOM   3520  NH2 ARG P 228      13.953-270.842-192.266  1.00 97.00      PROA N 
ATOM   3521 HH21 ARG P 228      13.472-270.012-191.967  1.00 97.00      PROA H 
ATOM   3522 HH22 ARG P 228      13.459-271.559-192.741  1.00 97.00      PROA H 
ATOM   3523  C   ARG P 228      15.407-267.785-196.332  1.00 97.00      PROA C 
ATOM   3524  O   ARG P 228      14.548-268.564-196.727  1.00 97.00      PROA O 
ATOM   3525  N   GLY P 229      16.605-267.662-196.964  1.00 97.00      PROA N 
ATOM   3526  HN  GLY P 229      17.268-267.004-196.615  1.00 97.00      PROA H 
ATOM   3527  CA  GLY P 229      16.993-268.348-198.193  1.00 97.00      PROA C 
ATOM   3528  HA1 GLY P 229      17.843-267.813-198.586  1.00 97.00      PROA H 
ATOM   3529  HA2 GLY P 229      16.156-268.340-198.872  1.00 97.00      PROA H 
ATOM   3530  C   GLY P 229      17.447-269.771-198.034  1.00 97.00      PROA C 
ATOM   3531  O   GLY P 229      18.350-270.216-198.738  1.00 97.00      PROA O 
ATOM   3532  N   ASP P 230      16.840-270.521-197.099  1.00 97.00      PROA N 
ATOM   3533  HN  ASP P 230      16.066-270.154-196.591  1.00 97.00      PROA H 
ATOM   3534  CA  ASP P 230      17.326-271.817-196.711  1.00 97.00      PROA C 
ATOM   3535  HA  ASP P 230      17.780-272.298-197.565  1.00 97.00      PROA H 
ATOM   3536  CB  ASP P 230      18.424-271.608-195.618  1.00 97.00      PROA C 
ATOM   3537  HB1 ASP P 230      18.180-270.703-195.027  1.00 97.00      PROA H 
ATOM   3538  HB2 ASP P 230      19.395-271.408-196.121  1.00 97.00      PROA H 
ATOM   3539  CG  ASP P 230      18.618-272.752-194.644  1.00 97.00      PROA C 
ATOM   3540  OD1 ASP P 230      18.470-272.514-193.418  1.00 97.00      PROA O 
ATOM   3541  OD2 ASP P 230      18.944-273.868-195.115  1.00 97.00      PROA O 
ATOM   3542  C   ASP P 230      16.143-272.694-196.324  1.00 97.00      PROA C 
ATOM   3543  O   ASP P 230      15.250-272.278-195.591  1.00 97.00      PROA O 
ATOM   3544  N   ALA P 231      16.107-273.947-196.831  1.00 97.00      PROA N 
ATOM   3545  HN  ALA P 231      16.796-274.256-197.483  1.00 97.00      PROA H 
ATOM   3546  CA  ALA P 231      15.039-274.878-196.550  1.00 97.00      PROA C 
ATOM   3547  HA  ALA P 231      14.592-274.637-195.596  1.00 97.00      PROA H 
ATOM   3548  CB  ALA P 231      13.962-274.851-197.650  1.00 97.00      PROA C 
ATOM   3549  HB1 ALA P 231      14.407-275.068-198.645  1.00 97.00      PROA H 
ATOM   3550  HB2 ALA P 231      13.499-273.840-197.689  1.00 97.00      PROA H 
ATOM   3551  HB3 ALA P 231      13.160-275.589-197.445  1.00 97.00      PROA H 
ATOM   3552  C   ALA P 231      15.614-276.269-196.446  1.00 97.00      PROA C 
ATOM   3553  O   ALA P 231      16.466-276.661-197.231  1.00 97.00      PROA O 
ATOM   3554  N   VAL P 232      15.160-277.056-195.446  1.00 97.00      PROA N 
ATOM   3555  HN  VAL P 232      14.449-276.715-194.832  1.00 97.00      PROA H 
ATOM   3556  CA  VAL P 232      15.733-278.340-195.093  1.00 97.00      PROA C 
ATOM   3557  HA  VAL P 232      16.655-278.492-195.636  1.00 97.00      PROA H 
ATOM   3558  CB  VAL P 232      16.011-278.456-193.593  1.00 97.00      PROA C 
ATOM   3559  HB  VAL P 232      15.057-278.546-193.022  1.00 97.00      PROA H 
ATOM   3560  CG1 VAL P 232      16.879-279.704-193.320  1.00 97.00      PROA C 
ATOM   3561 HG11 VAL P 232      17.823-279.656-193.905  1.00 97.00      PROA H 
ATOM   3562 HG12 VAL P 232      16.343-280.634-193.593  1.00 97.00      PROA H 
ATOM   3563 HG13 VAL P 232      17.136-279.763-192.242  1.00 97.00      PROA H 
ATOM   3564  CG2 VAL P 232      16.718-277.176-193.093  1.00 97.00      PROA C 
ATOM   3565 HG21 VAL P 232      16.039-276.299-193.124  1.00 97.00      PROA H 
ATOM   3566 HG22 VAL P 232      17.609-276.954-193.715  1.00 97.00      PROA H 
ATOM   3567 HG23 VAL P 232      17.046-277.313-192.041  1.00 97.00      PROA H 
ATOM   3568  C   VAL P 232      14.744-279.414-195.490  1.00 97.00      PROA C 
ATOM   3569  O   VAL P 232      13.555-279.309-195.220  1.00 97.00      PROA O 
ATOM   3570  N   CYS P 233      15.201-280.489-196.168  1.00 97.00      PROA N 
ATOM   3571  HN  CYS P 233      16.160-280.545-196.445  1.00 97.00      PROA H 
ATOM   3572  CA  CYS P 233      14.377-281.640-196.481  1.00 97.00      PROA C 
ATOM   3573  HA  CYS P 233      13.452-281.260-196.891  1.00 97.00      PROA H 
ATOM   3574  CB  CYS P 233      15.043-282.545-197.550  1.00 97.00      PROA C 
ATOM   3575  HB1 CYS P 233      15.972-282.973-197.118  1.00 97.00      PROA H 
ATOM   3576  HB2 CYS P 233      15.355-281.899-198.400  1.00 97.00      PROA H 
ATOM   3577  SG  CYS P 233      13.958-283.867-198.187  1.00 97.00      PROA S 
ATOM   3578  C   CYS P 233      14.039-282.442-195.230  1.00 97.00      PROA C 
ATOM   3579  O   CYS P 233      14.877-282.649-194.356  1.00 97.00      PROA O 
ATOM   3580  N   THR P 234      12.777-282.914-195.113  1.00 97.00      PROA N 
ATOM   3581  HN  THR P 234      12.097-282.764-195.826  1.00 97.00      PROA H 
ATOM   3582  CA  THR P 234      12.325-283.694-193.973  1.00 97.00      PROA C 
ATOM   3583  HA  THR P 234      13.107-284.397-193.719  1.00 97.00      PROA H 
ATOM   3584  CB  THR P 234      11.924-282.898-192.721  1.00 97.00      PROA C 
ATOM   3585  HB  THR P 234      10.833-282.689-192.701  1.00 97.00      PROA H 
ATOM   3586  OG1 THR P 234      12.578-281.638-192.666  1.00 97.00      PROA O 
ATOM   3587  HG1 THR P 234      13.497-281.826-192.879  1.00 97.00      PROA H 
ATOM   3588  CG2 THR P 234      12.324-283.670-191.449  1.00 97.00      PROA C 
ATOM   3589 HG21 THR P 234      13.418-283.864-191.441  1.00 97.00      PROA H 
ATOM   3590 HG22 THR P 234      11.789-284.638-191.379  1.00 97.00      PROA H 
ATOM   3591 HG23 THR P 234      12.069-283.071-190.548  1.00 97.00      PROA H 
ATOM   3592  C   THR P 234      11.159-284.481-194.523  1.00 97.00      PROA C 
ATOM   3593  O   THR P 234      10.777-284.286-195.673  1.00 97.00      PROA O 
ATOM   3594  N   GLU P 235      10.610-285.427-193.724  1.00 97.00      PROA N 
ATOM   3595  HN  GLU P 235      10.886-285.474-192.765  1.00 97.00      PROA H 
ATOM   3596  CA  GLU P 235       9.657-286.463-194.088  1.00 97.00      PROA C 
ATOM   3597  HA  GLU P 235      10.276-287.214-194.542  1.00 97.00      PROA H 
ATOM   3598  CB  GLU P 235       9.053-287.157-192.828  1.00 97.00      PROA C 
ATOM   3599  HB1 GLU P 235       9.739-287.991-192.548  1.00 97.00      PROA H 
ATOM   3600  HB2 GLU P 235       8.076-287.623-193.072  1.00 97.00      PROA H 
ATOM   3601  CG  GLU P 235       8.886-286.302-191.543  1.00 97.00      PROA C 
ATOM   3602  HG1 GLU P 235       9.876-286.150-191.063  1.00 97.00      PROA H 
ATOM   3603  HG2 GLU P 235       8.240-286.846-190.821  1.00 97.00      PROA H 
ATOM   3604  CD  GLU P 235       8.270-284.932-191.764  1.00 97.00      PROA C 
ATOM   3605  OE1 GLU P 235       7.129-284.874-192.280  1.00 97.00      PROA O 
ATOM   3606  OE2 GLU P 235       8.939-283.933-191.392  1.00 97.00      PROA O 
ATOM   3607  C   GLU P 235       8.610-286.198-195.170  1.00 97.00      PROA C 
ATOM   3608  O   GLU P 235       8.561-286.900-196.179  1.00 97.00      PROA O 
ATOM   3609  N   SER P 236       7.768-285.164-194.990  1.00 97.00      PROA N 
ATOM   3610  HN  SER P 236       7.773-284.708-194.102  1.00 97.00      PROA H 
ATOM   3611  CA  SER P 236       6.699-284.787-195.900  1.00 97.00      PROA C 
ATOM   3612  HA  SER P 236       6.449-285.640-196.517  1.00 97.00      PROA H 
ATOM   3613  CB  SER P 236       5.403-284.399-195.136  1.00 97.00      PROA C 
ATOM   3614  HB1 SER P 236       4.960-285.322-194.707  1.00 97.00      PROA H 
ATOM   3615  HB2 SER P 236       4.643-283.932-195.795  1.00 97.00      PROA H 
ATOM   3616  OG  SER P 236       5.665-283.529-194.049  1.00 97.00      PROA O 
ATOM   3617  HG1 SER P 236       6.121-284.071-193.390  1.00 97.00      PROA H 
ATOM   3618  C   SER P 236       7.073-283.668-196.857  1.00 97.00      PROA C 
ATOM   3619  O   SER P 236       6.225-283.198-197.614  1.00 97.00      PROA O 
ATOM   3620  N   GLY P 237       8.354-283.233-196.883  1.00 97.00      PROA N 
ATOM   3621  HN  GLY P 237       9.033-283.659-196.288  1.00 97.00      PROA H 
ATOM   3622  CA  GLY P 237       8.833-282.198-197.790  1.00 97.00      PROA C 
ATOM   3623  HA1 GLY P 237       8.022-281.808-198.390  1.00 97.00      PROA H 
ATOM   3624  HA2 GLY P 237       9.614-282.644-198.382  1.00 97.00      PROA H 
ATOM   3625  C   GLY P 237       9.428-281.037-197.047  1.00 97.00      PROA C 
ATOM   3626  O   GLY P 237       9.340-280.959-195.831  1.00 97.00      PROA O 
ATOM   3627  N   TRP P 238      10.081-280.115-197.792  1.00 97.00      PROA N 
ATOM   3628  HN  TRP P 238      10.129-280.250-198.779  1.00 97.00      PROA H 
ATOM   3629  CA  TRP P 238      10.771-278.907-197.358  1.00 97.00      PROA C 
ATOM   3630  HA  TRP P 238      11.770-279.235-197.112  1.00 97.00      PROA H 
ATOM   3631  CB  TRP P 238      10.883-277.897-198.532  1.00 97.00      PROA C 
ATOM   3632  HB1 TRP P 238      11.456-277.005-198.208  1.00 97.00      PROA H 
ATOM   3633  HB2 TRP P 238       9.861-277.558-198.809  1.00 97.00      PROA H 
ATOM   3634  CG  TRP P 238      11.560-278.444-199.749  1.00 97.00      PROA C 
ATOM   3635  CD1 TRP P 238      11.003-278.727-200.971  1.00 97.00      PROA C 
ATOM   3636  HD1 TRP P 238       9.973-278.536-201.237  1.00 97.00      PROA H 
ATOM   3637  NE1 TRP P 238      11.971-279.219-201.807  1.00 97.00      PROA N 
ATOM   3638  HE1 TRP P 238      11.896-279.388-202.769  1.00 97.00      PROA H 
ATOM   3639  CE2 TRP P 238      13.164-279.269-201.155  1.00 97.00      PROA C 
ATOM   3640  CD2 TRP P 238      12.948-278.794-199.845  1.00 97.00      PROA C 
ATOM   3641  CE3 TRP P 238      14.017-278.735-198.955  1.00 97.00      PROA C 
ATOM   3642  HE3 TRP P 238      13.891-278.349-197.956  1.00 97.00      PROA H 
ATOM   3643  CZ3 TRP P 238      15.268-279.190-199.375  1.00 97.00      PROA C 
ATOM   3644  HZ3 TRP P 238      16.105-279.160-198.691  1.00 97.00      PROA H 
ATOM   3645  CZ2 TRP P 238      14.411-279.698-201.584  1.00 97.00      PROA C 
ATOM   3646  HZ2 TRP P 238      14.567-280.050-202.592  1.00 97.00      PROA H 
ATOM   3647  CH2 TRP P 238      15.460-279.672-200.665  1.00 97.00      PROA C 
ATOM   3648  HH2 TRP P 238      16.446-279.992-200.967  1.00 97.00      PROA H 
ATOM   3649  C   TRP P 238      10.265-278.151-196.130  1.00 97.00      PROA C 
ATOM   3650  O   TRP P 238       9.083-277.835-196.007  1.00 97.00      PROA O 
ATOM   3651  N   ARG P 239      11.196-277.813-195.206  1.00 97.00      PROA N 
ATOM   3652  HN  ARG P 239      12.120-278.185-195.281  1.00 97.00      PROA H 
ATOM   3653  CA  ARG P 239      10.966-276.995-194.033  1.00 97.00      PROA C 
ATOM   3654  HA  ARG P 239       9.930-276.698-193.983  1.00 97.00      PROA H 
ATOM   3655  CB  ARG P 239      11.341-277.743-192.716  1.00 97.00      PROA C 
ATOM   3656  HB1 ARG P 239      11.549-277.017-191.897  1.00 97.00      PROA H 
ATOM   3657  HB2 ARG P 239      12.279-278.313-192.900  1.00 97.00      PROA H 
ATOM   3658  CG  ARG P 239      10.288-278.714-192.145  1.00 97.00      PROA C 
ATOM   3659  HG1 ARG P 239       9.423-278.127-191.759  1.00 97.00      PROA H 
ATOM   3660  HG2 ARG P 239      10.757-279.235-191.277  1.00 97.00      PROA H 
ATOM   3661  CD  ARG P 239       9.760-279.758-193.127  1.00 97.00      PROA C 
ATOM   3662  HD1 ARG P 239      10.584-280.311-193.622  1.00 97.00      PROA H 
ATOM   3663  HD2 ARG P 239       9.128-279.256-193.890  1.00 97.00      PROA H 
ATOM   3664  NE  ARG P 239       8.943-280.730-192.341  1.00 97.00      PROANE 
ATOM   3665  HE  ARG P 239       9.268-281.058-191.458  1.00 97.00      PROA H 
ATOM   3666  CZ  ARG P 239       7.755-281.214-192.739  1.00 97.00      PROA C 
ATOM   3667  NH1 ARG P 239       7.273-281.078-193.977  1.00 97.00      PROA N 
ATOM   3668 HH11 ARG P 239       7.933-280.787-194.666  1.00 97.00      PROA H 
ATOM   3669 HH12 ARG P 239       6.539-281.709-194.224  1.00 97.00      PROA H 
ATOM   3670  NH2 ARG P 239       7.088-282.020-191.906  1.00 97.00      PROA N 
ATOM   3671 HH21 ARG P 239       6.291-282.473-192.289  1.00 97.00      PROA H 
ATOM   3672 HH22 ARG P 239       7.701-282.653-191.427  1.00 97.00      PROA H 
ATOM   3673  C   ARG P 239      11.825-275.742-194.086  1.00 97.00      PROA C 
ATOM   3674  O   ARG P 239      13.043-275.865-194.005  1.00 97.00      PROA O 
ATOM   3675  N   PRO P 240      11.299-274.517-194.151  1.00 97.00      PROA N 
ATOM   3676  CD  PRO P 240      12.129-273.356-193.833  1.00 97.00      PROA C 
ATOM   3677  HD1 PRO P 240      12.727-273.092-194.734  1.00 97.00      PROA H 
ATOM   3678  HD2 PRO P 240      12.801-273.540-192.965  1.00 97.00      PROA H 
ATOM   3679  CA  PRO P 240      10.017-274.106-194.724  1.00 97.00      PROA C 
ATOM   3680  HA  PRO P 240       9.230-274.608-194.181  1.00 97.00      PROA H 
ATOM   3681  CB  PRO P 240      10.001-272.568-194.546  1.00 97.00      PROA C 
ATOM   3682  HB1 PRO P 240       9.014-272.204-194.196  1.00 97.00      PROA H 
ATOM   3683  HB2 PRO P 240      10.264-272.036-195.489  1.00 97.00      PROA H 
ATOM   3684  CG  PRO P 240      11.105-272.268-193.527  1.00 97.00      PROA C 
ATOM   3685  HG1 PRO P 240      11.505-271.240-193.635  1.00 97.00      PROA H 
ATOM   3686  HG2 PRO P 240      10.714-272.405-192.495  1.00 97.00      PROA H 
ATOM   3687  C   PRO P 240       9.870-274.456-196.192  1.00 97.00      PROA C 
ATOM   3688  O   PRO P 240      10.783-275.020-196.784  1.00 97.00      PROA O 
ATOM   3689  N   LEU P 241       8.739-274.058-196.816  1.00 97.00      PROA N 
ATOM   3690  HN  LEU P 241       7.996-273.628-196.311  1.00 97.00      PROA H 
ATOM   3691  CA  LEU P 241       8.604-274.044-198.258  1.00 97.00      PROA C 
ATOM   3692  HA  LEU P 241       9.072-274.931-198.652  1.00 97.00      PROA H 
ATOM   3693  CB  LEU P 241       7.123-274.048-198.710  1.00 97.00      PROA C 
ATOM   3694  HB1 LEU P 241       7.081-274.068-199.821  1.00 97.00      PROA H 
ATOM   3695  HB2 LEU P 241       6.630-273.112-198.367  1.00 97.00      PROA H 
ATOM   3696  CG  LEU P 241       6.280-275.237-198.180  1.00 97.00      PROA C 
ATOM   3697  HG  LEU P 241       6.249-275.178-197.066  1.00 97.00      PROA H 
ATOM   3698  CD1 LEU P 241       4.830-275.132-198.685  1.00 97.00      PROA C 
ATOM   3699 HD11 LEU P 241       4.807-275.195-199.793  1.00 97.00      PROA H 
ATOM   3700 HD12 LEU P 241       4.381-274.165-198.375  1.00 97.00      PROA H 
ATOM   3701 HD13 LEU P 241       4.215-275.959-198.271  1.00 97.00      PROA H 
ATOM   3702  CD2 LEU P 241       6.880-276.604-198.557  1.00 97.00      PROA C 
ATOM   3703 HD21 LEU P 241       7.875-276.735-198.087  1.00 97.00      PROA H 
ATOM   3704 HD22 LEU P 241       6.987-276.685-199.660  1.00 97.00      PROA H 
ATOM   3705 HD23 LEU P 241       6.219-277.423-198.203  1.00 97.00      PROA H 
ATOM   3706  C   LEU P 241       9.281-272.779-198.792  1.00 97.00      PROA C 
ATOM   3707  O   LEU P 241       8.919-271.699-198.328  1.00 97.00      PROA O 
ATOM   3708  N   PRO P 242      10.255-272.819-199.709  1.00 97.00      PROA N 
ATOM   3709  CD  PRO P 242      10.943-274.047-200.123  1.00 97.00      PROA C 
ATOM   3710  HD1 PRO P 242      10.318-274.566-200.883  1.00 97.00      PROA H 
ATOM   3711  HD2 PRO P 242      11.151-274.724-199.267  1.00 97.00      PROA H 
ATOM   3712  CA  PRO P 242      10.920-271.639-200.269  1.00 97.00      PROA C 
ATOM   3713  HA  PRO P 242      11.489-271.207-199.460  1.00 97.00      PROA H 
ATOM   3714  CB  PRO P 242      11.823-272.221-201.360  1.00 97.00      PROA C 
ATOM   3715  HB1 PRO P 242      12.682-271.563-201.596  1.00 97.00      PROA H 
ATOM   3716  HB2 PRO P 242      11.246-272.422-202.291  1.00 97.00      PROA H 
ATOM   3717  CG  PRO P 242      12.245-273.552-200.745  1.00 97.00      PROA C 
ATOM   3718  HG1 PRO P 242      12.665-274.258-201.479  1.00 97.00      PROA H 
ATOM   3719  HG2 PRO P 242      12.995-273.365-199.946  1.00 97.00      PROA H 
ATOM   3720  C   PRO P 242      10.041-270.532-200.818  1.00 97.00      PROA C 
ATOM   3721  O   PRO P 242       9.139-270.823-201.601  1.00 97.00      PROA O 
ATOM   3722  N   SER P 243      10.308-269.256-200.447  1.00 97.00      PROA N 
ATOM   3723  HN  SER P 243      11.040-269.047-199.800  1.00 97.00      PROA H 
ATOM   3724  CA  SER P 243       9.561-268.142-200.994  1.00 97.00      PROA C 
ATOM   3725  HA  SER P 243       9.346-268.375-202.027  1.00 97.00      PROA H 
ATOM   3726  CB  SER P 243       8.175-267.958-200.305  1.00 97.00      PROA C 
ATOM   3727  HB1 SER P 243       8.299-267.988-199.204  1.00 97.00      PROA H 
ATOM   3728  HB2 SER P 243       7.536-268.823-200.584  1.00 97.00      PROA H 
ATOM   3729  OG  SER P 243       7.487-266.764-200.677  1.00 97.00      PROA O 
ATOM   3730  HG1 SER P 243       7.702-266.103-200.008  1.00 97.00      PROA H 
ATOM   3731  C   SER P 243      10.392-266.873-201.049  1.00 97.00      PROA C 
ATOM   3732  O   SER P 243      11.156-266.549-200.144  1.00 97.00      PROA O 
ATOM   3733  N   CYS P 244      10.225-266.123-202.160  1.00 97.00      PROA N 
ATOM   3734  HN  CYS P 244       9.580-266.421-202.859  1.00 97.00      PROA H 
ATOM   3735  CA  CYS P 244      10.812-264.828-202.412  1.00 97.00      PROA C 
ATOM   3736  HA  CYS P 244      11.295-264.437-201.526  1.00 97.00      PROA H 
ATOM   3737  CB  CYS P 244      11.777-264.848-203.628  1.00 97.00      PROA C 
ATOM   3738  HB1 CYS P 244      11.888-263.843-204.077  1.00 97.00      PROA H 
ATOM   3739  HB2 CYS P 244      11.329-265.496-204.410  1.00 97.00      PROA H 
ATOM   3740  SG  CYS P 244      13.437-265.472-203.223  1.00 97.00      PROA S 
ATOM   3741  C   CYS P 244       9.622-263.962-202.727  1.00 97.00      PROA C 
ATOM   3742  O   CYS P 244       8.783-264.339-203.538  1.00 97.00      PROA O 
ATOM   3743  N   GLU P 245       9.499-262.790-202.067  1.00 97.00      PROA N 
ATOM   3744  HN  GLU P 245      10.212-262.472-201.443  1.00 97.00      PROA H 
ATOM   3745  CA  GLU P 245       8.339-261.937-202.184  1.00 97.00      PROA C 
ATOM   3746  HA  GLU P 245       7.680-262.332-202.945  1.00 97.00      PROA H 
ATOM   3747  CB  GLU P 245       7.509-261.907-200.866  1.00 97.00      PROA C 
ATOM   3748  HB1 GLU P 245       6.932-262.861-200.831  1.00 97.00      PROA H 
ATOM   3749  HB2 GLU P 245       6.774-261.079-200.925  1.00 97.00      PROA H 
ATOM   3750  CG  GLU P 245       8.326-261.825-199.553  1.00 97.00      PROA C 
ATOM   3751  HG1 GLU P 245       9.063-260.999-199.593  1.00 97.00      PROA H 
ATOM   3752  HG2 GLU P 245       8.888-262.765-199.389  1.00 97.00      PROA H 
ATOM   3753  CD  GLU P 245       7.406-261.566-198.359  1.00 97.00      PROA C 
ATOM   3754  OE1 GLU P 245       7.101-262.519-197.595  1.00 97.00      PROA O 
ATOM   3755  OE2 GLU P 245       6.999-260.388-198.194  1.00 97.00      PROA O 
ATOM   3756  C   GLU P 245       8.698-260.561-202.702  1.00 97.00      PROA C 
ATOM   3757  O   GLU P 245       8.709-260.339-203.912  1.00 97.00      PROA O 
ATOM   3758  N   GLU P 246       8.992-259.604-201.797  1.00 97.00      PROA N 
ATOM   3759  HN  GLU P 246       9.007-259.845-200.831  1.00 97.00      PROA H 
ATOM   3760  CA  GLU P 246       9.365-258.236-202.101  1.00 97.00      PROA C 
ATOM   3761  HA  GLU P 246       9.884-258.213-203.050  1.00 97.00      PROA H 
ATOM   3762  CB  GLU P 246      10.320-257.768-200.973  1.00 97.00      PROA C 
ATOM   3763  HB1 GLU P 246      11.018-258.619-200.783  1.00 97.00      PROA H 
ATOM   3764  HB2 GLU P 246       9.755-257.652-200.033  1.00 97.00      PROA H 
ATOM   3765  CG  GLU P 246      11.219-256.570-201.331  1.00 97.00      PROA C 
ATOM   3766  HG1 GLU P 246      10.992-256.184-202.341  1.00 97.00      PROA H 
ATOM   3767  HG2 GLU P 246      12.290-256.873-201.292  1.00 97.00      PROA H 
ATOM   3768  CD  GLU P 246      11.039-255.385-200.420  1.00 97.00      PROA C 
ATOM   3769  OE1 GLU P 246       9.937-254.835-200.333  1.00 97.00      PROA O 
ATOM   3770  OE2 GLU P 246      12.051-254.967-199.853  1.00 97.00      PROA O 
ATOM   3771  C   GLU P 246       8.061-257.422-202.199  1.00 97.00      PROA C 
ATOM   3772  O   GLU P 246       7.113-257.859-202.839  1.00 97.00      PROA O 
ATOM   3773  N   LYS P 247       7.899-256.252-201.543  1.00  0.00      PROA N 
ATOM   3774  HN  LYS P 247       8.612-255.884-200.951  1.00  0.00      PROA H 
ATOM   3775  CA  LYS P 247       6.735-255.395-201.731  1.00  0.00      PROA C 
ATOM   3776  HA  LYS P 247       6.729-255.154-202.785  1.00  0.00      PROA H 
ATOM   3777  CB  LYS P 247       5.303-255.937-201.412  1.00  0.00      PROA C 
ATOM   3778  HB1 LYS P 247       4.972-256.553-202.277  1.00  0.00      PROA H 
ATOM   3779  HB2 LYS P 247       4.595-255.077-201.380  1.00  0.00      PROA H 
ATOM   3780  CG  LYS P 247       5.083-256.777-200.136  1.00  0.00      PROA C 
ATOM   3781  HG1 LYS P 247       4.001-256.666-199.889  1.00  0.00      PROA H 
ATOM   3782  HG2 LYS P 247       5.659-256.370-199.280  1.00  0.00      PROA H 
ATOM   3783  CD  LYS P 247       5.338-258.288-200.303  1.00  0.00      PROA C 
ATOM   3784  HD1 LYS P 247       6.391-258.522-200.042  1.00  0.00      PROA H 
ATOM   3785  HD2 LYS P 247       5.190-258.554-201.374  1.00  0.00      PROA H 
ATOM   3786  CE  LYS P 247       4.365-259.190-199.523  1.00  0.00      PROA C 
ATOM   3787  HE1 LYS P 247       4.586-260.259-199.733  1.00  0.00      PROA H 
ATOM   3788  HE2 LYS P 247       3.317-258.973-199.816  1.00  0.00      PROA H 
ATOM   3789  NZ  LYS P 247       4.473-258.993-198.062  1.00  0.00      PROA N 
ATOM   3790  HZ1 LYS P 247       4.256-258.002-197.829  1.00  0.00      PROA H 
ATOM   3791  HZ2 LYS P 247       5.440-259.218-197.753  1.00  0.00      PROA H 
ATOM   3792  HZ3 LYS P 247       3.800-259.619-197.576  1.00  0.00      PROA H 
ATOM   3793  C   LYS P 247       6.944-254.080-201.031  1.00  0.00      PROA C 
ATOM   3794  O   LYS P 247       6.784-253.042-201.668  1.00  0.00      PROA O 
ATOM   3795  N   SER P 248       7.357-254.119-199.739  1.00  0.00      PROA N 
ATOM   3796  HN  SER P 248       7.288-254.975-199.233  1.00  0.00      PROA H 
ATOM   3797  CA  SER P 248       8.224-253.148-199.089  1.00  0.00      PROA C 
ATOM   3798  HA  SER P 248       9.006-253.741-198.646  1.00  0.00      PROA H 
ATOM   3799  CB  SER P 248       8.967-252.054-199.951  1.00  0.00      PROA C 
ATOM   3800  HB1 SER P 248       9.412-252.540-200.839  1.00  0.00      PROA H 
ATOM   3801  HB2 SER P 248       9.799-251.633-199.352  1.00  0.00      PROA H 
ATOM   3802  OG  SER P 248       8.167-250.980-200.440  1.00  0.00      PROA O 
ATOM   3803  HG1 SER P 248       8.759-250.418-200.946  1.00  0.00      PROA H 
ATOM   3804  C   SER P 248       7.570-252.586-197.904  1.00  0.00      PROA C 
ATOM   3805  O   SER P 248       7.220-251.406-197.914  1.00  0.00      PROA O 
ATOM   3806  N   CYS P 249       7.409-253.407-196.818  1.00 97.00      PROA N 
ATOM   3807  HN  CYS P 249       7.616-254.394-196.775  1.00 97.00      PROA H 
ATOM   3808  CA  CYS P 249       6.844-252.834-195.618  1.00 97.00      PROA C 
ATOM   3809  HA  CYS P 249       6.728-253.645-194.921  1.00 97.00      PROA H 
ATOM   3810  CB  CYS P 249       7.769-251.796-194.945  1.00 97.00      PROA C 
ATOM   3811  HB1 CYS P 249       7.315-251.518-193.974  1.00 97.00      PROA H 
ATOM   3812  HB2 CYS P 249       7.864-250.876-195.558  1.00 97.00      PROA H 
ATOM   3813  SG  CYS P 249       9.413-252.495-194.645  1.00 97.00      PROA S 
ATOM   3814  C   CYS P 249       5.449-252.305-195.877  1.00 97.00      PROA C 
ATOM   3815  O   CYS P 249       5.171-251.110-195.851  1.00 97.00      PROA O 
ATOM   3816  N   ASP P 250       4.574-253.261-196.203  1.00 97.00      PROA N 
ATOM   3817  HN  ASP P 250       4.918-254.199-196.259  1.00 97.00      PROA H 
ATOM   3818  CA  ASP P 250       3.168-253.227-196.510  1.00 97.00      PROA C 
ATOM   3819  HA  ASP P 250       3.119-253.035-197.572  1.00 97.00      PROA H 
ATOM   3820  CB  ASP P 250       2.535-254.630-196.255  1.00 97.00      PROA C 
ATOM   3821  HB1 ASP P 250       1.552-254.702-196.763  1.00 97.00      PROA H 
ATOM   3822  HB2 ASP P 250       2.377-254.777-195.166  1.00 97.00      PROA H 
ATOM   3823  CG  ASP P 250       3.422-255.799-196.731  1.00 97.00      PROA C 
ATOM   3824  OD1 ASP P 250       4.607-255.916-196.323  1.00 97.00      PROA O 
ATOM   3825  OD2 ASP P 250       2.884-256.655-197.475  1.00 97.00      PROA O 
ATOM   3826  C   ASP P 250       2.375-252.129-195.815  1.00 97.00      PROA C 
ATOM   3827  O   ASP P 250       2.372-252.014-194.593  1.00 97.00      PROA O 
ATOM   3828  N   ASN P 251       1.678-251.299-196.618  1.00 97.00      PROA N 
ATOM   3829  HN  ASN P 251       1.659-251.490-197.597  1.00 97.00      PROA H 
ATOM   3830  CA  ASN P 251       1.009-250.070-196.216  1.00 97.00      PROA C 
ATOM   3831  HA  ASN P 251       0.628-249.698-197.153  1.00 97.00      PROA H 
ATOM   3832  CB  ASN P 251      -0.324-250.342-195.414  1.00 97.00      PROA C 
ATOM   3833  HB1 ASN P 251      -0.584-251.419-195.503  1.00 97.00      PROA H 
ATOM   3834  HB2 ASN P 251      -1.135-249.773-195.920  1.00 97.00      PROA H 
ATOM   3835  CG  ASN P 251      -0.410-249.939-193.932  1.00 97.00      PROA C 
ATOM   3836  OD1 ASN P 251      -1.162-249.028-193.571  1.00 97.00      PROA O 
ATOM   3837  ND2 ASN P 251       0.363-250.644-193.063  1.00 97.00      PROA N 
ATOM   3838 HD21 ASN P 251       1.040-251.286-193.428  1.00 97.00      PROA H 
ATOM   3839 HD22 ASN P 251       0.315-250.426-192.091  1.00 97.00      PROA H 
ATOM   3840  C   ASN P 251       1.945-248.937-195.735  1.00 97.00      PROA C 
ATOM   3841  O   ASN P 251       1.928-248.547-194.568  1.00 97.00      PROA O 
ATOM   3842  N   PRO P 252       2.747-248.303-196.601  1.00 97.00      PROA N 
ATOM   3843  CD  PRO P 252       3.171-248.835-197.903  1.00 97.00      PROA C 
ATOM   3844  HD1 PRO P 252       2.302-249.121-198.531  1.00 97.00      PROA H 
ATOM   3845  HD2 PRO P 252       3.830-249.717-197.733  1.00 97.00      PROA H 
ATOM   3846  CA  PRO P 252       3.407-247.033-196.292  1.00 97.00      PROA C 
ATOM   3847  HA  PRO P 252       3.806-247.036-195.289  1.00 97.00      PROA H 
ATOM   3848  CB  PRO P 252       4.539-246.966-197.333  1.00 97.00      PROA C 
ATOM   3849  HB1 PRO P 252       5.411-247.541-196.942  1.00 97.00      PROA H 
ATOM   3850  HB2 PRO P 252       4.881-245.940-197.568  1.00 97.00      PROA H 
ATOM   3851  CG  PRO P 252       3.976-247.706-198.549  1.00 97.00      PROA C 
ATOM   3852  HG1 PRO P 252       3.292-247.031-199.109  1.00 97.00      PROA H 
ATOM   3853  HG2 PRO P 252       4.768-248.079-199.228  1.00 97.00      PROA H 
ATOM   3854  C   PRO P 252       2.419-245.872-196.422  1.00 97.00      PROA C 
ATOM   3855  O   PRO P 252       2.644-244.935-197.186  1.00 97.00      PROA O 
ATOM   3856  N   TYR P 253       1.303-245.924-195.671  1.00 97.00      PROA N 
ATOM   3857  HN  TYR P 253       1.186-246.697-195.048  1.00 97.00      PROA H 
ATOM   3858  CA  TYR P 253       0.198-244.995-195.746  1.00 97.00      PROA C 
ATOM   3859  HA  TYR P 253       0.116-244.648-196.767  1.00 97.00      PROA H 
ATOM   3860  CB  TYR P 253      -1.126-245.764-195.408  1.00 97.00      PROA C 
ATOM   3861  HB1 TYR P 253      -0.893-246.445-194.558  1.00 97.00      PROA H 
ATOM   3862  HB2 TYR P 253      -1.408-246.401-196.274  1.00 97.00      PROA H 
ATOM   3863  CG  TYR P 253      -2.342-244.952-195.015  1.00 97.00      PROA C 
ATOM   3864  CD1 TYR P 253      -3.184-245.441-194.000  1.00 97.00      PROA C 
ATOM   3865  HD1 TYR P 253      -2.961-246.393-193.537  1.00 97.00      PROA H 
ATOM   3866  CE1 TYR P 253      -4.297-244.710-193.578  1.00 97.00      PROA C 
ATOM   3867  HE1 TYR P 253      -4.934-245.106-192.799  1.00 97.00      PROA H 
ATOM   3868  CZ  TYR P 253      -4.577-243.468-194.158  1.00 97.00      PROA C 
ATOM   3869  OH  TYR P 253      -5.682-242.723-193.701  1.00 97.00      PROA O 
ATOM   3870  HH  TYR P 253      -6.050-242.261-194.456  1.00 97.00      PROA H 
ATOM   3871  CD2 TYR P 253      -2.669-243.731-195.633  1.00 97.00      PROA C 
ATOM   3872  HD2 TYR P 253      -2.051-243.350-196.432  1.00 97.00      PROA H 
ATOM   3873  CE2 TYR P 253      -3.775-242.986-195.200  1.00 97.00      PROA C 
ATOM   3874  HE2 TYR P 253      -3.994-242.035-195.663  1.00 97.00      PROA H 
ATOM   3875  C   TYR P 253       0.450-243.769-194.885  1.00 97.00      PROA C 
ATOM   3876  O   TYR P 253       0.164-243.772-193.692  1.00 97.00      PROA O 
ATOM   3877  N   ILE P 254       0.988-242.676-195.484  1.00 97.00      PROA N 
ATOM   3878  HN  ILE P 254       1.297-242.714-196.431  1.00 97.00      PROA H 
ATOM   3879  CA  ILE P 254       1.305-241.467-194.741  1.00 97.00      PROA C 
ATOM   3880  HA  ILE P 254       1.132-241.635-193.693  1.00 97.00      PROA H 
ATOM   3881  CB  ILE P 254       2.778-241.075-194.824  1.00 97.00      PROA C 
ATOM   3882  HB  ILE P 254       3.012-240.568-195.789  1.00 97.00      PROA H 
ATOM   3883  CG2 ILE P 254       3.056-240.097-193.659  1.00 97.00      PROA C 
ATOM   3884 HG21 ILE P 254       2.843-240.584-192.686  1.00 97.00      PROA H 
ATOM   3885 HG22 ILE P 254       2.428-239.187-193.738  1.00 97.00      PROA H 
ATOM   3886 HG23 ILE P 254       4.117-239.783-193.654  1.00 97.00      PROA H 
ATOM   3887  CG1 ILE P 254       3.686-242.329-194.763  1.00 97.00      PROA C 
ATOM   3888 HG11 ILE P 254       3.499-242.971-195.651  1.00 97.00      PROA H 
ATOM   3889 HG12 ILE P 254       3.431-242.918-193.857  1.00 97.00      PROA H 
ATOM   3890  CD  ILE P 254       5.179-242.002-194.757  1.00 97.00      PROA C 
ATOM   3891  HD1 ILE P 254       5.478-241.530-193.797  1.00 97.00      PROA H 
ATOM   3892  HD2 ILE P 254       5.426-241.311-195.591  1.00 97.00      PROA H 
ATOM   3893  HD3 ILE P 254       5.769-242.933-194.884  1.00 97.00      PROA H 
ATOM   3894  C   ILE P 254       0.443-240.306-195.226  1.00 97.00      PROA C 
ATOM   3895  O   ILE P 254       0.686-239.774-196.309  1.00 97.00      PROA O 
ATOM   3896  N   PRO P 255      -0.546-239.836-194.472  1.00 97.00      PROA N 
ATOM   3897  CD  PRO P 255      -1.207-240.621-193.427  1.00 97.00      PROA C 
ATOM   3898  HD1 PRO P 255      -0.521-240.795-192.572  1.00 97.00      PROA H 
ATOM   3899  HD2 PRO P 255      -1.534-241.594-193.855  1.00 97.00      PROA H 
ATOM   3900  CA  PRO P 255      -1.356-238.705-194.900  1.00 97.00      PROA C 
ATOM   3901  HA  PRO P 255      -1.454-238.651-195.976  1.00 97.00      PROA H 
ATOM   3902  CB  PRO P 255      -2.730-238.973-194.258  1.00 97.00      PROA C 
ATOM   3903  HB1 PRO P 255      -3.325-239.605-194.957  1.00 97.00      PROA H 
ATOM   3904  HB2 PRO P 255      -3.308-238.055-194.039  1.00 97.00      PROA H 
ATOM   3905  CG  PRO P 255      -2.420-239.797-193.003  1.00 97.00      PROA C 
ATOM   3906  HG1 PRO P 255      -2.135-239.118-192.169  1.00 97.00      PROA H 
ATOM   3907  HG2 PRO P 255      -3.270-240.431-192.689  1.00 97.00      PROA H 
ATOM   3908  C   PRO P 255      -0.721-237.419-194.404  1.00 97.00      PROA C 
ATOM   3909  O   PRO P 255      -1.021-236.996-193.289  1.00 97.00      PROA O 
ATOM   3910  N   ASN P 256       0.152-236.800-195.240  1.00 97.00      PROA N 
ATOM   3911  HN  ASN P 256       0.352-237.236-196.114  1.00 97.00      PROA H 
ATOM   3912  CA  ASN P 256       0.804-235.515-195.021  1.00 97.00      PROA C 
ATOM   3913  HA  ASN P 256       0.977-235.120-196.012  1.00 97.00      PROA H 
ATOM   3914  CB  ASN P 256       0.002-234.417-194.251  1.00 97.00      PROA C 
ATOM   3915  HB1 ASN P 256       0.596-233.483-194.179  1.00 97.00      PROA H 
ATOM   3916  HB2 ASN P 256      -0.223-234.725-193.211  1.00 97.00      PROA H 
ATOM   3917  CG  ASN P 256      -1.279-234.054-195.009  1.00 97.00      PROA C 
ATOM   3918  OD1 ASN P 256      -1.238-233.318-195.998  1.00 97.00      PROA O 
ATOM   3919  ND2 ASN P 256      -2.445-234.544-194.512  1.00 97.00      PROA N 
ATOM   3920 HD21 ASN P 256      -2.417-235.169-193.732  1.00 97.00      PROA H 
ATOM   3921 HD22 ASN P 256      -3.300-234.272-194.950  1.00 97.00      PROA H 
ATOM   3922  C   ASN P 256       2.182-235.654-194.411  1.00 97.00      PROA C 
ATOM   3923  O   ASN P 256       2.566-234.825-193.596  1.00 97.00      PROA O 
ATOM   3924  N   GLY P 257       2.987-236.678-194.775  1.00 97.00      PROA N 
ATOM   3925  HN  GLY P 257       2.718-237.364-195.444  1.00 97.00      PROA H 
ATOM   3926  CA  GLY P 257       4.329-236.777-194.231  1.00 97.00      PROA C 
ATOM   3927  HA1 GLY P 257       4.254-237.193-193.237  1.00 97.00      PROA H 
ATOM   3928  HA2 GLY P 257       4.805-235.806-194.266  1.00 97.00      PROA H 
ATOM   3929  C   GLY P 257       5.184-237.697-195.031  1.00 97.00      PROA C 
ATOM   3930  O   GLY P 257       4.795-238.163-196.099  1.00 97.00      PROA O 
ATOM   3931  N   ASP P 258       6.387-237.998-194.489  1.00 97.00      PROA N 
ATOM   3932  HN  ASP P 258       6.683-237.565-193.638  1.00 97.00      PROA H 
ATOM   3933  CA  ASP P 258       7.350-238.860-195.121  1.00 97.00      PROA C 
ATOM   3934  HA  ASP P 258       6.847-239.429-195.888  1.00 97.00      PROA H 
ATOM   3935  CB  ASP P 258       8.468-238.046-195.832  1.00 97.00      PROA C 
ATOM   3936  HB1 ASP P 258       7.994-237.311-196.519  1.00 97.00      PROA H 
ATOM   3937  HB2 ASP P 258       9.096-238.726-196.443  1.00 97.00      PROA H 
ATOM   3938  CG  ASP P 258       9.409-237.286-194.910  1.00 97.00      PROA C 
ATOM   3939  OD1 ASP P 258       9.859-237.838-193.881  1.00 97.00      PROA O 
ATOM   3940  OD2 ASP P 258       9.780-236.162-195.323  1.00 97.00      PROA O 
ATOM   3941  C   ASP P 258       7.867-239.874-194.119  1.00 97.00      PROA C 
ATOM   3942  O   ASP P 258       7.671-239.776-192.908  1.00 97.00      PROA O 
ATOM   3943  N   TYR P 259       8.527-240.914-194.663  1.00 97.00      PROA N 
ATOM   3944  HN  TYR P 259       8.650-240.942-195.652  1.00 97.00      PROA H 
ATOM   3945  CA  TYR P 259       9.035-242.083-193.982  1.00 97.00      PROA C 
ATOM   3946  HA  TYR P 259       8.449-242.230-193.085  1.00 97.00      PROA H 
ATOM   3947  CB  TYR P 259       8.851-243.368-194.851  1.00 97.00      PROA C 
ATOM   3948  HB1 TYR P 259       7.783-243.671-194.813  1.00 97.00      PROA H 
ATOM   3949  HB2 TYR P 259       9.432-244.220-194.452  1.00 97.00      PROA H 
ATOM   3950  CG  TYR P 259       9.188-243.171-196.316  1.00 97.00      PROA C 
ATOM   3951  CD1 TYR P 259       8.259-242.605-197.216  1.00 97.00      PROA C 
ATOM   3952  HD1 TYR P 259       7.296-242.275-196.857  1.00 97.00      PROA H 
ATOM   3953  CE1 TYR P 259       8.572-242.454-198.573  1.00 97.00      PROA C 
ATOM   3954  HE1 TYR P 259       7.867-241.991-199.247  1.00 97.00      PROA H 
ATOM   3955  CZ  TYR P 259       9.798-242.915-199.059  1.00 97.00      PROA C 
ATOM   3956  OH  TYR P 259      10.136-242.750-200.420  1.00 97.00      PROA O 
ATOM   3957  HH  TYR P 259      11.065-242.980-200.525  1.00 97.00      PROA H 
ATOM   3958  CD2 TYR P 259      10.403-243.655-196.827  1.00 97.00      PROA C 
ATOM   3959  HD2 TYR P 259      11.104-244.138-196.162  1.00 97.00      PROA H 
ATOM   3960  CE2 TYR P 259      10.694-243.544-198.191  1.00 97.00      PROA C 
ATOM   3961  HE2 TYR P 259      11.607-243.952-198.585  1.00 97.00      PROA H 
ATOM   3962  C   TYR P 259      10.470-241.889-193.509  1.00 97.00      PROA C 
ATOM   3963  O   TYR P 259      11.292-242.798-193.582  1.00 97.00      PROA O 
ATOM   3964  N   SER P 260      10.789-240.669-193.014  1.00 97.00      PROA N 
ATOM   3965  HN  SER P 260      10.094-239.953-193.066  1.00 97.00      PROA H 
ATOM   3966  CA  SER P 260      12.057-240.224-192.450  1.00 97.00      PROA C 
ATOM   3967  HA  SER P 260      12.568-239.908-193.333  1.00 97.00      PROA H 
ATOM   3968  CB  SER P 260      11.921-238.939-191.593  1.00 97.00      PROA C 
ATOM   3969  HB1 SER P 260      12.692-238.860-190.799  1.00 97.00      PROA H 
ATOM   3970  HB2 SER P 260      10.920-238.927-191.116  1.00 97.00      PROA H 
ATOM   3971  OG  SER P 260      12.035-237.779-192.402  1.00 97.00      PROA O 
ATOM   3972  HG1 SER P 260      11.260-237.786-192.980  1.00 97.00      PROA H 
ATOM   3973  C   SER P 260      12.978-241.218-191.731  1.00 97.00      PROA C 
ATOM   3974  O   SER P 260      12.508-242.062-190.970  1.00 97.00      PROA O 
ATOM   3975  N   PRO P 261      14.306-241.137-191.904  1.00 97.00      PROA N 
ATOM   3976  CD  PRO P 261      15.223-241.932-191.075  1.00 97.00      PROA C 
ATOM   3977  HD1 PRO P 261      14.818-242.938-190.825  1.00 97.00      PROA H 
ATOM   3978  HD2 PRO P 261      15.427-241.370-190.136  1.00 97.00      PROA H 
ATOM   3979  CA  PRO P 261      15.021-240.449-192.984  1.00 97.00      PROA C 
ATOM   3980  HA  PRO P 261      14.796-239.395-192.914  1.00 97.00      PROA H 
ATOM   3981  CB  PRO P 261      16.506-240.741-192.707  1.00 97.00      PROA C 
ATOM   3982  HB1 PRO P 261      16.912-239.936-192.054  1.00 97.00      PROA H 
ATOM   3983  HB2 PRO P 261      17.128-240.803-193.622  1.00 97.00      PROA H 
ATOM   3984  CG  PRO P 261      16.496-242.053-191.914  1.00 97.00      PROA C 
ATOM   3985  HG1 PRO P 261      16.393-242.908-192.618  1.00 97.00      PROA H 
ATOM   3986  HG2 PRO P 261      17.405-242.192-191.297  1.00 97.00      PROA H 
ATOM   3987  C   PRO P 261      14.583-240.893-194.372  1.00 97.00      PROA C 
ATOM   3988  O   PRO P 261      14.403-242.080-194.607  1.00 97.00      PROA O 
ATOM   3989  N   LEU P 262      14.368-239.941-195.305  1.00 97.00      PROA N 
ATOM   3990  HN  LEU P 262      14.524-238.981-195.089  1.00 97.00      PROA H 
ATOM   3991  CA  LEU P 262      13.859-240.195-196.640  1.00 97.00      PROA C 
ATOM   3992  HA  LEU P 262      12.933-240.738-196.509  1.00 97.00      PROA H 
ATOM   3993  CB  LEU P 262      13.537-238.857-197.351  1.00 97.00      PROA C 
ATOM   3994  HB1 LEU P 262      14.480-238.280-197.471  1.00 97.00      PROA H 
ATOM   3995  HB2 LEU P 262      12.873-238.267-196.678  1.00 97.00      PROA H 
ATOM   3996  CG  LEU P 262      12.832-238.949-198.724  1.00 97.00      PROA C 
ATOM   3997  HG  LEU P 262      13.486-239.514-199.428  1.00 97.00      PROA H 
ATOM   3998  CD1 LEU P 262      11.473-239.668-198.636  1.00 97.00      PROA C 
ATOM   3999 HD11 LEU P 262      10.793-239.108-197.960  1.00 97.00      PROA H 
ATOM   4000 HD12 LEU P 262      11.582-240.701-198.251  1.00 97.00      PROA H 
ATOM   4001 HD13 LEU P 262      11.003-239.719-199.640  1.00 97.00      PROA H 
ATOM   4002  CD2 LEU P 262      12.636-237.542-199.315  1.00 97.00      PROA C 
ATOM   4003 HD21 LEU P 262      13.611-237.023-199.421  1.00 97.00      PROA H 
ATOM   4004 HD22 LEU P 262      11.983-236.939-198.648  1.00 97.00      PROA H 
ATOM   4005 HD23 LEU P 262      12.156-237.608-200.313  1.00 97.00      PROA H 
ATOM   4006  C   LEU P 262      14.782-241.075-197.472  1.00 97.00      PROA C 
ATOM   4007  O   LEU P 262      16.002-241.042-197.321  1.00 97.00      PROA O 
ATOM   4008  N   ARG P 263      14.206-241.924-198.354  1.00 97.00      PROA N 
ATOM   4009  HN  ARG P 263      13.223-241.916-198.520  1.00 97.00      PROA H 
ATOM   4010  CA  ARG P 263      14.968-242.924-199.066  1.00 97.00      PROA C 
ATOM   4011  HA  ARG P 263      15.902-242.481-199.385  1.00 97.00      PROA H 
ATOM   4012  CB  ARG P 263      15.255-244.167-198.172  1.00 97.00      PROA C 
ATOM   4013  HB1 ARG P 263      15.851-243.805-197.303  1.00 97.00      PROA H 
ATOM   4014  HB2 ARG P 263      15.886-244.900-198.717  1.00 97.00      PROA H 
ATOM   4015  CG  ARG P 263      13.990-244.871-197.643  1.00 97.00      PROA C 
ATOM   4016  HG1 ARG P 263      13.530-245.445-198.472  1.00 97.00      PROA H 
ATOM   4017  HG2 ARG P 263      13.252-244.102-197.327  1.00 97.00      PROA H 
ATOM   4018  CD  ARG P 263      14.195-245.814-196.451  1.00 97.00      PROA C 
ATOM   4019  HD1 ARG P 263      15.091-246.459-196.564  1.00 97.00      PROA H 
ATOM   4020  HD2 ARG P 263      13.287-246.448-196.335  1.00 97.00      PROA H 
ATOM   4021  NE  ARG P 263      14.354-244.938-195.250  1.00 97.00      PROANE 
ATOM   4022  HE  ARG P 263      14.540-243.965-195.379  1.00 97.00      PROA H 
ATOM   4023  CZ  ARG P 263      13.944-245.274-194.016  1.00 97.00      PROA C 
ATOM   4024  NH1 ARG P 263      13.835-244.314-193.090  1.00 97.00      PROA N 
ATOM   4025 HH11 ARG P 263      13.900-243.377-193.426  1.00 97.00      PROA H 
ATOM   4026 HH12 ARG P 263      13.331-244.532-192.262  1.00 97.00      PROA H 
ATOM   4027  NH2 ARG P 263      13.599-246.501-193.650  1.00 97.00      PROA N 
ATOM   4028 HH21 ARG P 263      13.759-247.268-194.271  1.00 97.00      PROA H 
ATOM   4029 HH22 ARG P 263      13.500-246.683-192.673  1.00 97.00      PROA H 
ATOM   4030  C   ARG P 263      14.195-243.291-200.314  1.00 97.00      PROA C 
ATOM   4031  O   ARG P 263      12.992-243.065-200.400  1.00 97.00      PROA O 
ATOM   4032  N   ILE P 264      14.889-243.831-201.347  1.00 97.00      PROA N 
ATOM   4033  HN  ILE P 264      15.873-243.966-201.269  1.00 97.00      PROA H 
ATOM   4034  CA  ILE P 264      14.353-244.135-202.667  1.00 97.00      PROA C 
ATOM   4035  HA  ILE P 264      13.948-243.212-203.061  1.00 97.00      PROA H 
ATOM   4036  CB  ILE P 264      15.455-244.622-203.615  1.00 97.00      PROA C 
ATOM   4037  HB  ILE P 264      15.795-245.639-203.315  1.00 97.00      PROA H 
ATOM   4038  CG2 ILE P 264      14.895-244.711-205.054  1.00 97.00      PROA C 
ATOM   4039 HG21 ILE P 264      14.516-243.720-205.381  1.00 97.00      PROA H 
ATOM   4040 HG22 ILE P 264      14.071-245.448-205.130  1.00 97.00      PROA H 
ATOM   4041 HG23 ILE P 264      15.697-245.027-205.755  1.00 97.00      PROA H 
ATOM   4042  CG1 ILE P 264      16.699-243.689-203.582  1.00 97.00      PROA C 
ATOM   4043 HG11 ILE P 264      16.391-242.650-203.339  1.00 97.00      PROA H 
ATOM   4044 HG12 ILE P 264      17.121-243.660-204.612  1.00 97.00      PROA H 
ATOM   4045  CD  ILE P 264      17.830-244.154-202.652  1.00 97.00      PROA C 
ATOM   4046  HD1 ILE P 264      18.158-245.179-202.931  1.00 97.00      PROA H 
ATOM   4047  HD2 ILE P 264      17.518-244.163-201.588  1.00 97.00      PROA H 
ATOM   4048  HD3 ILE P 264      18.704-243.475-202.748  1.00 97.00      PROA H 
ATOM   4049  C   ILE P 264      13.205-245.136-202.629  1.00 97.00      PROA C 
ATOM   4050  O   ILE P 264      12.188-244.968-203.301  1.00 97.00      PROA O 
ATOM   4051  N   LYS P 265      13.336-246.189-201.801  1.00 97.00      PROA N 
ATOM   4052  HN  LYS P 265      14.165-246.327-201.267  1.00 97.00      PROA H 
ATOM   4053  CA  LYS P 265      12.275-247.129-201.550  1.00 97.00      PROA C 
ATOM   4054  HA  LYS P 265      11.329-246.606-201.499  1.00 97.00      PROA H 
ATOM   4055  CB  LYS P 265      12.241-248.297-202.582  1.00 97.00      PROA C 
ATOM   4056  HB1 LYS P 265      13.151-248.924-202.477  1.00 97.00      PROA H 
ATOM   4057  HB2 LYS P 265      12.276-247.838-203.598  1.00 97.00      PROA H 
ATOM   4058  CG  LYS P 265      10.968-249.167-202.525  1.00 97.00      PROA C 
ATOM   4059  HG1 LYS P 265      10.093-248.504-202.713  1.00 97.00      PROA H 
ATOM   4060  HG2 LYS P 265      10.837-249.597-201.511  1.00 97.00      PROA H 
ATOM   4061  CD  LYS P 265      10.922-250.320-203.551  1.00 97.00      PROA C 
ATOM   4062  HD1 LYS P 265      11.070-249.891-204.567  1.00 97.00      PROA H 
ATOM   4063  HD2 LYS P 265       9.902-250.766-203.526  1.00 97.00      PROA H 
ATOM   4064  CE  LYS P 265      11.946-251.454-203.349  1.00 97.00      PROA C 
ATOM   4065  HE1 LYS P 265      12.987-251.073-203.387  1.00 97.00      PROA H 
ATOM   4066  HE2 LYS P 265      11.815-252.219-204.145  1.00 97.00      PROA H 
ATOM   4067  NZ  LYS P 265      11.740-252.144-202.054  1.00 97.00      PROA N 
ATOM   4068  HZ1 LYS P 265      10.735-252.366-201.922  1.00 97.00      PROA H 
ATOM   4069  HZ2 LYS P 265      12.044-251.536-201.263  1.00 97.00      PROA H 
ATOM   4070  HZ3 LYS P 265      12.256-253.044-202.013  1.00 97.00      PROA H 
ATOM   4071  C   LYS P 265      12.637-247.671-200.194  1.00 97.00      PROA C 
ATOM   4072  O   LYS P 265      13.798-247.628-199.789  1.00 97.00      PROA O 
ATOM   4073  N   HSD P 266      11.649-248.212-199.446  1.00 97.00      PROA N 
ATOM   4074  HN  HSD P 266      10.696-248.152-199.733  1.00 97.00      PROA H 
ATOM   4075  CA  HSD P 266      11.900-249.067-198.304  1.00 97.00      PROA C 
ATOM   4076  HA  HSD P 266      12.542-248.516-197.634  1.00 97.00      PROA H 
ATOM   4077  CB  HSD P 266      10.601-249.450-197.551  1.00 97.00      PROA C 
ATOM   4078  HB1 HSD P 266      10.782-250.274-196.828  1.00 97.00      PROA H 
ATOM   4079  HB2 HSD P 266       9.829-249.786-198.273  1.00 97.00      PROA H 
ATOM   4080  ND1 HSD P 266      10.802-247.698-195.766  1.00 97.00      PROA N 
ATOM   4081  HD1 HSD P 266      11.728-247.978-195.493  1.00 97.00      PROA H 
ATOM   4082  CG  HSD P 266      10.065-248.303-196.755  1.00 97.00      PROA C 
ATOM   4083  CE1 HSD P 266      10.035-246.721-195.240  1.00 97.00      PROA C 
ATOM   4084  HE1 HSD P 266      10.394-246.061-194.453  1.00 97.00      PROA H 
ATOM   4085  NE2 HSD P 266       8.848-246.661-195.811  1.00 97.00      PROA N 
ATOM   4086  CD2 HSD P 266       8.865-247.665-196.765  1.00 97.00      PROA C 
ATOM   4087  HD2 HSD P 266       7.992-247.843-197.380  1.00 97.00      PROA H 
ATOM   4088  C   HSD P 266      12.651-250.327-198.676  1.00 97.00      PROA C 
ATOM   4089  O   HSD P 266      12.565-250.812-199.795  1.00 97.00      PROA O 
ATOM   4090  N   ARG P 267      13.420-250.896-197.727  1.00 97.00      PROA N 
ATOM   4091  HN  ARG P 267      13.553-250.446-196.847  1.00 97.00      PROA H 
ATOM   4092  CA  ARG P 267      13.911-252.257-197.852  1.00 97.00      PROA C 
ATOM   4093  HA  ARG P 267      14.074-252.503-198.894  1.00 97.00      PROA H 
ATOM   4094  CB  ARG P 267      15.228-252.464-197.041  1.00 97.00      PROA C 
ATOM   4095  HB1 ARG P 267      15.801-251.512-197.073  1.00 97.00      PROA H 
ATOM   4096  HB2 ARG P 267      15.837-253.234-197.565  1.00 97.00      PROA H 
ATOM   4097  CG  ARG P 267      15.048-252.930-195.579  1.00 97.00      PROA C 
ATOM   4098  HG1 ARG P 267      14.694-253.978-195.609  1.00 97.00      PROA H 
ATOM   4099  HG2 ARG P 267      14.259-252.326-195.085  1.00 97.00      PROA H 
ATOM   4100  CD  ARG P 267      16.308-252.953-194.709  1.00 97.00      PROA C 
ATOM   4101  HD1 ARG P 267      17.206-253.241-195.292  1.00 97.00      PROA H 
ATOM   4102  HD2 ARG P 267      16.169-253.679-193.876  1.00 97.00      PROA H 
ATOM   4103  NE  ARG P 267      16.509-251.571-194.182  1.00 97.00      PROANE 
ATOM   4104  HE  ARG P 267      16.430-250.787-194.791  1.00 97.00      PROA H 
ATOM   4105  CZ  ARG P 267      16.698-251.265-192.890  1.00 97.00      PROA C 
ATOM   4106  NH1 ARG P 267      16.760-249.969-192.554  1.00 97.00      PROA N 
ATOM   4107 HH11 ARG P 267      16.061-249.425-193.023  1.00 97.00      PROA H 
ATOM   4108 HH12 ARG P 267      16.760-249.828-191.563  1.00 97.00      PROA H 
ATOM   4109  NH2 ARG P 267      16.635-252.126-191.867  1.00 97.00      PROA N 
ATOM   4110 HH21 ARG P 267      16.169-252.991-192.013  1.00 97.00      PROA H 
ATOM   4111 HH22 ARG P 267      16.581-251.679-190.968  1.00 97.00      PROA H 
ATOM   4112  C   ARG P 267      12.791-253.107-197.267  1.00 97.00      PROA C 
ATOM   4113  O   ARG P 267      12.002-252.634-196.463  1.00 97.00      PROA O 
ATOM   4114  N   THR P 268      12.674-254.403-197.596  1.00 97.00      PROA N 
ATOM   4115  HN  THR P 268      13.101-254.761-198.440  1.00 97.00      PROA H 
ATOM   4116  CA  THR P 268      11.776-255.322-196.904  1.00 97.00      PROA C 
ATOM   4117  HA  THR P 268      10.869-254.780-196.673  1.00 97.00      PROA H 
ATOM   4118  CB  THR P 268      11.322-256.585-197.681  1.00 97.00      PROA C 
ATOM   4119  HB  THR P 268      11.897-256.691-198.616  1.00 97.00      PROA H 
ATOM   4120  OG1 THR P 268       9.926-256.515-197.976  1.00 97.00      PROA O 
ATOM   4121  HG1 THR P 268       9.507-257.255-197.529  1.00 97.00      PROA H 
ATOM   4122  CG2 THR P 268      11.569-257.927-196.992  1.00 97.00      PROA C 
ATOM   4123 HG21 THR P 268      10.971-257.982-196.067  1.00 97.00      PROA H 
ATOM   4124 HG22 THR P 268      12.645-258.060-196.767  1.00 97.00      PROA H 
ATOM   4125 HG23 THR P 268      11.270-258.759-197.666  1.00 97.00      PROA H 
ATOM   4126  C   THR P 268      12.481-255.592-195.593  1.00 97.00      PROA C 
ATOM   4127  O   THR P 268      13.586-256.129-195.562  1.00 97.00      PROA O 
ATOM   4128  N   GLY P 269      11.881-255.129-194.473  1.00 97.00      PROA N 
ATOM   4129  HN  GLY P 269      10.957-254.756-194.536  1.00 97.00      PROA H 
ATOM   4130  CA  GLY P 269      12.500-255.187-193.152  1.00 97.00      PROA C 
ATOM   4131  HA1 GLY P 269      13.284-255.931-193.144  1.00 97.00      PROA H 
ATOM   4132  HA2 GLY P 269      11.713-255.427-192.457  1.00 97.00      PROA H 
ATOM   4133  C   GLY P 269      13.103-253.887-192.688  1.00 97.00      PROA C 
ATOM   4134  O   GLY P 269      14.144-253.879-192.036  1.00 97.00      PROA O 
ATOM   4135  N   ASP P 270      12.460-252.748-193.011  1.00 97.00      PROA N 
ATOM   4136  HN  ASP P 270      11.639-252.793-193.575  1.00 97.00      PROA H 
ATOM   4137  CA  ASP P 270      12.936-251.407-192.729  1.00 97.00      PROA C 
ATOM   4138  HA  ASP P 270      14.014-251.459-192.742  1.00 97.00      PROA H 
ATOM   4139  CB  ASP P 270      12.438-250.463-193.861  1.00 97.00      PROA C 
ATOM   4140  HB1 ASP P 270      11.477-249.972-193.616  1.00 97.00      PROA H 
ATOM   4141  HB2 ASP P 270      12.269-251.075-194.768  1.00 97.00      PROA H 
ATOM   4142  CG  ASP P 270      13.472-249.425-194.261  1.00 97.00      PROA C 
ATOM   4143  OD1 ASP P 270      14.395-249.162-193.465  1.00 97.00      PROA O 
ATOM   4144  OD2 ASP P 270      13.316-248.811-195.343  1.00 97.00      PROA O 
ATOM   4145  C   ASP P 270      12.539-250.880-191.349  1.00 97.00      PROA C 
ATOM   4146  O   ASP P 270      11.893-251.557-190.558  1.00 97.00      PROA O 
ATOM   4147  N   GLU P 271      12.962-249.636-191.016  1.00 97.00      PROA N 
ATOM   4148  HN  GLU P 271      13.581-249.153-191.632  1.00 97.00      PROA H 
ATOM   4149  CA  GLU P 271      12.512-248.916-189.838  1.00 97.00      PROA C 
ATOM   4150  HA  GLU P 271      11.468-249.158-189.707  1.00 97.00      PROA H 
ATOM   4151  CB  GLU P 271      13.211-249.297-188.502  1.00 97.00      PROA C 
ATOM   4152  HB1 GLU P 271      12.883-250.321-188.234  1.00 97.00      PROA H 
ATOM   4153  HB2 GLU P 271      12.825-248.631-187.697  1.00 97.00      PROA H 
ATOM   4154  CG  GLU P 271      14.753-249.241-188.462  1.00 97.00      PROA C 
ATOM   4155  HG1 GLU P 271      15.088-249.298-187.402  1.00 97.00      PROA H 
ATOM   4156  HG2 GLU P 271      15.128-248.292-188.896  1.00 97.00      PROA H 
ATOM   4157  CD  GLU P 271      15.420-250.411-189.168  1.00 97.00      PROA C 
ATOM   4158  OE1 GLU P 271      16.391-250.142-189.904  1.00 97.00      PROA O 
ATOM   4159  OE2 GLU P 271      15.023-251.574-188.952  1.00 97.00      PROA O 
ATOM   4160  C   GLU P 271      12.534-247.422-190.089  1.00 97.00      PROA C 
ATOM   4161  O   GLU P 271      13.288-246.930-190.920  1.00 97.00      PROA O 
ATOM   4162  N   ILE P 272      11.641-246.661-189.405  1.00 97.00      PROA N 
ATOM   4163  HN  ILE P 272      11.059-247.073-188.707  1.00 97.00      PROA H 
ATOM   4164  CA  ILE P 272      11.370-245.266-189.728  1.00 97.00      PROA C 
ATOM   4165  HA  ILE P 272      12.243-244.833-190.195  1.00 97.00      PROA H 
ATOM   4166  CB  ILE P 272      10.151-245.072-190.647  1.00 97.00      PROA C 
ATOM   4167  HB  ILE P 272       9.970-243.984-190.818  1.00 97.00      PROA H 
ATOM   4168  CG2 ILE P 272      10.464-245.652-192.040  1.00 97.00      PROA C 
ATOM   4169 HG21 ILE P 272      10.711-246.729-191.982  1.00 97.00      PROA H 
ATOM   4170 HG22 ILE P 272      11.313-245.115-192.505  1.00 97.00      PROA H 
ATOM   4171 HG23 ILE P 272       9.577-245.540-192.698  1.00 97.00      PROA H 
ATOM   4172  CG1 ILE P 272       8.838-245.691-190.095  1.00 97.00      PROA C 
ATOM   4173 HG11 ILE P 272       9.051-246.549-189.428  1.00 97.00      PROA H 
ATOM   4174 HG12 ILE P 272       8.266-246.104-190.957  1.00 97.00      PROA H 
ATOM   4175  CD  ILE P 272       7.929-244.684-189.386  1.00 97.00      PROA C 
ATOM   4176  HD1 ILE P 272       7.673-243.856-190.080  1.00 97.00      PROA H 
ATOM   4177  HD2 ILE P 272       8.418-244.252-188.492  1.00 97.00      PROA H 
ATOM   4178  HD3 ILE P 272       6.991-245.176-189.057  1.00 97.00      PROA H 
ATOM   4179  C   ILE P 272      11.109-244.467-188.473  1.00 97.00      PROA C 
ATOM   4180  O   ILE P 272      10.698-245.003-187.452  1.00 97.00      PROA O 
ATOM   4181  N   THR P 273      11.289-243.127-188.555  1.00 97.00      PROA N 
ATOM   4182  HN  THR P 273      11.736-242.725-189.352  1.00 97.00      PROA H 
ATOM   4183  CA  THR P 273      10.602-242.192-187.684  1.00 97.00      PROA C 
ATOM   4184  HA  THR P 273       9.830-242.721-187.153  1.00 97.00      PROA H 
ATOM   4185  CB  THR P 273      11.462-241.505-186.614  1.00 97.00      PROA C 
ATOM   4186  HB  THR P 273      11.765-242.278-185.870  1.00 97.00      PROA H 
ATOM   4187  OG1 THR P 273      10.757-240.480-185.919  1.00 97.00      PROA O 
ATOM   4188  HG1 THR P 273       9.911-240.859-185.658  1.00 97.00      PROA H 
ATOM   4189  CG2 THR P 273      12.742-240.880-187.201  1.00 97.00      PROA C 
ATOM   4190 HG21 THR P 273      12.494-240.073-187.922  1.00 97.00      PROA H 
ATOM   4191 HG22 THR P 273      13.361-241.644-187.713  1.00 97.00      PROA H 
ATOM   4192 HG23 THR P 273      13.345-240.431-186.382  1.00 97.00      PROA H 
ATOM   4193  C   THR P 273       9.884-241.235-188.605  1.00 97.00      PROA C 
ATOM   4194  O   THR P 273      10.508-240.452-189.311  1.00 97.00      PROA O 
ATOM   4195  N   TYR P 274       8.532-241.294-188.657  1.00 97.00      PROA N 
ATOM   4196  HN  TYR P 274       8.007-241.887-188.051  1.00 97.00      PROA H 
ATOM   4197  CA  TYR P 274       7.781-240.505-189.612  1.00 97.00      PROA C 
ATOM   4198  HA  TYR P 274       8.315-240.576-190.550  1.00 97.00      PROA H 
ATOM   4199  CB  TYR P 274       6.354-241.040-189.922  1.00 97.00      PROA C 
ATOM   4200  HB1 TYR P 274       6.436-242.085-190.289  1.00 97.00      PROA H 
ATOM   4201  HB2 TYR P 274       5.900-240.451-190.748  1.00 97.00      PROA H 
ATOM   4202  CG  TYR P 274       5.393-241.023-188.757  1.00 97.00      PROA C 
ATOM   4203  CD1 TYR P 274       5.088-242.198-188.046  1.00 97.00      PROA C 
ATOM   4204  HD1 TYR P 274       5.621-243.111-188.258  1.00 97.00      PROA H 
ATOM   4205  CE1 TYR P 274       4.051-242.216-187.107  1.00 97.00      PROA C 
ATOM   4206  HE1 TYR P 274       3.804-243.138-186.600  1.00 97.00      PROA H 
ATOM   4207  CZ  TYR P 274       3.348-241.038-186.823  1.00 97.00      PROA C 
ATOM   4208  OH  TYR P 274       2.301-241.053-185.884  1.00 97.00      PROA O 
ATOM   4209  HH  TYR P 274       2.196-241.961-185.594  1.00 97.00      PROA H 
ATOM   4210  CD2 TYR P 274       4.666-239.854-188.471  1.00 97.00      PROA C 
ATOM   4211  HD2 TYR P 274       4.868-238.952-189.029  1.00 97.00      PROA H 
ATOM   4212  CE2 TYR P 274       3.672-239.852-187.487  1.00 97.00      PROA C 
ATOM   4213  HE2 TYR P 274       3.131-238.944-187.268  1.00 97.00      PROA H 
ATOM   4214  C   TYR P 274       7.764-239.037-189.244  1.00 97.00      PROA C 
ATOM   4215  O   TYR P 274       7.719-238.667-188.072  1.00 97.00      PROA O 
ATOM   4216  N   GLN P 275       7.809-238.164-190.270  1.00 97.00      PROA N 
ATOM   4217  HN  GLN P 275       7.877-238.486-191.213  1.00 97.00      PROA H 
ATOM   4218  CA  GLN P 275       7.794-236.735-190.077  1.00 97.00      PROA C 
ATOM   4219  HA  GLN P 275       7.505-236.503-189.062  1.00 97.00      PROA H 
ATOM   4220  CB  GLN P 275       9.181-236.099-190.335  1.00 97.00      PROA C 
ATOM   4221  HB1 GLN P 275       9.083-234.993-190.297  1.00 97.00      PROA H 
ATOM   4222  HB2 GLN P 275       9.513-236.394-191.356  1.00 97.00      PROA H 
ATOM   4223  CG  GLN P 275      10.237-236.552-189.300  1.00 97.00      PROA C 
ATOM   4224  HG1 GLN P 275      10.355-237.655-189.340  1.00 97.00      PROA H 
ATOM   4225  HG2 GLN P 275       9.896-236.277-188.279  1.00 97.00      PROA H 
ATOM   4226  CD  GLN P 275      11.602-235.895-189.541  1.00 97.00      PROA C 
ATOM   4227  OE1 GLN P 275      11.742-234.893-190.242  1.00 97.00      PROA O 
ATOM   4228  NE2 GLN P 275      12.665-236.475-188.919  1.00 97.00      PROA N 
ATOM   4229 HE21 GLN P 275      13.567-236.072-189.062  1.00 97.00      PROA H 
ATOM   4230 HE22 GLN P 275      12.530-237.290-188.359  1.00 97.00      PROA H 
ATOM   4231  C   GLN P 275       6.741-236.142-190.974  1.00 97.00      PROA C 
ATOM   4232  O   GLN P 275       6.735-236.362-192.180  1.00 97.00      PROA O 
ATOM   4233  N   CYS P 276       5.795-235.372-190.393  1.00 97.00      PROA N 
ATOM   4234  HN  CYS P 276       5.814-235.184-189.415  1.00 97.00      PROA H 
ATOM   4235  CA  CYS P 276       4.676-234.817-191.126  1.00 97.00      PROA C 
ATOM   4236  HA  CYS P 276       4.475-235.455-191.971  1.00 97.00      PROA H 
ATOM   4237  CB  CYS P 276       3.372-234.806-190.287  1.00 97.00      PROA C 
ATOM   4238  HB1 CYS P 276       2.509-234.521-190.926  1.00 97.00      PROA H 
ATOM   4239  HB2 CYS P 276       3.466-234.044-189.483  1.00 97.00      PROA H 
ATOM   4240  SG  CYS P 276       3.092-236.452-189.527  1.00 97.00      PROA S 
ATOM   4241  C   CYS P 276       5.073-233.456-191.670  1.00 97.00      PROA C 
ATOM   4242  O   CYS P 276       5.790-232.697-191.021  1.00 97.00      PROA O 
ATOM   4243  N   ARG P 277       4.669-233.162-192.927  1.00 97.00      PROA N 
ATOM   4244  HN  ARG P 277       4.034-233.778-193.392  1.00 97.00      PROA H 
ATOM   4245  CA  ARG P 277       5.174-232.060-193.721  1.00 97.00      PROA C 
ATOM   4246  HA  ARG P 277       5.881-231.484-193.143  1.00 97.00      PROA H 
ATOM   4247  CB  ARG P 277       5.861-232.591-195.008  1.00 97.00      PROA C 
ATOM   4248  HB1 ARG P 277       6.217-231.736-195.624  1.00 97.00      PROA H 
ATOM   4249  HB2 ARG P 277       5.119-233.160-195.611  1.00 97.00      PROA H 
ATOM   4250  CG  ARG P 277       7.073-233.510-194.761  1.00 97.00      PROA C 
ATOM   4251  HG1 ARG P 277       7.483-233.802-195.757  1.00 97.00      PROA H 
ATOM   4252  HG2 ARG P 277       6.745-234.447-194.256  1.00 97.00      PROA H 
ATOM   4253  CD  ARG P 277       8.183-232.862-193.925  1.00 97.00      PROA C 
ATOM   4254  HD1 ARG P 277       7.849-232.714-192.875  1.00 97.00      PROA H 
ATOM   4255  HD2 ARG P 277       8.511-231.898-194.368  1.00 97.00      PROA H 
ATOM   4256  NE  ARG P 277       9.331-233.808-193.972  1.00 97.00      PROANE 
ATOM   4257  HE  ARG P 277       9.326-234.550-194.647  1.00 97.00      PROA H 
ATOM   4258  CZ  ARG P 277      10.268-233.965-193.024  1.00 97.00      PROA C 
ATOM   4259  NH1 ARG P 277      11.078-235.029-193.157  1.00 97.00      PROA N 
ATOM   4260 HH11 ARG P 277      10.818-235.666-193.887  1.00 97.00      PROA H 
ATOM   4261 HH12 ARG P 277      11.626-235.331-192.383  1.00 97.00      PROA H 
ATOM   4262  NH2 ARG P 277      10.391-233.187-191.952  1.00 97.00      PROA N 
ATOM   4263 HH21 ARG P 277       9.750-232.442-191.819  1.00 97.00      PROA H 
ATOM   4264 HH22 ARG P 277      11.013-233.523-191.244  1.00 97.00      PROA H 
ATOM   4265  C   ARG P 277       4.079-231.100-194.136  1.00 97.00      PROA C 
ATOM   4266  O   ARG P 277       4.331-230.155-194.884  1.00 97.00      PROA O 
ATOM   4267  N   ASN P 278       2.839-231.291-193.643  1.00 97.00      PROA N 
ATOM   4268  HN  ASN P 278       2.636-232.040-193.019  1.00 97.00      PROA H 
ATOM   4269  CA  ASN P 278       1.747-230.391-193.926  1.00 97.00      PROA C 
ATOM   4270  HA  ASN P 278       2.127-229.377-193.930  1.00 97.00      PROA H 
ATOM   4271  CB  ASN P 278       1.079-230.690-195.302  1.00 97.00      PROA C 
ATOM   4272  HB1 ASN P 278       0.814-231.762-195.364  1.00 97.00      PROA H 
ATOM   4273  HB2 ASN P 278       1.824-230.486-196.103  1.00 97.00      PROA H 
ATOM   4274  CG  ASN P 278      -0.150-229.814-195.580  1.00 97.00      PROA C 
ATOM   4275  OD1 ASN P 278      -0.200-228.641-195.198  1.00 97.00      PROA O 
ATOM   4276  ND2 ASN P 278      -1.190-230.412-196.222  1.00 97.00      PROA N 
ATOM   4277 HD21 ASN P 278      -1.169-231.399-196.393  1.00 97.00      PROA H 
ATOM   4278 HD22 ASN P 278      -1.997-229.863-196.426  1.00 97.00      PROA H 
ATOM   4279  C   ASN P 278       0.816-230.503-192.737  1.00 97.00      PROA C 
ATOM   4280  O   ASN P 278       0.736-231.549-192.095  1.00 97.00      PROA O 
ATOM   4281  N   GLY P 279       0.120-229.390-192.393  1.00 97.00      PROA N 
ATOM   4282  HN  GLY P 279       0.107-228.619-193.028  1.00 97.00      PROA H 
ATOM   4283  CA  GLY P 279      -0.553-229.188-191.118  1.00 97.00      PROA C 
ATOM   4284  HA1 GLY P 279      -1.225-230.020-190.961  1.00 97.00      PROA H 
ATOM   4285  HA2 GLY P 279      -1.062-228.238-191.175  1.00 97.00      PROA H 
ATOM   4286  C   GLY P 279       0.393-229.132-189.941  1.00 97.00      PROA C 
ATOM   4287  O   GLY P 279       1.613-229.190-190.080  1.00 97.00      PROA O 
ATOM   4288  N   PHE P 280      -0.163-228.992-188.716  1.00 97.00      PROA N 
ATOM   4289  HN  PHE P 280      -1.147-228.873-188.605  1.00 97.00      PROA H 
ATOM   4290  CA  PHE P 280       0.606-229.066-187.487  1.00 97.00      PROA C 
ATOM   4291  HA  PHE P 280       1.435-228.377-187.585  1.00 97.00      PROA H 
ATOM   4292  CB  PHE P 280      -0.232-228.676-186.242  1.00 97.00      PROA C 
ATOM   4293  HB1 PHE P 280       0.393-228.672-185.325  1.00 97.00      PROA H 
ATOM   4294  HB2 PHE P 280      -1.067-229.397-186.102  1.00 97.00      PROA H 
ATOM   4295  CG  PHE P 280      -0.806-227.290-186.415  1.00 97.00      PROA C 
ATOM   4296  CD1 PHE P 280       0.046-226.172-186.454  1.00 97.00      PROA C 
ATOM   4297  HD1 PHE P 280       1.114-226.310-186.369  1.00 97.00      PROA H 
ATOM   4298  CE1 PHE P 280      -0.474-224.881-186.611  1.00 97.00      PROA C 
ATOM   4299  HE1 PHE P 280       0.191-224.031-186.648  1.00 97.00      PROA H 
ATOM   4300  CZ  PHE P 280      -1.857-224.694-186.721  1.00 97.00      PROA C 
ATOM   4301  HZ  PHE P 280      -2.258-223.699-186.844  1.00 97.00      PROA H 
ATOM   4302  CD2 PHE P 280      -2.195-227.086-186.513  1.00 97.00      PROA C 
ATOM   4303  HD2 PHE P 280      -2.865-227.932-186.473  1.00 97.00      PROA H 
ATOM   4304  CE2 PHE P 280      -2.718-225.796-186.670  1.00 97.00      PROA C 
ATOM   4305  HE2 PHE P 280      -3.786-225.651-186.752  1.00 97.00      PROA H 
ATOM   4306  C   PHE P 280       1.187-230.453-187.270  1.00 97.00      PROA C 
ATOM   4307  O   PHE P 280       0.509-231.460-187.466  1.00 97.00      PROA O 
ATOM   4308  N   TYR P 281       2.476-230.544-186.861  1.00 97.00      PROA N 
ATOM   4309  HN  TYR P 281       3.039-229.733-186.723  1.00 97.00      PROA H 
ATOM   4310  CA  TYR P 281       3.112-231.821-186.590  1.00 97.00      PROA C 
ATOM   4311  HA  TYR P 281       2.924-232.409-187.474  1.00 97.00      PROA H 
ATOM   4312  CB  TYR P 281       4.663-231.726-186.476  1.00 97.00      PROA C 
ATOM   4313  HB1 TYR P 281       5.058-231.279-187.417  1.00 97.00      PROA H 
ATOM   4314  HB2 TYR P 281       5.107-232.739-186.376  1.00 97.00      PROA H 
ATOM   4315  CG  TYR P 281       5.133-230.878-185.319  1.00 97.00      PROA C 
ATOM   4316  CD1 TYR P 281       5.451-229.518-185.494  1.00 97.00      PROA C 
ATOM   4317  HD1 TYR P 281       5.333-229.061-186.465  1.00 97.00      PROA H 
ATOM   4318  CE1 TYR P 281       5.926-228.754-184.420  1.00 97.00      PROA C 
ATOM   4319  HE1 TYR P 281       6.162-227.710-184.567  1.00 97.00      PROA H 
ATOM   4320  CZ  TYR P 281       6.098-229.347-183.162  1.00 97.00      PROA C 
ATOM   4321  OH  TYR P 281       6.580-228.591-182.072  1.00 97.00      PROA O 
ATOM   4322  HH  TYR P 281       6.728-227.695-182.379  1.00 97.00      PROA H 
ATOM   4323  CD2 TYR P 281       5.330-231.463-184.055  1.00 97.00      PROA C 
ATOM   4324  HD2 TYR P 281       5.107-232.510-183.910  1.00 97.00      PROA H 
ATOM   4325  CE2 TYR P 281       5.802-230.702-182.980  1.00 97.00      PROA C 
ATOM   4326  HE2 TYR P 281       5.941-231.159-182.012  1.00 97.00      PROA H 
ATOM   4327  C   TYR P 281       2.482-232.520-185.377  1.00 97.00      PROA C 
ATOM   4328  O   TYR P 281       2.073-231.830-184.443  1.00 97.00      PROA O 
ATOM   4329  N   PRO P 282       2.357-233.848-185.328  1.00 97.00      PROA N 
ATOM   4330  CD  PRO P 282       2.464-234.719-186.503  1.00 97.00      PROA C 
ATOM   4331  HD1 PRO P 282       3.537-234.858-186.754  1.00 97.00      PROA H 
ATOM   4332  HD2 PRO P 282       1.915-234.293-187.374  1.00 97.00      PROA H 
ATOM   4333  CA  PRO P 282       1.776-234.567-184.201  1.00 97.00      PROA C 
ATOM   4334  HA  PRO P 282       0.726-234.315-184.180  1.00 97.00      PROA H 
ATOM   4335  CB  PRO P 282       2.001-236.037-184.561  1.00 97.00      PROA C 
ATOM   4336  HB1 PRO P 282       1.281-236.703-184.049  1.00 97.00      PROA H 
ATOM   4337  HB2 PRO P 282       3.039-236.361-184.320  1.00 97.00      PROA H 
ATOM   4338  CG  PRO P 282       1.825-236.044-186.080  1.00 97.00      PROA C 
ATOM   4339  HG1 PRO P 282       2.291-236.924-186.563  1.00 97.00      PROA H 
ATOM   4340  HG2 PRO P 282       0.739-236.026-186.324  1.00 97.00      PROA H 
ATOM   4341  C   PRO P 282       2.331-234.253-182.830  1.00 97.00      PROA C 
ATOM   4342  O   PRO P 282       3.531-234.372-182.635  1.00 97.00      PROA O 
ATOM   4343  N   ALA P 283       1.461-233.899-181.860  1.00 97.00      PROA N 
ATOM   4344  HN  ALA P 283       0.516-233.690-182.099  1.00 97.00      PROA H 
ATOM   4345  CA  ALA P 283       1.789-233.785-180.452  1.00 97.00      PROA C 
ATOM   4346  HA  ALA P 283       2.588-233.063-180.353  1.00 97.00      PROA H 
ATOM   4347  CB  ALA P 283       0.560-233.285-179.665  1.00 97.00      PROA C 
ATOM   4348  HB1 ALA P 283      -0.289-233.997-179.755  1.00 97.00      PROA H 
ATOM   4349  HB2 ALA P 283       0.230-232.304-180.074  1.00 97.00      PROA H 
ATOM   4350  HB3 ALA P 283       0.800-233.146-178.591  1.00 97.00      PROA H 
ATOM   4351  C   ALA P 283       2.280-235.103-179.866  1.00 97.00      PROA C 
ATOM   4352  O   ALA P 283       3.241-235.136-179.099  1.00 97.00      PROA O 
ATOM   4353  N   THR P 284       1.635-236.226-180.261  1.00 97.00      PROA N 
ATOM   4354  HN  THR P 284       0.857-236.152-180.879  1.00 97.00      PROA H 
ATOM   4355  CA  THR P 284       1.995-237.590-179.908  1.00 97.00      PROA C 
ATOM   4356  HA  THR P 284       1.984-237.665-178.830  1.00 97.00      PROA H 
ATOM   4357  CB  THR P 284       1.009-238.602-180.474  1.00 97.00      PROA C 
ATOM   4358  HB  THR P 284       1.366-239.647-180.315  1.00 97.00      PROA H 
ATOM   4359  OG1 THR P 284       0.789-238.378-181.863  1.00 97.00      PROA O 
ATOM   4360  HG1 THR P 284       1.660-238.312-182.263  1.00 97.00      PROA H 
ATOM   4361  CG2 THR P 284      -0.340-238.450-179.753  1.00 97.00      PROA C 
ATOM   4362 HG21 THR P 284      -0.740-237.421-179.861  1.00 97.00      PROA H 
ATOM   4363 HG22 THR P 284      -0.221-238.679-178.676  1.00 97.00      PROA H 
ATOM   4364 HG23 THR P 284      -1.085-239.154-180.178  1.00 97.00      PROA H 
ATOM   4365  C   THR P 284       3.382-237.981-180.383  1.00 97.00      PROA C 
ATOM   4366  O   THR P 284       3.699-237.858-181.565  1.00 97.00      PROA O 
ATOM   4367  N   ARG P 285       4.230-238.493-179.461  1.00 97.00      PROA N 
ATOM   4368  HN  ARG P 285       3.950-238.567-178.505  1.00 97.00      PROA H 
ATOM   4369  CA  ARG P 285       5.635-238.727-179.737  1.00 97.00      PROA C 
ATOM   4370  HA  ARG P 285       5.899-238.144-180.599  1.00 97.00      PROA H 
ATOM   4371  CB  ARG P 285       6.520-238.262-178.548  1.00 97.00      PROA C 
ATOM   4372  HB1 ARG P 285       7.556-238.653-178.632  1.00 97.00      PROA H 
ATOM   4373  HB2 ARG P 285       6.078-238.687-177.618  1.00 97.00      PROA H 
ATOM   4374  CG  ARG P 285       6.619-236.726-178.386  1.00 97.00      PROA C 
ATOM   4375  HG1 ARG P 285       6.931-236.523-177.336  1.00 97.00      PROA H 
ATOM   4376  HG2 ARG P 285       5.615-236.270-178.516  1.00 97.00      PROA H 
ATOM   4377  CD  ARG P 285       7.658-236.021-179.287  1.00 97.00      PROA C 
ATOM   4378  HD1 ARG P 285       8.660-236.474-179.132  1.00 97.00      PROA H 
ATOM   4379  HD2 ARG P 285       7.724-234.936-179.050  1.00 97.00      PROA H 
ATOM   4380  NE  ARG P 285       7.316-236.192-180.732  1.00 97.00      PROANE 
ATOM   4381  HE  ARG P 285       7.713-236.948-181.248  1.00 97.00      PROA H 
ATOM   4382  CZ  ARG P 285       6.332-235.518-181.353  1.00 97.00      PROA C 
ATOM   4383  NH1 ARG P 285       5.963-235.899-182.586  1.00 97.00      PROA N 
ATOM   4384 HH11 ARG P 285       6.322-236.768-182.923  1.00 97.00      PROA H 
ATOM   4385 HH12 ARG P 285       5.107-235.520-182.931  1.00 97.00      PROA H 
ATOM   4386  NH2 ARG P 285       5.614-234.546-180.781  1.00 97.00      PROA N 
ATOM   4387 HH21 ARG P 285       5.634-234.468-179.791  1.00 97.00      PROA H 
ATOM   4388 HH22 ARG P 285       4.819-234.237-181.303  1.00 97.00      PROA H 
ATOM   4389  C   ARG P 285       5.998-240.130-180.169  1.00 97.00      PROA C 
ATOM   4390  O   ARG P 285       7.169-240.419-180.413  1.00 97.00      PROA O 
ATOM   4391  N   GLY P 286       5.001-241.020-180.368  1.00 97.00      PROA N 
ATOM   4392  HN  GLY P 286       4.066-240.770-180.132  1.00 97.00      PROA H 
ATOM   4393  CA  GLY P 286       5.217-242.346-180.932  1.00 97.00      PROA C 
ATOM   4394  HA1 GLY P 286       4.357-242.945-180.671  1.00 97.00      PROA H 
ATOM   4395  HA2 GLY P 286       6.139-242.759-180.542  1.00 97.00      PROA H 
ATOM   4396  C   GLY P 286       5.311-242.348-182.438  1.00 97.00      PROA C 
ATOM   4397  O   GLY P 286       4.760-243.232-183.092  1.00 97.00      PROA O 
ATOM   4398  N   ASN P 287       6.016-241.363-183.039  1.00 97.00      PROA N 
ATOM   4399  HN  ASN P 287       6.481-240.675-182.484  1.00 97.00      PROA H 
ATOM   4400  CA  ASN P 287       6.126-241.226-184.478  1.00 97.00      PROA C 
ATOM   4401  HA  ASN P 287       5.233-241.649-184.903  1.00 97.00      PROA H 
ATOM   4402  CB  ASN P 287       6.129-239.737-184.953  1.00 97.00      PROA C 
ATOM   4403  HB1 ASN P 287       5.148-239.294-184.664  1.00 97.00      PROA H 
ATOM   4404  HB2 ASN P 287       6.200-239.690-186.058  1.00 97.00      PROA H 
ATOM   4405  CG  ASN P 287       7.212-238.858-184.312  1.00 97.00      PROA C 
ATOM   4406  OD1 ASN P 287       7.064-238.391-183.180  1.00 97.00      PROA O 
ATOM   4407  ND2 ASN P 287       8.296-238.570-185.084  1.00 97.00      PROA N 
ATOM   4408 HD21 ASN P 287       8.330-238.897-186.029  1.00 97.00      PROA H 
ATOM   4409 HD22 ASN P 287       9.051-238.051-184.690  1.00 97.00      PROA H 
ATOM   4410  C   ASN P 287       7.275-242.061-185.029  1.00 97.00      PROA C 
ATOM   4411  O   ASN P 287       8.235-241.548-185.589  1.00 97.00      PROA O 
ATOM   4412  N   THR P 288       7.186-243.404-184.889  1.00 97.00      PROA N 
ATOM   4413  HN  THR P 288       6.390-243.810-184.446  1.00 97.00      PROA H 
ATOM   4414  CA  THR P 288       8.213-244.333-185.321  1.00 97.00      PROA C 
ATOM   4415  HA  THR P 288       8.574-244.006-186.281  1.00 97.00      PROA H 
ATOM   4416  CB  THR P 288       9.397-244.442-184.345  1.00 97.00      PROA C 
ATOM   4417  HB  THR P 288       9.873-243.439-184.260  1.00 97.00      PROA H 
ATOM   4418  OG1 THR P 288      10.404-245.362-184.764  1.00 97.00      PROA O 
ATOM   4419  HG1 THR P 288      10.644-245.131-185.667  1.00 97.00      PROA H 
ATOM   4420  CG2 THR P 288       8.929-244.882-182.945  1.00 97.00      PROA C 
ATOM   4421 HG21 THR P 288       8.477-245.896-182.983  1.00 97.00      PROA H 
ATOM   4422 HG22 THR P 288       8.187-244.172-182.528  1.00 97.00      PROA H 
ATOM   4423 HG23 THR P 288       9.800-244.922-182.257  1.00 97.00      PROA H 
ATOM   4424  C   THR P 288       7.542-245.662-185.560  1.00 97.00      PROA C 
ATOM   4425  O   THR P 288       6.471-245.929-185.019  1.00 97.00      PROA O 
ATOM   4426  N   ALA P 289       8.155-246.523-186.409  1.00 97.00      PROA N 
ATOM   4427  HN  ALA P 289       9.026-246.300-186.840  1.00 97.00      PROA H 
ATOM   4428  CA  ALA P 289       7.614-247.828-186.689  1.00 97.00      PROA C 
ATOM   4429  HA  ALA P 289       7.203-248.223-185.771  1.00 97.00      PROA H 
ATOM   4430  CB  ALA P 289       6.520-247.779-187.777  1.00 97.00      PROA C 
ATOM   4431  HB1 ALA P 289       6.936-247.455-188.753  1.00 97.00      PROA H 
ATOM   4432  HB2 ALA P 289       5.738-247.048-187.480  1.00 97.00      PROA H 
ATOM   4433  HB3 ALA P 289       6.035-248.768-187.904  1.00 97.00      PROA H 
ATOM   4434  C   ALA P 289       8.718-248.759-187.129  1.00 97.00      PROA C 
ATOM   4435  O   ALA P 289       9.720-248.341-187.706  1.00 97.00      PROA O 
ATOM   4436  N   LYS P 290       8.542-250.073-186.859  1.00 97.00      PROA N 
ATOM   4437  HN  LYS P 290       7.737-250.369-186.345  1.00 97.00      PROA H 
ATOM   4438  CA  LYS P 290       9.468-251.110-187.259  1.00 97.00      PROA C 
ATOM   4439  HA  LYS P 290      10.270-250.665-187.831  1.00 97.00      PROA H 
ATOM   4440  CB  LYS P 290      10.097-251.847-186.038  1.00 97.00      PROA C 
ATOM   4441  HB1 LYS P 290       9.274-252.162-185.359  1.00 97.00      PROA H 
ATOM   4442  HB2 LYS P 290      10.717-251.107-185.484  1.00 97.00      PROA H 
ATOM   4443  CG  LYS P 290      10.965-253.085-186.356  1.00 97.00      PROA C 
ATOM   4444  HG1 LYS P 290      10.320-253.873-186.803  1.00 97.00      PROA H 
ATOM   4445  HG2 LYS P 290      11.375-253.495-185.407  1.00 97.00      PROA H 
ATOM   4446  CD  LYS P 290      12.128-252.779-187.315  1.00 97.00      PROA C 
ATOM   4447  HD1 LYS P 290      12.859-252.104-186.818  1.00 97.00      PROA H 
ATOM   4448  HD2 LYS P 290      11.699-252.218-188.170  1.00 97.00      PROA H 
ATOM   4449  CE  LYS P 290      12.863-254.013-187.862  1.00 97.00      PROA C 
ATOM   4450  HE1 LYS P 290      12.160-254.856-188.019  1.00 97.00      PROA H 
ATOM   4451  HE2 LYS P 290      13.674-254.332-187.176  1.00 97.00      PROA H 
ATOM   4452  NZ  LYS P 290      13.460-253.691-189.176  1.00 97.00      PROA N 
ATOM   4453  HZ1 LYS P 290      14.111-252.882-189.062  1.00 97.00      PROA H 
ATOM   4454  HZ2 LYS P 290      12.707-253.387-189.828  1.00 97.00      PROA H 
ATOM   4455  HZ3 LYS P 290      13.978-254.483-189.597  1.00 97.00      PROA H 
ATOM   4456  C   LYS P 290       8.766-252.093-188.169  1.00 97.00      PROA C 
ATOM   4457  O   LYS P 290       7.738-252.660-187.824  1.00 97.00      PROA O 
ATOM   4458  N   CYS P 291       9.327-252.328-189.372  1.00 97.00      PROA N 
ATOM   4459  HN  CYS P 291      10.150-251.838-189.657  1.00 97.00      PROA H 
ATOM   4460  CA  CYS P 291       8.847-253.292-190.335  1.00 97.00      PROA C 
ATOM   4461  HA  CYS P 291       7.801-253.501-190.169  1.00 97.00      PROA H 
ATOM   4462  CB  CYS P 291       9.035-252.700-191.756  1.00 97.00      PROA C 
ATOM   4463  HB1 CYS P 291       9.982-252.134-191.790  1.00 97.00      PROA H 
ATOM   4464  HB2 CYS P 291       8.229-251.949-191.902  1.00 97.00      PROA H 
ATOM   4465  SG  CYS P 291       9.029-253.824-193.175  1.00 97.00      PROA S 
ATOM   4466  C   CYS P 291       9.626-254.572-190.139  1.00 97.00      PROA C 
ATOM   4467  O   CYS P 291      10.852-254.566-190.177  1.00 97.00      PROA O 
ATOM   4468  N   THR P 292       8.922-255.711-189.895  1.00 97.00      PROA N 
ATOM   4469  HN  THR P 292       7.925-255.684-189.885  1.00 97.00      PROA H 
ATOM   4470  CA  THR P 292       9.544-257.014-189.653  1.00 97.00      PROA C 
ATOM   4471  HA  THR P 292      10.258-256.883-188.852  1.00 97.00      PROA H 
ATOM   4472  CB  THR P 292       8.542-258.097-189.219  1.00 97.00      PROA C 
ATOM   4473  HB  THR P 292       9.099-259.040-189.003  1.00 97.00      PROA H 
ATOM   4474  OG1 THR P 292       7.539-258.412-190.186  1.00 97.00      PROA O 
ATOM   4475  HG1 THR P 292       7.063-257.603-190.397  1.00 97.00      PROA H 
ATOM   4476  CG2 THR P 292       7.830-257.664-187.928  1.00 97.00      PROA C 
ATOM   4477 HG21 THR P 292       7.199-256.768-188.110  1.00 97.00      PROA H 
ATOM   4478 HG22 THR P 292       8.566-257.431-187.133  1.00 97.00      PROA H 
ATOM   4479 HG23 THR P 292       7.170-258.484-187.571  1.00 97.00      PROA H 
ATOM   4480  C   THR P 292      10.324-257.515-190.855  1.00 97.00      PROA C 
ATOM   4481  O   THR P 292      11.496-257.877-190.765  1.00 97.00      PROA O 
ATOM   4482  N   SER P 293       9.651-257.456-192.013  1.00 97.00      PROA N 
ATOM   4483  HN  SER P 293       8.698-257.169-191.970  1.00 97.00      PROA H 
ATOM   4484  CA  SER P 293      10.113-257.806-193.331  1.00 97.00      PROA C 
ATOM   4485  HA  SER P 293      10.949-257.193-193.587  1.00 97.00      PROA H 
ATOM   4486  CB  SER P 293      10.518-259.310-193.513  1.00 97.00      PROA C 
ATOM   4487  HB1 SER P 293      11.256-259.575-192.727  1.00 97.00      PROA H 
ATOM   4488  HB2 SER P 293      11.027-259.421-194.492  1.00 97.00      PROA H 
ATOM   4489  OG  SER P 293       9.449-260.255-193.462  1.00 97.00      PROA O 
ATOM   4490  HG1 SER P 293       9.042-260.253-194.336  1.00 97.00      PROA H 
ATOM   4491  C   SER P 293       8.904-257.397-194.132  1.00 97.00      PROA C 
ATOM   4492  O   SER P 293       8.954-256.535-195.008  1.00 97.00      PROA O 
ATOM   4493  N   THR P 294       7.761-257.961-193.700  1.00 97.00      PROA N 
ATOM   4494  HN  THR P 294       7.866-258.720-193.061  1.00 97.00      PROA H 
ATOM   4495  CA  THR P 294       6.404-257.629-194.050  1.00 97.00      PROA C 
ATOM   4496  HA  THR P 294       6.406-257.174-195.030  1.00 97.00      PROA H 
ATOM   4497  CB  THR P 294       5.550-258.904-194.076  1.00 97.00      PROA C 
ATOM   4498  HB  THR P 294       5.788-259.520-193.177  1.00 97.00      PROA H 
ATOM   4499  OG1 THR P 294       5.848-259.672-195.239  1.00 97.00      PROA O 
ATOM   4500  HG1 THR P 294       6.794-259.843-195.251  1.00 97.00      PROA H 
ATOM   4501  CG2 THR P 294       4.030-258.647-194.096  1.00 97.00      PROA C 
ATOM   4502 HG21 THR P 294       3.755-258.005-194.959  1.00 97.00      PROA H 
ATOM   4503 HG22 THR P 294       3.685-258.165-193.160  1.00 97.00      PROA H 
ATOM   4504 HG23 THR P 294       3.488-259.611-194.199  1.00 97.00      PROA H 
ATOM   4505  C   THR P 294       5.868-256.598-193.064  1.00 97.00      PROA C 
ATOM   4506  O   THR P 294       6.212-256.606-191.885  1.00 97.00      PROA O 
ATOM   4507  N   GLY P 295       4.992-255.686-193.552  1.00 97.00      PROA N 
ATOM   4508  HN  GLY P 295       4.789-255.726-194.532  1.00 97.00      PROA H 
ATOM   4509  CA  GLY P 295       4.215-254.703-192.804  1.00 97.00      PROA C 
ATOM   4510  HA1 GLY P 295       3.460-255.252-192.262  1.00 97.00      PROA H 
ATOM   4511  HA2 GLY P 295       3.790-254.037-193.538  1.00 97.00      PROA H 
ATOM   4512  C   GLY P 295       4.942-253.827-191.818  1.00 97.00      PROA C 
ATOM   4513  O   GLY P 295       6.112-253.508-191.990  1.00 97.00      PROA O 
ATOM   4514  N   TRP P 296       4.223-253.369-190.766  1.00 97.00      PROA N 
ATOM   4515  HN  TRP P 296       3.272-253.636-190.633  1.00 97.00      PROA H 
ATOM   4516  CA  TRP P 296       4.739-252.413-189.813  1.00 97.00      PROA C 
ATOM   4517  HA  TRP P 296       5.816-252.496-189.755  1.00 97.00      PROA H 
ATOM   4518  CB  TRP P 296       4.326-250.950-190.148  1.00 97.00      PROA C 
ATOM   4519  HB1 TRP P 296       4.581-250.272-189.306  1.00 97.00      PROA H 
ATOM   4520  HB2 TRP P 296       3.219-250.925-190.272  1.00 97.00      PROA H 
ATOM   4521  CG  TRP P 296       4.946-250.372-191.376  1.00 97.00      PROA C 
ATOM   4522  CD1 TRP P 296       4.359-250.209-192.602  1.00 97.00      PROA C 
ATOM   4523  HD1 TRP P 296       3.355-250.516-192.851  1.00 97.00      PROA H 
ATOM   4524  NE1 TRP P 296       5.253-249.644-193.468  1.00 97.00      PROA N 
ATOM   4525  HE1 TRP P 296       5.222-249.789-194.435  1.00 97.00      PROA H 
ATOM   4526  CE2 TRP P 296       6.425-249.399-192.819  1.00 97.00      PROA C 
ATOM   4527  CD2 TRP P 296       6.277-249.848-191.491  1.00 97.00      PROA C 
ATOM   4528  CE3 TRP P 296       7.339-249.716-190.600  1.00 97.00      PROA C 
ATOM   4529  HE3 TRP P 296       7.248-250.043-189.576  1.00 97.00      PROA H 
ATOM   4530  CZ3 TRP P 296       8.546-249.188-191.065  1.00 97.00      PROA C 
ATOM   4531  HZ3 TRP P 296       9.384-249.097-190.389  1.00 97.00      PROA H 
ATOM   4532  CZ2 TRP P 296       7.616-248.861-193.280  1.00 97.00      PROA C 
ATOM   4533  HZ2 TRP P 296       7.727-248.542-194.303  1.00 97.00      PROA H 
ATOM   4534  CH2 TRP P 296       8.686-248.785-192.391  1.00 97.00      PROA C 
ATOM   4535  HH2 TRP P 296       9.634-248.409-192.745  1.00 97.00      PROA H 
ATOM   4536  C   TRP P 296       4.175-252.692-188.445  1.00 97.00      PROA C 
ATOM   4537  O   TRP P 296       3.025-253.098-188.297  1.00 97.00      PROA O 
ATOM   4538  N   ILE P 297       4.983-252.418-187.396  1.00 97.00      PROA N 
ATOM   4539  HN  ILE P 297       5.968-252.310-187.525  1.00 97.00      PROA H 
ATOM   4540  CA  ILE P 297       4.485-252.154-186.067  1.00 97.00      PROA C 
ATOM   4541  HA  ILE P 297       3.427-252.341-186.025  1.00 97.00      PROA H 
ATOM   4542  CB  ILE P 297       5.111-253.032-184.979  1.00 97.00      PROA C 
ATOM   4543  HB  ILE P 297       6.212-252.871-184.930  1.00 97.00      PROA H 
ATOM   4544  CG2 ILE P 297       4.503-252.652-183.607  1.00 97.00      PROA C 
ATOM   4545 HG21 ILE P 297       3.399-252.770-183.629  1.00 97.00      PROA H 
ATOM   4546 HG22 ILE P 297       4.748-251.608-183.324  1.00 97.00      PROA H 
ATOM   4547 HG23 ILE P 297       4.909-253.318-182.816  1.00 97.00      PROA H 
ATOM   4548  CG1 ILE P 297       4.872-254.539-185.263  1.00 97.00      PROA C 
ATOM   4549 HG11 ILE P 297       3.912-254.669-185.808  1.00 97.00      PROA H 
ATOM   4550 HG12 ILE P 297       4.762-255.061-184.284  1.00 97.00      PROA H 
ATOM   4551  CD  ILE P 297       6.012-255.226-186.021  1.00 97.00      PROA C 
ATOM   4552  HD1 ILE P 297       6.969-255.120-185.465  1.00 97.00      PROA H 
ATOM   4553  HD2 ILE P 297       6.143-254.786-187.031  1.00 97.00      PROA H 
ATOM   4554  HD3 ILE P 297       5.794-256.309-186.138  1.00 97.00      PROA H 
ATOM   4555  C   ILE P 297       4.798-250.685-185.808  1.00 97.00      PROA C 
ATOM   4556  O   ILE P 297       5.958-250.389-185.530  1.00 97.00      PROA O 
ATOM   4557  N   PRO P 298       3.887-249.706-185.858  1.00 97.00      PROA N 
ATOM   4558  CD  PRO P 298       4.083-248.531-184.989  1.00 97.00      PROA C 
ATOM   4559  HD1 PRO P 298       4.756-247.800-185.483  1.00 97.00      PROA H 
ATOM   4560  HD2 PRO P 298       4.521-248.830-184.008  1.00 97.00      PROA H 
ATOM   4561  CA  PRO P 298       2.489-249.879-186.225  1.00 97.00      PROA C 
ATOM   4562  HA  PRO P 298       2.176-250.910-186.231  1.00 97.00      PROA H 
ATOM   4563  CB  PRO P 298       1.738-249.077-185.149  1.00 97.00      PROA C 
ATOM   4564  HB1 PRO P 298       1.599-249.734-184.259  1.00 97.00      PROA H 
ATOM   4565  HB2 PRO P 298       0.743-248.719-185.479  1.00 97.00      PROA H 
ATOM   4566  CG  PRO P 298       2.688-247.933-184.760  1.00 97.00      PROA C 
ATOM   4567  HG1 PRO P 298       2.537-247.064-185.435  1.00 97.00      PROA H 
ATOM   4568  HG2 PRO P 298       2.542-247.603-183.712  1.00 97.00      PROA H 
ATOM   4569  C   PRO P 298       2.246-249.339-187.626  1.00 97.00      PROA C 
ATOM   4570  O   PRO P 298       1.631-250.059-188.410  1.00 97.00      PROA O 
ATOM   4571  N   ALA P 299       2.699-248.115-187.983  1.00 97.00      PROA N 
ATOM   4572  HN  ALA P 299       3.157-247.527-187.323  1.00 97.00      PROA H 
ATOM   4573  CA  ALA P 299       2.609-247.612-189.335  1.00 97.00      PROA C 
ATOM   4574  HA  ALA P 299       3.004-248.371-189.997  1.00 97.00      PROA H 
ATOM   4575  CB  ALA P 299       1.159-247.244-189.728  1.00 97.00      PROA C 
ATOM   4576  HB1 ALA P 299       0.741-246.496-189.021  1.00 97.00      PROA H 
ATOM   4577  HB2 ALA P 299       0.516-248.149-189.686  1.00 97.00      PROA H 
ATOM   4578  HB3 ALA P 299       1.107-246.843-190.761  1.00 97.00      PROA H 
ATOM   4579  C   ALA P 299       3.472-246.368-189.419  1.00 97.00      PROA C 
ATOM   4580  O   ALA P 299       3.689-245.735-188.387  1.00 97.00      PROA O 
ATOM   4581  N   PRO P 300       3.974-245.928-190.579  1.00 97.00      PROA N 
ATOM   4582  CD  PRO P 300       4.025-246.716-191.814  1.00 97.00      PROA C 
ATOM   4583  HD1 PRO P 300       3.036-247.145-192.083  1.00 97.00      PROA H 
ATOM   4584  HD2 PRO P 300       4.768-247.527-191.672  1.00 97.00      PROA H 
ATOM   4585  CA  PRO P 300       4.539-244.593-190.760  1.00 97.00      PROA C 
ATOM   4586  HA  PRO P 300       5.163-244.341-189.920  1.00 97.00      PROA H 
ATOM   4587  CB  PRO P 300       5.334-244.740-192.067  1.00 97.00      PROA C 
ATOM   4588  HB1 PRO P 300       6.322-245.197-191.837  1.00 97.00      PROA H 
ATOM   4589  HB2 PRO P 300       5.511-243.786-192.596  1.00 97.00      PROA H 
ATOM   4590  CG  PRO P 300       4.524-245.746-192.885  1.00 97.00      PROA C 
ATOM   4591  HG1 PRO P 300       3.661-245.238-193.367  1.00 97.00      PROA H 
ATOM   4592  HG2 PRO P 300       5.140-246.249-193.657  1.00 97.00      PROA H 
ATOM   4593  C   PRO P 300       3.464-243.521-190.879  1.00 97.00      PROA C 
ATOM   4594  O   PRO P 300       3.764-242.412-191.312  1.00 97.00      PROA O 
ATOM   4595  N   ARG P 301       2.215-243.817-190.486  1.00 97.00      PROA N 
ATOM   4596  HN  ARG P 301       2.037-244.707-190.074  1.00 97.00      PROA H 
ATOM   4597  CA  ARG P 301       1.060-242.981-190.705  1.00 97.00      PROA C 
ATOM   4598  HA  ARG P 301       1.112-242.586-191.708  1.00 97.00      PROA H 
ATOM   4599  CB  ARG P 301      -0.208-243.856-190.541  1.00 97.00      PROA C 
ATOM   4600  HB1 ARG P 301      -0.250-244.234-189.495  1.00 97.00      PROA H 
ATOM   4601  HB2 ARG P 301      -0.105-244.746-191.203  1.00 97.00      PROA H 
ATOM   4602  CG  ARG P 301      -1.528-243.156-190.886  1.00 97.00      PROA C 
ATOM   4603  HG1 ARG P 301      -1.606-243.092-191.993  1.00 97.00      PROA H 
ATOM   4604  HG2 ARG P 301      -1.515-242.118-190.490  1.00 97.00      PROA H 
ATOM   4605  CD  ARG P 301      -2.765-243.881-190.341  1.00 97.00      PROA C 
ATOM   4606  HD1 ARG P 301      -2.774-243.922-189.230  1.00 97.00      PROA H 
ATOM   4607  HD2 ARG P 301      -2.813-244.916-190.739  1.00 97.00      PROA H 
ATOM   4608  NE  ARG P 301      -3.971-243.151-190.835  1.00 97.00      PROANE 
ATOM   4609  HE  ARG P 301      -4.386-243.441-191.695  1.00 97.00      PROA H 
ATOM   4610  CZ  ARG P 301      -4.344-241.934-190.394  1.00 97.00      PROA C 
ATOM   4611  NH1 ARG P 301      -3.783-241.334-189.339  1.00 97.00      PROA N 
ATOM   4612 HH11 ARG P 301      -3.072-241.816-188.832  1.00 97.00      PROA H 
ATOM   4613 HH12 ARG P 301      -3.804-240.339-189.287  1.00 97.00      PROA H 
ATOM   4614  NH2 ARG P 301      -5.300-241.280-191.072  1.00 97.00      PROA N 
ATOM   4615 HH21 ARG P 301      -5.692-241.728-191.872  1.00 97.00      PROA H 
ATOM   4616 HH22 ARG P 301      -5.662-240.437-190.688  1.00 97.00      PROA H 
ATOM   4617  C   ARG P 301       0.975-241.823-189.727  1.00 97.00      PROA C 
ATOM   4618  O   ARG P 301       0.899-242.053-188.524  1.00 97.00      PROA O 
ATOM   4619  N   CYS P 302       0.931-240.553-190.222  1.00 97.00      PROA N 
ATOM   4620  HN  CYS P 302       1.133-240.387-191.185  1.00 97.00      PROA H 
ATOM   4621  CA  CYS P 302       0.660-239.355-189.425  1.00 97.00      PROA C 
ATOM   4622  HA  CYS P 302       1.469-239.253-188.725  1.00 97.00      PROA H 
ATOM   4623  CB  CYS P 302       0.626-238.062-190.297  1.00 97.00      PROA C 
ATOM   4624  HB1 CYS P 302       0.256-237.202-189.700  1.00 97.00      PROA H 
ATOM   4625  HB2 CYS P 302      -0.086-238.215-191.136  1.00 97.00      PROA H 
ATOM   4626  SG  CYS P 302       2.271-237.636-190.966  1.00 97.00      PROA S 
ATOM   4627  C   CYS P 302      -0.623-239.461-188.601  1.00 97.00      PROA C 
ATOM   4628  O   CYS P 302      -1.734-239.353-189.114  1.00 97.00      PROA O 
ATOM   4629  N   THR P 303      -0.446-239.707-187.277  1.00 97.00      PROA N 
ATOM   4630  HN  THR P 303       0.483-239.727-186.915  1.00 97.00      PROA H 
ATOM   4631  CA  THR P 303      -1.479-240.017-186.293  1.00 97.00      PROA C 
ATOM   4632  HA  THR P 303      -2.337-239.395-186.507  1.00 97.00      PROA H 
ATOM   4633  CB  THR P 303      -1.889-241.502-186.292  1.00 97.00      PROA C 
ATOM   4634  HB  THR P 303      -1.273-242.089-185.583  1.00 97.00      PROA H 
ATOM   4635  OG1 THR P 303      -1.679-242.133-187.546  1.00 97.00      PROA O 
ATOM   4636  HG1 THR P 303      -0.745-242.045-187.748  1.00 97.00      PROA H 
ATOM   4637  CG2 THR P 303      -3.396-241.634-186.001  1.00 97.00      PROA C 
ATOM   4638 HG21 THR P 303      -3.992-241.098-186.767  1.00 97.00      PROA H 
ATOM   4639 HG22 THR P 303      -3.667-241.201-185.024  1.00 97.00      PROA H 
ATOM   4640 HG23 THR P 303      -3.697-242.704-186.006  1.00 97.00      PROA H 
ATOM   4641  C   THR P 303      -0.812-239.479-185.018  1.00 97.00      PROA C 
ATOM   4642  O   THR P 303      -0.023-238.550-185.151  1.00 97.00      PROA O 
ATOM   4643  N   LEU P 304      -0.998-239.903-183.734  1.00 97.00      PROA N 
ATOM   4644  HN  LEU P 304      -0.450-239.377-183.084  1.00 97.00      PROA H 
ATOM   4645  CA  LEU P 304      -1.744-240.954-183.073  1.00 97.00      PROA C 
ATOM   4646  HA  LEU P 304      -2.082-241.671-183.789  1.00 97.00      PROA H 
ATOM   4647  CB  LEU P 304      -0.865-241.755-182.068  1.00 97.00      PROA C 
ATOM   4648  HB1 LEU P 304      -1.495-242.552-181.612  1.00 97.00      PROA H 
ATOM   4649  HB2 LEU P 304      -0.491-241.098-181.255  1.00 97.00      PROA H 
ATOM   4650  CG  LEU P 304       0.355-242.481-182.698  1.00 97.00      PROA C 
ATOM   4651  HG  LEU P 304       0.095-242.748-183.748  1.00 97.00      PROA H 
ATOM   4652  CD1 LEU P 304       1.632-241.621-182.717  1.00 97.00      PROA C 
ATOM   4653 HD11 LEU P 304       1.947-241.379-181.680  1.00 97.00      PROA H 
ATOM   4654 HD12 LEU P 304       1.480-240.677-183.275  1.00 97.00      PROA H 
ATOM   4655 HD13 LEU P 304       2.454-242.182-183.206  1.00 97.00      PROA H 
ATOM   4656  CD2 LEU P 304       0.652-243.798-181.956  1.00 97.00      PROA C 
ATOM   4657 HD21 LEU P 304      -0.225-244.477-181.993  1.00 97.00      PROA H 
ATOM   4658 HD22 LEU P 304       0.897-243.590-180.892  1.00 97.00      PROA H 
ATOM   4659 HD23 LEU P 304       1.518-244.314-182.421  1.00 97.00      PROA H 
ATOM   4660  C   LEU P 304      -2.993-240.385-182.408  1.00 97.00      PROA C 
ATOM   4661  O   LEU P 304      -3.795-239.718-183.060  1.00 97.00      PROA O 
ATOM   4662  N   LYS P 305      -3.229-240.688-181.102  1.00  0.00      PROA N 
ATOM   4663  HN  LYS P 305      -2.573-241.207-180.559  1.00  0.00      PROA H 
ATOM   4664  CA  LYS P 305      -4.485-240.388-180.446  1.00  0.00      PROA C 
ATOM   4665  HA  LYS P 305      -4.936-239.523-180.907  1.00  0.00      PROA H 
ATOM   4666  CB  LYS P 305      -5.485-241.560-180.623  1.00  0.00      PROA C 
ATOM   4667  HB1 LYS P 305      -4.972-242.504-180.335  1.00  0.00      PROA H 
ATOM   4668  HB2 LYS P 305      -5.728-241.632-181.707  1.00  0.00      PROA H 
ATOM   4669  CG  LYS P 305      -6.803-241.450-179.836  1.00  0.00      PROA C 
ATOM   4670  HG1 LYS P 305      -7.247-240.445-180.010  1.00  0.00      PROA H 
ATOM   4671  HG2 LYS P 305      -6.595-241.547-178.750  1.00  0.00      PROA H 
ATOM   4672  CD  LYS P 305      -7.844-242.520-180.222  1.00  0.00      PROA C 
ATOM   4673  HD1 LYS P 305      -8.187-242.317-181.261  1.00  0.00      PROA H 
ATOM   4674  HD2 LYS P 305      -8.725-242.409-179.553  1.00  0.00      PROA H 
ATOM   4675  CE  LYS P 305      -7.340-243.974-180.164  1.00  0.00      PROA C 
ATOM   4676  HE1 LYS P 305      -6.546-244.147-180.921  1.00  0.00      PROA H 
ATOM   4677  HE2 LYS P 305      -8.178-244.675-180.360  1.00  0.00      PROA H 
ATOM   4678  NZ  LYS P 305      -6.773-244.314-178.837  1.00  0.00      PROA N 
ATOM   4679  HZ1 LYS P 305      -7.502-244.185-178.106  1.00  0.00      PROA H 
ATOM   4680  HZ2 LYS P 305      -5.966-243.689-178.635  1.00  0.00      PROA H 
ATOM   4681  HZ3 LYS P 305      -6.453-245.304-178.838  1.00  0.00      PROA H 
ATOM   4682  C   LYS P 305      -4.261-240.125-178.964  1.00  0.00      PROA C 
ATOM   4683  O   LYS P 305      -3.955-241.070-178.236  1.00  0.00      PROA O 
ATOM   4684  N   PRO P 306      -4.399-238.890-178.463  1.00  0.00      PROA N 
ATOM   4685  CD  PRO P 306      -4.286-237.686-179.290  1.00  0.00      PROA C 
ATOM   4686  HD1 PRO P 306      -5.286-237.462-179.718  1.00  0.00      PROA H 
ATOM   4687  HD2 PRO P 306      -3.539-237.815-180.104  1.00  0.00      PROA H 
ATOM   4688  CA  PRO P 306      -4.470-238.546-177.040  1.00  0.00      PROA C 
ATOM   4689  HA  PRO P 306      -3.548-238.898-176.599  1.00  0.00      PROA H 
ATOM   4690  CB  PRO P 306      -4.527-237.009-177.016  1.00  0.00      PROA C 
ATOM   4691  HB1 PRO P 306      -3.995-236.595-176.135  1.00  0.00      PROA H 
ATOM   4692  HB2 PRO P 306      -5.572-236.634-177.016  1.00  0.00      PROA H 
ATOM   4693  CG  PRO P 306      -3.855-236.586-178.323  1.00  0.00      PROA C 
ATOM   4694  HG1 PRO P 306      -4.166-235.576-178.656  1.00  0.00      PROA H 
ATOM   4695  HG2 PRO P 306      -2.750-236.614-178.198  1.00  0.00      PROA H 
ATOM   4696  C   PRO P 306      -5.604-239.168-176.226  1.00  0.00      PROA C 
ATOM   4697  O   PRO P 306      -6.331-240.030-176.715  1.00  0.00      PROA O 
ATOM   4698  N   CYS P 307      -5.730-238.711-174.955  1.00  0.00      PROA N 
ATOM   4699  HN  CYS P 307      -5.159-237.948-174.661  1.00  0.00      PROA H 
ATOM   4700  CA  CYS P 307      -6.504-239.279-173.869  1.00  0.00      PROA C 
ATOM   4701  HA  CYS P 307      -6.193-240.304-173.801  1.00  0.00      PROA H 
ATOM   4702  CB  CYS P 307      -6.152-238.609-172.522  1.00  0.00      PROA C 
ATOM   4703  HB1 CYS P 307      -6.530-239.228-171.683  1.00  0.00      PROA H 
ATOM   4704  HB2 CYS P 307      -6.638-237.614-172.459  1.00  0.00      PROA H 
ATOM   4705  SG  CYS P 307      -4.366-238.381-172.311  1.00  0.00      PROA S 
ATOM   4706  C   CYS P 307      -8.011-239.271-174.024  1.00  0.00      PROA C 
ATOM   4707  O   CYS P 307      -8.670-238.240-173.984  1.00  0.00      PROA O 
ATOM   4708  N   ASP P 308      -8.590-240.471-174.162  1.00 97.00      PROA N 
ATOM   4709  HN  ASP P 308      -8.031-241.295-174.235  1.00 97.00      PROA H 
ATOM   4710  CA  ASP P 308      -9.969-240.755-174.458  1.00 97.00      PROA C 
ATOM   4711  HA  ASP P 308     -10.508-239.831-174.599  1.00 97.00      PROA H 
ATOM   4712  CB  ASP P 308     -10.032-241.587-175.777  1.00 97.00      PROA C 
ATOM   4713  HB1 ASP P 308      -9.823-240.880-176.614  1.00 97.00      PROA H 
ATOM   4714  HB2 ASP P 308     -11.045-242.005-175.943  1.00 97.00      PROA H 
ATOM   4715  CG  ASP P 308      -8.982-242.712-175.908  1.00 97.00      PROA C 
ATOM   4716  OD1 ASP P 308      -9.005-243.367-176.980  1.00 97.00      PROA O 
ATOM   4717  OD2 ASP P 308      -8.140-242.940-174.999  1.00 97.00      PROA O 
ATOM   4718  C   ASP P 308     -10.633-241.466-173.289  1.00 97.00      PROA C 
ATOM   4719  O   ASP P 308     -11.084-240.816-172.349  1.00 97.00      PROA O 
ATOM   4720  N   TYR P 309     -10.725-242.816-173.296  1.00 97.00      PROA N 
ATOM   4721  HN  TYR P 309     -10.321-243.360-174.026  1.00 97.00      PROA H 
ATOM   4722  CA  TYR P 309     -11.378-243.531-172.222  1.00 97.00      PROA C 
ATOM   4723  HA  TYR P 309     -11.248-242.965-171.313  1.00 97.00      PROA H 
ATOM   4724  CB  TYR P 309     -12.890-243.710-172.518  1.00 97.00      PROA C 
ATOM   4725  HB1 TYR P 309     -13.071-244.494-173.285  1.00 97.00      PROA H 
ATOM   4726  HB2 TYR P 309     -13.290-242.751-172.917  1.00 97.00      PROA H 
ATOM   4727  CG  TYR P 309     -13.656-244.032-171.261  1.00 97.00      PROA C 
ATOM   4728  CD1 TYR P 309     -14.132-242.992-170.443  1.00 97.00      PROA C 
ATOM   4729  HD1 TYR P 309     -13.910-241.967-170.700  1.00 97.00      PROA H 
ATOM   4730  CE1 TYR P 309     -14.902-243.273-169.308  1.00 97.00      PROA C 
ATOM   4731  HE1 TYR P 309     -15.290-242.465-168.708  1.00 97.00      PROA H 
ATOM   4732  CZ  TYR P 309     -15.199-244.601-168.977  1.00 97.00      PROA C 
ATOM   4733  OH  TYR P 309     -16.052-244.908-167.896  1.00 97.00      PROA O 
ATOM   4734  HH  TYR P 309     -16.438-244.086-167.569  1.00 97.00      PROA H 
ATOM   4735  CD2 TYR P 309     -13.940-245.361-170.903  1.00 97.00      PROA C 
ATOM   4736  HD2 TYR P 309     -13.571-246.169-171.516  1.00 97.00      PROA H 
ATOM   4737  CE2 TYR P 309     -14.697-245.645-169.760  1.00 97.00      PROA C 
ATOM   4738  HE2 TYR P 309     -14.916-246.669-169.495  1.00 97.00      PROA H 
ATOM   4739  C   TYR P 309     -10.688-244.884-172.127  1.00 97.00      PROA C 
ATOM   4740  O   TYR P 309     -10.488-245.512-173.165  1.00 97.00      PROA O 
ATOM   4741  N   PRO P 310     -10.303-245.392-170.957  1.00 97.00      PROA N 
ATOM   4742  CD  PRO P 310     -10.335-244.651-169.691  1.00 97.00      PROA C 
ATOM   4743  HD1 PRO P 310     -11.387-244.518-169.354  1.00 97.00      PROA H 
ATOM   4744  HD2 PRO P 310      -9.843-243.661-169.819  1.00 97.00      PROA H 
ATOM   4745  CA  PRO P 310      -9.552-246.637-170.850  1.00 97.00      PROA C 
ATOM   4746  HA  PRO P 310      -8.953-246.809-171.735  1.00 97.00      PROA H 
ATOM   4747  CB  PRO P 310      -8.689-246.391-169.607  1.00 97.00      PROA C 
ATOM   4748  HB1 PRO P 310      -7.785-245.826-169.922  1.00 97.00      PROA H 
ATOM   4749  HB2 PRO P 310      -8.361-247.309-169.090  1.00 97.00      PROA H 
ATOM   4750  CG  PRO P 310      -9.543-245.501-168.705  1.00 97.00      PROA C 
ATOM   4751  HG1 PRO P 310     -10.234-246.132-168.112  1.00 97.00      PROA H 
ATOM   4752  HG2 PRO P 310      -8.923-244.890-168.024  1.00 97.00      PROA H 
ATOM   4753  C   PRO P 310     -10.489-247.819-170.672  1.00 97.00      PROA C 
ATOM   4754  O   PRO P 310     -11.704-247.645-170.629  1.00 97.00      PROA O 
ATOM   4755  N   ASP P 311      -9.930-249.045-170.590  1.00 97.00      PROA N 
ATOM   4756  HN  ASP P 311      -8.936-249.147-170.602  1.00 97.00      PROA H 
ATOM   4757  CA  ASP P 311     -10.651-250.293-170.498  1.00 97.00      PROA C 
ATOM   4758  HA  ASP P 311     -11.551-250.225-171.094  1.00 97.00      PROA H 
ATOM   4759  CB  ASP P 311      -9.736-251.381-171.129  1.00 97.00      PROA C 
ATOM   4760  HB1 ASP P 311      -8.781-251.418-170.565  1.00 97.00      PROA H 
ATOM   4761  HB2 ASP P 311      -9.495-251.086-172.176  1.00 97.00      PROA H 
ATOM   4762  CG  ASP P 311     -10.315-252.781-171.187  1.00 97.00      PROA C 
ATOM   4763  OD1 ASP P 311     -11.526-252.965-170.893  1.00 97.00      PROA O 
ATOM   4764  OD2 ASP P 311      -9.529-253.691-171.572  1.00 97.00      PROA O 
ATOM   4765  C   ASP P 311     -11.071-250.565-169.050  1.00 97.00      PROA C 
ATOM   4766  O   ASP P 311     -10.423-251.307-168.313  1.00 97.00      PROA O 
ATOM   4767  N   ILE P 312     -12.187-249.934-168.603  1.00 97.00      PROA N 
ATOM   4768  HN  ILE P 312     -12.692-249.334-169.218  1.00 97.00      PROA H 
ATOM   4769  CA  ILE P 312     -12.602-249.944-167.207  1.00 97.00      PROA C 
ATOM   4770  HA  ILE P 312     -11.711-250.039-166.602  1.00 97.00      PROA H 
ATOM   4771  CB  ILE P 312     -13.282-248.649-166.751  1.00 97.00      PROA C 
ATOM   4772  HB  ILE P 312     -14.313-248.577-167.167  1.00 97.00      PROA H 
ATOM   4773  CG2 ILE P 312     -13.366-248.663-165.210  1.00 97.00      PROA C 
ATOM   4774 HG21 ILE P 312     -12.344-248.626-164.778  1.00 97.00      PROA H 
ATOM   4775 HG22 ILE P 312     -13.879-249.571-164.835  1.00 97.00      PROA H 
ATOM   4776 HG23 ILE P 312     -13.930-247.786-164.837  1.00 97.00      PROA H 
ATOM   4777  CG1 ILE P 312     -12.494-247.410-167.248  1.00 97.00      PROA C 
ATOM   4778 HG11 ILE P 312     -12.640-247.306-168.343  1.00 97.00      PROA H 
ATOM   4779 HG12 ILE P 312     -11.415-247.596-167.064  1.00 97.00      PROA H 
ATOM   4780  CD  ILE P 312     -12.889-246.086-166.579  1.00 97.00      PROA C 
ATOM   4781  HD1 ILE P 312     -12.573-246.064-165.515  1.00 97.00      PROA H 
ATOM   4782  HD2 ILE P 312     -13.990-245.950-166.621  1.00 97.00      PROA H 
ATOM   4783  HD3 ILE P 312     -12.410-245.229-167.097  1.00 97.00      PROA H 
ATOM   4784  C   ILE P 312     -13.486-251.140-166.899  1.00 97.00      PROA C 
ATOM   4785  O   ILE P 312     -14.695-251.136-167.126  1.00 97.00      PROA O 
ATOM   4786  N   LYS P 313     -12.876-252.205-166.334  1.00 97.00      PROA N 
ATOM   4787  HN  LYS P 313     -11.882-252.228-166.265  1.00 97.00      PROA H 
ATOM   4788  CA  LYS P 313     -13.556-253.395-165.863  1.00 97.00      PROA C 
ATOM   4789  HA  LYS P 313     -14.187-253.763-166.660  1.00 97.00      PROA H 
ATOM   4790  CB  LYS P 313     -12.521-254.479-165.451  1.00 97.00      PROA C 
ATOM   4791  HB1 LYS P 313     -13.040-255.456-165.349  1.00 97.00      PROA H 
ATOM   4792  HB2 LYS P 313     -12.069-254.220-164.468  1.00 97.00      PROA H 
ATOM   4793  CG  LYS P 313     -11.313-254.644-166.389  1.00 97.00      PROA C 
ATOM   4794  HG1 LYS P 313     -10.672-255.462-165.987  1.00 97.00      PROA H 
ATOM   4795  HG2 LYS P 313     -10.697-253.718-166.377  1.00 97.00      PROA H 
ATOM   4796  CD  LYS P 313     -11.674-254.983-167.834  1.00 97.00      PROA C 
ATOM   4797  HD1 LYS P 313     -12.313-254.177-168.262  1.00 97.00      PROA H 
ATOM   4798  HD2 LYS P 313     -12.259-255.930-167.844  1.00 97.00      PROA H 
ATOM   4799  CE  LYS P 313     -10.422-255.133-168.697  1.00 97.00      PROA C 
ATOM   4800  HE1 LYS P 313      -9.740-255.912-168.298  1.00 97.00      PROA H 
ATOM   4801  HE2 LYS P 313      -9.879-254.167-168.760  1.00 97.00      PROA H 
ATOM   4802  NZ  LYS P 313     -10.814-255.520-170.059  1.00 97.00      PROA N 
ATOM   4803  HZ1 LYS P 313     -11.586-254.890-170.365  1.00 97.00      PROA H 
ATOM   4804  HZ2 LYS P 313     -11.107-256.521-170.075  1.00 97.00      PROA H 
ATOM   4805  HZ3 LYS P 313     -10.024-255.341-170.713  1.00 97.00      PROA H 
ATOM   4806  C   LYS P 313     -14.406-253.086-164.633  1.00 97.00      PROA C 
ATOM   4807  O   LYS P 313     -13.867-252.888-163.548  1.00 97.00      PROA O 
ATOM   4808  N   HSD P 314     -15.759-253.045-164.757  1.00 97.00      PROA N 
ATOM   4809  HN  HSD P 314     -16.184-253.164-165.652  1.00 97.00      PROA H 
ATOM   4810  CA  HSD P 314     -16.665-252.761-163.644  1.00 97.00      PROA C 
ATOM   4811  HA  HSD P 314     -17.661-252.689-164.052  1.00 97.00      PROA H 
ATOM   4812  CB  HSD P 314     -16.679-253.865-162.549  1.00 97.00      PROA C 
ATOM   4813  HB1 HSD P 314     -17.225-253.495-161.656  1.00 97.00      PROA H 
ATOM   4814  HB2 HSD P 314     -15.640-254.055-162.223  1.00 97.00      PROA H 
ATOM   4815  ND1 HSD P 314     -18.479-255.590-162.240  1.00 97.00      PROA N 
ATOM   4816  HD1 HSD P 314     -18.924-255.072-161.501  1.00 97.00      PROA H 
ATOM   4817  CG  HSD P 314     -17.351-255.165-162.904  1.00 97.00      PROA C 
ATOM   4818  CE1 HSD P 314     -18.704-256.871-162.604  1.00 97.00      PROA C 
ATOM   4819  HE1 HSD P 314     -19.544-257.444-162.209  1.00 97.00      PROA H 
ATOM   4820  NE2 HSD P 314     -17.792-257.308-163.450  1.00 97.00      PROA N 
ATOM   4821  CD2 HSD P 314     -16.930-256.236-163.628  1.00 97.00      PROA C 
ATOM   4822  HD2 HSD P 314     -16.056-256.334-164.259  1.00 97.00      PROA H 
ATOM   4823  C   HSD P 314     -16.383-251.436-162.953  1.00 97.00      PROA C 
ATOM   4824  O   HSD P 314     -16.113-251.399-161.757  1.00 97.00      PROA O 
ATOM   4825  N   GLY P 315     -16.436-250.303-163.680  1.00 97.00      PROA N 
ATOM   4826  HN  GLY P 315     -16.642-250.298-164.654  1.00 97.00      PROA H 
ATOM   4827  CA  GLY P 315     -16.184-249.035-163.037  1.00 97.00      PROA C 
ATOM   4828  HA1 GLY P 315     -15.120-248.960-162.869  1.00 97.00      PROA H 
ATOM   4829  HA2 GLY P 315     -16.769-248.976-162.130  1.00 97.00      PROA H 
ATOM   4830  C   GLY P 315     -16.603-247.899-163.913  1.00 97.00      PROA C 
ATOM   4831  O   GLY P 315     -17.253-248.081-164.939  1.00 97.00      PROA O 
ATOM   4832  N   GLY P 316     -16.213-246.670-163.514  1.00 97.00      PROA N 
ATOM   4833  HN  GLY P 316     -15.678-246.561-162.677  1.00 97.00      PROA H 
ATOM   4834  CA  GLY P 316     -16.559-245.482-164.263  1.00 97.00      PROA C 
ATOM   4835  HA1 GLY P 316     -17.635-245.384-164.269  1.00 97.00      PROA H 
ATOM   4836  HA2 GLY P 316     -16.118-245.563-165.247  1.00 97.00      PROA H 
ATOM   4837  C   GLY P 316     -15.990-244.272-163.593  1.00 97.00      PROA C 
ATOM   4838  O   GLY P 316     -15.476-244.338-162.483  1.00 97.00      PROA O 
ATOM   4839  N   LEU P 317     -16.067-243.103-164.257  1.00 97.00      PROA N 
ATOM   4840  HN  LEU P 317     -16.488-243.044-165.165  1.00 97.00      PROA H 
ATOM   4841  CA  LEU P 317     -15.510-241.876-163.732  1.00 97.00      PROA C 
ATOM   4842  HA  LEU P 317     -14.618-242.112-163.171  1.00 97.00      PROA H 
ATOM   4843  CB  LEU P 317     -15.131-240.890-164.863  1.00 97.00      PROA C 
ATOM   4844  HB1 LEU P 317     -14.666-239.984-164.421  1.00 97.00      PROA H 
ATOM   4845  HB2 LEU P 317     -16.055-240.579-165.396  1.00 97.00      PROA H 
ATOM   4846  CG  LEU P 317     -14.170-241.460-165.934  1.00 97.00      PROA C 
ATOM   4847  HG  LEU P 317     -14.644-242.355-166.400  1.00 97.00      PROA H 
ATOM   4848  CD1 LEU P 317     -13.953-240.437-167.063  1.00 97.00      PROA C 
ATOM   4849 HD11 LEU P 317     -13.496-239.512-166.659  1.00 97.00      PROA H 
ATOM   4850 HD12 LEU P 317     -14.922-240.175-167.537  1.00 97.00      PROA H 
ATOM   4851 HD13 LEU P 317     -13.281-240.857-167.841  1.00 97.00      PROA H 
ATOM   4852  CD2 LEU P 317     -12.832-241.923-165.336  1.00 97.00      PROA C 
ATOM   4853 HD21 LEU P 317     -12.995-242.797-164.673  1.00 97.00      PROA H 
ATOM   4854 HD22 LEU P 317     -12.366-241.109-164.743  1.00 97.00      PROA H 
ATOM   4855 HD23 LEU P 317     -12.136-242.225-166.145  1.00 97.00      PROA H 
ATOM   4856  C   LEU P 317     -16.486-241.183-162.802  1.00 97.00      PROA C 
ATOM   4857  O   LEU P 317     -17.686-241.125-163.058  1.00 97.00      PROA O 
ATOM   4858  N   TYR P 318     -15.996-240.596-161.684  1.00 97.00      PROA N 
ATOM   4859  HN  TYR P 318     -15.040-240.697-161.412  1.00 97.00      PROA H 
ATOM   4860  CA  TYR P 318     -16.811-239.688-160.891  1.00 97.00      PROA C 
ATOM   4861  HA  TYR P 318     -17.725-240.213-160.646  1.00 97.00      PROA H 
ATOM   4862  CB  TYR P 318     -16.125-239.249-159.573  1.00 97.00      PROA C 
ATOM   4863  HB1 TYR P 318     -16.708-238.458-159.056  1.00 97.00      PROA H 
ATOM   4864  HB2 TYR P 318     -15.106-238.858-159.786  1.00 97.00      PROA H 
ATOM   4865  CG  TYR P 318     -16.026-240.415-158.620  1.00 97.00      PROA C 
ATOM   4866  CD1 TYR P 318     -14.779-240.955-158.263  1.00 97.00      PROA C 
ATOM   4867  HD1 TYR P 318     -13.882-240.564-158.712  1.00 97.00      PROA H 
ATOM   4868  CE1 TYR P 318     -14.687-241.980-157.315  1.00 97.00      PROA C 
ATOM   4869  HE1 TYR P 318     -13.720-242.378-157.053  1.00 97.00      PROA H 
ATOM   4870  CZ  TYR P 318     -15.845-242.477-156.706  1.00 97.00      PROA C 
ATOM   4871  OH  TYR P 318     -15.765-243.475-155.711  1.00 97.00      PROA O 
ATOM   4872  HH  TYR P 318     -14.839-243.602-155.490  1.00 97.00      PROA H 
ATOM   4873  CD2 TYR P 318     -17.184-240.935-158.012  1.00 97.00      PROA C 
ATOM   4874  HD2 TYR P 318     -18.153-240.528-158.264  1.00 97.00      PROA H 
ATOM   4875  CE2 TYR P 318     -17.095-241.964-157.066  1.00 97.00      PROA C 
ATOM   4876  HE2 TYR P 318     -17.988-242.351-156.597  1.00 97.00      PROA H 
ATOM   4877  C   TYR P 318     -17.212-238.467-161.706  1.00 97.00      PROA C 
ATOM   4878  O   TYR P 318     -16.386-237.907-162.418  1.00 97.00      PROA O 
ATOM   4879  N   HSD P 319     -18.509-238.066-161.647  1.00 97.00      PROA N 
ATOM   4880  HN  HSD P 319     -19.134-238.544-161.033  1.00 97.00      PROA H 
ATOM   4881  CA  HSD P 319     -19.133-237.056-162.501  1.00 97.00      PROA C 
ATOM   4882  HA  HSD P 319     -20.189-237.274-162.445  1.00 97.00      PROA H 
ATOM   4883  CB  HSD P 319     -19.010-235.594-161.969  1.00 97.00      PROA C 
ATOM   4884  HB1 HSD P 319     -19.560-235.557-161.002  1.00 97.00      PROA H 
ATOM   4885  HB2 HSD P 319     -19.522-234.890-162.658  1.00 97.00      PROA H 
ATOM   4886  ND1 HSD P 319     -17.207-234.428-160.570  1.00 97.00      PROA N 
ATOM   4887  HD1 HSD P 319     -17.797-234.155-159.809  1.00 97.00      PROA H 
ATOM   4888  CG  HSD P 319     -17.608-235.092-161.713  1.00 97.00      PROA C 
ATOM   4889  CE1 HSD P 319     -15.899-234.110-160.733  1.00 97.00      PROA C 
ATOM   4890  HE1 HSD P 319     -15.322-233.561-159.990  1.00 97.00      PROA H 
ATOM   4891  NE2 HSD P 319     -15.439-234.504-161.900  1.00 97.00      PROA N 
ATOM   4892  CD2 HSD P 319     -16.514-235.117-162.517  1.00 97.00      PROA C 
ATOM   4893  HD2 HSD P 319     -16.409-235.525-163.511  1.00 97.00      PROA H 
ATOM   4894  C   HSD P 319     -18.820-237.170-163.989  1.00 97.00      PROA C 
ATOM   4895  O   HSD P 319     -18.438-236.202-164.640  1.00 97.00      PROA O 
ATOM   4896  N   GLU P 320     -18.976-238.389-164.560  1.00 97.00      PROA N 
ATOM   4897  HN  GLU P 320     -19.264-239.165-164.004  1.00 97.00      PROA H 
ATOM   4898  CA  GLU P 320     -18.565-238.742-165.907  1.00 97.00      PROA C 
ATOM   4899  HA  GLU P 320     -17.498-238.581-165.939  1.00 97.00      PROA H 
ATOM   4900  CB  GLU P 320     -18.796-240.247-166.183  1.00 97.00      PROA C 
ATOM   4901  HB1 GLU P 320     -19.878-240.493-166.111  1.00 97.00      PROA H 
ATOM   4902  HB2 GLU P 320     -18.284-240.812-165.376  1.00 97.00      PROA H 
ATOM   4903  CG  GLU P 320     -18.245-240.690-167.548  1.00 97.00      PROA C 
ATOM   4904  HG1 GLU P 320     -17.265-240.202-167.738  1.00 97.00      PROA H 
ATOM   4905  HG2 GLU P 320     -18.951-240.403-168.354  1.00 97.00      PROA H 
ATOM   4906  CD  GLU P 320     -18.015-242.187-167.597  1.00 97.00      PROA C 
ATOM   4907  OE1 GLU P 320     -18.704-242.838-168.409  1.00 97.00      PROA O 
ATOM   4908  OE2 GLU P 320     -17.143-242.691-166.853  1.00 97.00      PROA O 
ATOM   4909  C   GLU P 320     -19.147-237.899-167.034  1.00 97.00      PROA C 
ATOM   4910  O   GLU P 320     -18.514-237.705-168.066  1.00 97.00      PROA O 
ATOM   4911  N   ASN P 321     -20.349-237.324-166.849  1.00 97.00      PROA N 
ATOM   4912  HN  ASN P 321     -20.842-237.464-165.993  1.00 97.00      PROA H 
ATOM   4913  CA  ASN P 321     -21.009-236.443-167.797  1.00 97.00      PROA C 
ATOM   4914  HA  ASN P 321     -21.027-236.939-168.759  1.00 97.00      PROA H 
ATOM   4915  CB  ASN P 321     -22.474-236.177-167.342  1.00 97.00      PROA C 
ATOM   4916  HB1 ASN P 321     -23.002-237.154-167.280  1.00 97.00      PROA H 
ATOM   4917  HB2 ASN P 321     -23.001-235.557-168.097  1.00 97.00      PROA H 
ATOM   4918  CG  ASN P 321     -22.545-235.531-165.945  1.00 97.00      PROA C 
ATOM   4919  OD1 ASN P 321     -22.032-236.060-164.953  1.00 97.00      PROA O 
ATOM   4920  ND2 ASN P 321     -23.200-234.341-165.861  1.00 97.00      PROA N 
ATOM   4921 HD21 ASN P 321     -23.275-233.910-164.964  1.00 97.00      PROA H 
ATOM   4922 HD22 ASN P 321     -23.586-233.921-166.682  1.00 97.00      PROA H 
ATOM   4923  C   ASN P 321     -20.275-235.117-167.994  1.00 97.00      PROA C 
ATOM   4924  O   ASN P 321     -20.518-234.408-168.966  1.00 97.00      PROA O 
ATOM   4925  N   MET P 322     -19.339-234.773-167.084  1.00 97.00      PROA N 
ATOM   4926  HN  MET P 322     -19.196-235.343-166.278  1.00 97.00      PROA H 
ATOM   4927  CA  MET P 322     -18.494-233.601-167.162  1.00 97.00      PROA C 
ATOM   4928  HA  MET P 322     -18.939-232.861-167.813  1.00 97.00      PROA H 
ATOM   4929  CB  MET P 322     -18.297-233.001-165.745  1.00 97.00      PROA C 
ATOM   4930  HB1 MET P 322     -17.711-232.059-165.823  1.00 97.00      PROA H 
ATOM   4931  HB2 MET P 322     -17.716-233.714-165.118  1.00 97.00      PROA H 
ATOM   4932  CG  MET P 322     -19.619-232.699-165.009  1.00 97.00      PROA C 
ATOM   4933  HG1 MET P 322     -20.209-233.636-164.908  1.00 97.00      PROA H 
ATOM   4934  HG2 MET P 322     -20.217-232.000-165.634  1.00 97.00      PROA H 
ATOM   4935  SD  MET P 322     -19.377-231.986-163.353  1.00 97.00      PROA S 
ATOM   4936  CE  MET P 322     -21.149-231.922-162.962  1.00 97.00      PROA C 
ATOM   4937  HE1 MET P 322     -21.601-232.937-162.989  1.00 97.00      PROA H 
ATOM   4938  HE2 MET P 322     -21.692-231.283-163.691  1.00 97.00      PROA H 
ATOM   4939  HE3 MET P 322     -21.315-231.499-161.948  1.00 97.00      PROA H 
ATOM   4940  C   MET P 322     -17.128-233.979-167.720  1.00 97.00      PROA C 
ATOM   4941  O   MET P 322     -16.216-233.155-167.757  1.00 97.00      PROA O 
ATOM   4942  N   ARG P 323     -16.954-235.243-168.170  1.00 97.00      PROA N 
ATOM   4943  HN  ARG P 323     -17.707-235.895-168.124  1.00 97.00      PROA H 
ATOM   4944  CA  ARG P 323     -15.663-235.787-168.535  1.00 97.00      PROA C 
ATOM   4945  HA  ARG P 323     -14.941-234.993-168.673  1.00 97.00      PROA H 
ATOM   4946  CB  ARG P 323     -15.199-236.732-167.410  1.00 97.00      PROA C 
ATOM   4947  HB1 ARG P 323     -14.286-237.284-167.719  1.00 97.00      PROA H 
ATOM   4948  HB2 ARG P 323     -15.990-237.492-167.224  1.00 97.00      PROA H 
ATOM   4949  CG  ARG P 323     -14.875-236.029-166.084  1.00 97.00      PROA C 
ATOM   4950  HG1 ARG P 323     -15.784-235.544-165.667  1.00 97.00      PROA H 
ATOM   4951  HG2 ARG P 323     -14.112-235.239-166.264  1.00 97.00      PROA H 
ATOM   4952  CD  ARG P 323     -14.336-237.059-165.102  1.00 97.00      PROA C 
ATOM   4953  HD1 ARG P 323     -13.462-237.574-165.557  1.00 97.00      PROA H 
ATOM   4954  HD2 ARG P 323     -15.129-237.803-164.863  1.00 97.00      PROA H 
ATOM   4955  NE  ARG P 323     -13.912-236.387-163.839  1.00 97.00      PROANE 
ATOM   4956  HE  ARG P 323     -14.348-235.537-163.552  1.00 97.00      PROA H 
ATOM   4957  CZ  ARG P 323     -13.369-237.119-162.851  1.00 97.00      PROA C 
ATOM   4958  NH1 ARG P 323     -12.848-238.319-163.108  1.00 97.00      PROA N 
ATOM   4959 HH11 ARG P 323     -12.854-238.634-164.049  1.00 97.00      PROA H 
ATOM   4960 HH12 ARG P 323     -12.743-238.959-162.346  1.00 97.00      PROA H 
ATOM   4961  NH2 ARG P 323     -13.443-236.672-161.591  1.00 97.00      PROA N 
ATOM   4962 HH21 ARG P 323     -14.025-235.875-161.438  1.00 97.00      PROA H 
ATOM   4963 HH22 ARG P 323     -13.119-237.253-160.846  1.00 97.00      PROA H 
ATOM   4964  C   ARG P 323     -15.665-236.617-169.805  1.00 97.00      PROA C 
ATOM   4965  O   ARG P 323     -14.604-237.009-170.288  1.00 97.00      PROA O 
ATOM   4966  N   ARG P 324     -16.848-236.924-170.370  1.00 97.00      PROA N 
ATOM   4967  HN  ARG P 324     -17.700-236.589-169.980  1.00 97.00      PROA H 
ATOM   4968  CA  ARG P 324     -17.001-237.868-171.453  1.00 97.00      PROA C 
ATOM   4969  HA  ARG P 324     -16.101-237.893-172.050  1.00 97.00      PROA H 
ATOM   4970  CB  ARG P 324     -17.357-239.259-170.858  1.00 97.00      PROA C 
ATOM   4971  HB1 ARG P 324     -18.302-239.176-170.279  1.00 97.00      PROA H 
ATOM   4972  HB2 ARG P 324     -16.554-239.507-170.124  1.00 97.00      PROA H 
ATOM   4973  CG  ARG P 324     -17.471-240.443-171.835  1.00 97.00      PROA C 
ATOM   4974  HG1 ARG P 324     -16.503-240.555-172.366  1.00 97.00      PROA H 
ATOM   4975  HG2 ARG P 324     -18.263-240.250-172.590  1.00 97.00      PROA H 
ATOM   4976  CD  ARG P 324     -17.799-241.748-171.094  1.00 97.00      PROA C 
ATOM   4977  HD1 ARG P 324     -18.861-241.760-170.763  1.00 97.00      PROA H 
ATOM   4978  HD2 ARG P 324     -17.132-241.835-170.209  1.00 97.00      PROA H 
ATOM   4979  NE  ARG P 324     -17.542-242.917-171.992  1.00 97.00      PROANE 
ATOM   4980  HE  ARG P 324     -17.150-242.766-172.896  1.00 97.00      PROA H 
ATOM   4981  CZ  ARG P 324     -17.592-244.191-171.553  1.00 97.00      PROA C 
ATOM   4982  NH1 ARG P 324     -18.099-244.539-170.362  1.00 97.00      PROA N 
ATOM   4983 HH11 ARG P 324     -17.855-245.415-169.960  1.00 97.00      PROA H 
ATOM   4984 HH12 ARG P 324     -18.379-243.813-169.729  1.00 97.00      PROA H 
ATOM   4985  NH2 ARG P 324     -17.060-245.174-172.295  1.00 97.00      PROA N 
ATOM   4986 HH21 ARG P 324     -16.521-244.936-173.097  1.00 97.00      PROA H 
ATOM   4987 HH22 ARG P 324     -17.051-246.086-171.898  1.00 97.00      PROA H 
ATOM   4988  C   ARG P 324     -18.166-237.347-172.260  1.00 97.00      PROA C 
ATOM   4989  O   ARG P 324     -19.145-236.927-171.643  1.00 97.00      PROA O 
ATOM   4990  N   PRO P 325     -18.172-237.322-173.594  1.00 97.00      PROA N 
ATOM   4991  CD  PRO P 325     -19.420-237.001-174.302  1.00 97.00      PROA C 
ATOM   4992  HD1 PRO P 325     -19.611-235.908-174.258  1.00 97.00      PROA H 
ATOM   4993  HD2 PRO P 325     -20.278-237.550-173.849  1.00 97.00      PROA H 
ATOM   4994  CA  PRO P 325     -17.183-237.928-174.477  1.00 97.00      PROA C 
ATOM   4995  HA  PRO P 325     -16.580-238.671-173.981  1.00 97.00      PROA H 
ATOM   4996  CB  PRO P 325     -18.084-238.520-175.575  1.00 97.00      PROA C 
ATOM   4997  HB1 PRO P 325     -18.532-239.466-175.195  1.00 97.00      PROA H 
ATOM   4998  HB2 PRO P 325     -17.559-238.741-176.525  1.00 97.00      PROA H 
ATOM   4999  CG  PRO P 325     -19.200-237.480-175.739  1.00 97.00      PROA C
[truncated: 1,274,885 more chars]
