# Supplementary material for: Two distinct conformations of factor H regulate discrete complement-binding functions in the fluid phase and at cell surfaces
Source: J Biol Chem. 2018 Sep 14;293(44):17166–87. doi: 10.1074/jbc.RA118.004767 (PMC6222095; doi:10.1074/jbc.RA118.004767)
Supplement: Supporting Information [file supp_RA118.004767_139271_3_supp_198231_pcnd06.pdb]

REMARK  FINAL COORDINATES WRITTEN BY NAMD AT TIMESTEP 10000
ATOM      1  N   GLU P   1      13.581-171.859-172.709  1.00 97.00      PROA N 
ATOM      2  HT1 GLU P   1      14.596-172.051-172.587  1.00 97.00      PROA H 
ATOM      3  HT2 GLU P   1      13.076-172.644-172.232  1.00 97.00      PROA H 
ATOM      4  HT3 GLU P   1      13.331-170.963-172.254  1.00 97.00      PROA H 
ATOM      5  CA  GLU P   1      13.152-171.922-174.124  1.00 97.00      PROA C 
ATOM      6  HA  GLU P   1      13.161-172.972-174.372  1.00 97.00      PROA H 
ATOM      7  CB  GLU P   1      11.692-171.362-174.254  1.00 97.00      PROA C 
ATOM      8  HB1 GLU P   1      11.658-170.341-174.681  1.00 97.00      PROA H 
ATOM      9  HB2 GLU P   1      11.240-171.264-173.236  1.00 97.00      PROA H 
ATOM     10  CG  GLU P   1      10.700-172.273-175.017  1.00 97.00      PROA C 
ATOM     11  HG1 GLU P   1       9.719-171.759-175.107  1.00 97.00      PROA H 
ATOM     12  HG2 GLU P   1      10.542-173.200-174.430  1.00 97.00      PROA H 
ATOM     13  CD  GLU P   1      11.178-172.666-176.413  1.00 97.00      PROA C 
ATOM     14  OE1 GLU P   1      12.312-173.186-176.547  1.00 97.00      PROA O 
ATOM     15  OE2 GLU P   1      10.388-172.496-177.372  1.00 97.00      PROA O 
ATOM     16  C   GLU P   1      14.130-171.218-175.036  1.00 97.00      PROA C 
ATOM     17  O   GLU P   1      13.826-170.147-175.543  1.00 97.00      PROA O 
ATOM     18  N   ASP P   2      15.325-171.827-175.270  1.00 97.00      PROA N 
ATOM     19  HN  ASP P   2      15.545-172.660-174.774  1.00 97.00      PROA H 
ATOM     20  CA  ASP P   2      16.361-171.385-176.198  1.00 97.00      PROA C 
ATOM     21  HA  ASP P   2      16.024-171.701-177.173  1.00 97.00      PROA H 
ATOM     22  CB  ASP P   2      16.559-169.830-176.300  1.00 97.00      PROA C 
ATOM     23  HB1 ASP P   2      15.696-169.436-176.879  1.00 97.00      PROA H 
ATOM     24  HB2 ASP P   2      17.458-169.550-176.880  1.00 97.00      PROA H 
ATOM     25  CG  ASP P   2      16.593-169.071-174.967  1.00 97.00      PROA C 
ATOM     26  OD1 ASP P   2      16.525-167.818-175.023  1.00 97.00      PROA O 
ATOM     27  OD2 ASP P   2      16.709-169.689-173.885  1.00 97.00      PROA O 
ATOM     28  C   ASP P   2      17.724-172.074-176.047  1.00 97.00      PROA C 
ATOM     29  O   ASP P   2      18.758-171.459-176.307  1.00 97.00      PROA O 
ATOM     30  N   CYS P   3      17.873-173.375-175.696  1.00 97.00      PROA N 
ATOM     31  HN  CYS P   3      18.818-173.699-175.734  1.00 97.00      PROA H 
ATOM     32  CA  CYS P   3      16.951-174.429-175.329  1.00 97.00      PROA C 
ATOM     33  HA  CYS P   3      15.971-174.063-175.104  1.00 97.00      PROA H 
ATOM     34  CB  CYS P   3      16.825-175.511-176.428  1.00 97.00      PROA C 
ATOM     35  HB1 CYS P   3      16.016-176.222-176.150  1.00 97.00      PROA H 
ATOM     36  HB2 CYS P   3      17.773-176.076-176.503  1.00 97.00      PROA H 
ATOM     37  SG  CYS P   3      16.503-174.780-178.065  1.00 97.00      PROA S 
ATOM     38  C   CYS P   3      17.543-174.991-174.061  1.00 97.00      PROA C 
ATOM     39  O   CYS P   3      18.731-175.277-174.000  1.00 97.00      PROA O 
ATOM     40  N   ASN P   4      16.763-175.102-172.970  1.00 97.00      PROA N 
ATOM     41  HN  ASN P   4      15.777-174.940-173.007  1.00 97.00      PROA H 
ATOM     42  CA  ASN P   4      17.386-175.167-171.657  1.00 97.00      PROA C 
ATOM     43  HA  ASN P   4      18.200-175.872-171.718  1.00 97.00      PROA H 
ATOM     44  CB  ASN P   4      17.989-173.793-171.205  1.00 97.00      PROA C 
ATOM     45  HB1 ASN P   4      19.022-173.751-171.616  1.00 97.00      PROA H 
ATOM     46  HB2 ASN P   4      18.059-173.705-170.104  1.00 97.00      PROA H 
ATOM     47  CG  ASN P   4      17.202-172.593-171.751  1.00 97.00      PROA C 
ATOM     48  OD1 ASN P   4      15.974-172.566-171.690  1.00 97.00      PROA O 
ATOM     49  ND2 ASN P   4      17.923-171.599-172.341  1.00 97.00      PROA N 
ATOM     50 HD21 ASN P   4      17.432-170.854-172.801  1.00 97.00      PROA H 
ATOM     51 HD22 ASN P   4      18.916-171.656-172.405  1.00 97.00      PROA H 
ATOM     52  C   ASN P   4      16.466-175.788-170.629  1.00 97.00      PROA C 
ATOM     53  O   ASN P   4      16.720-175.772-169.426  1.00 97.00      PROA O 
ATOM     54  N   GLU P   5      15.405-176.435-171.130  1.00 97.00      PROA N 
ATOM     55  HN  GLU P   5      15.167-176.308-172.089  1.00 97.00      PROA H 
ATOM     56  CA  GLU P   5      14.519-177.325-170.434  1.00 97.00      PROA C 
ATOM     57  HA  GLU P   5      14.850-177.447-169.411  1.00 97.00      PROA H 
ATOM     58  CB  GLU P   5      13.060-176.794-170.462  1.00 97.00      PROA C 
ATOM     59  HB1 GLU P   5      13.006-175.880-169.829  1.00 97.00      PROA H 
ATOM     60  HB2 GLU P   5      12.401-177.554-169.987  1.00 97.00      PROA H 
ATOM     61  CG  GLU P   5      12.499-176.480-171.872  1.00 97.00      PROA C 
ATOM     62  HG1 GLU P   5      11.390-176.410-171.813  1.00 97.00      PROA H 
ATOM     63  HG2 GLU P   5      12.750-177.276-172.596  1.00 97.00      PROA H 
ATOM     64  CD  GLU P   5      12.988-175.131-172.395  1.00 97.00      PROA C 
ATOM     65  OE1 GLU P   5      12.383-174.118-171.968  1.00 97.00      PROA O 
ATOM     66  OE2 GLU P   5      13.941-175.091-173.217  1.00 97.00      PROA O 
ATOM     67  C   GLU P   5      14.639-178.661-171.138  1.00 97.00      PROA C 
ATOM     68  O   GLU P   5      14.865-178.718-172.346  1.00 97.00      PROA O 
ATOM     69  N   LEU P   6      14.541-179.788-170.389  1.00 97.00      PROA N 
ATOM     70  HN  LEU P   6      14.392-179.746-169.404  1.00 97.00      PROA H 
ATOM     71  CA  LEU P   6      14.691-181.122-170.950  1.00 97.00      PROA C 
ATOM     72  HA  LEU P   6      15.666-181.130-171.399  1.00 97.00      PROA H 
ATOM     73  CB  LEU P   6      14.678-182.226-169.865  1.00 97.00      PROA C 
ATOM     74  HB1 LEU P   6      14.841-183.213-170.353  1.00 97.00      PROA H 
ATOM     75  HB2 LEU P   6      13.684-182.245-169.368  1.00 97.00      PROA H 
ATOM     76  CG  LEU P   6      15.765-182.073-168.771  1.00 97.00      PROA C 
ATOM     77  HG  LEU P   6      15.575-181.132-168.203  1.00 97.00      PROA H 
ATOM     78  CD1 LEU P   6      15.690-183.241-167.772  1.00 97.00      PROA C 
ATOM     79 HD11 LEU P   6      15.887-184.199-168.296  1.00 97.00      PROA H 
ATOM     80 HD12 LEU P   6      14.685-183.290-167.303  1.00 97.00      PROA H 
ATOM     81 HD13 LEU P   6      16.451-183.114-166.974  1.00 97.00      PROA H 
ATOM     82  CD2 LEU P   6      17.181-181.985-169.369  1.00 97.00      PROA C 
ATOM     83 HD21 LEU P   6      17.307-181.058-169.964  1.00 97.00      PROA H 
ATOM     84 HD22 LEU P   6      17.365-182.858-170.030  1.00 97.00      PROA H 
ATOM     85 HD23 LEU P   6      17.944-181.987-168.563  1.00 97.00      PROA H 
ATOM     86  C   LEU P   6      13.614-181.428-171.999  1.00 97.00      PROA C 
ATOM     87  O   LEU P   6      12.448-181.216-171.674  1.00 97.00      PROA O 
ATOM     88  N   PRO P   7      13.903-181.893-173.229  1.00 97.00      PROA N 
ATOM     89  CD  PRO P   7      15.275-182.202-173.676  1.00 97.00      PROA C 
ATOM     90  HD1 PRO P   7      15.537-183.231-173.349  1.00 97.00      PROA H 
ATOM     91  HD2 PRO P   7      16.026-181.477-173.299  1.00 97.00      PROA H 
ATOM     92  CA  PRO P   7      13.018-181.706-174.384  1.00 97.00      PROA C 
ATOM     93  HA  PRO P   7      12.999-180.651-174.596  1.00 97.00      PROA H 
ATOM     94  CB  PRO P   7      13.780-182.423-175.503  1.00 97.00      PROA C 
ATOM     95  HB1 PRO P   7      13.471-182.104-176.515  1.00 97.00      PROA H 
ATOM     96  HB2 PRO P   7      13.652-183.519-175.415  1.00 97.00      PROA H 
ATOM     97  CG  PRO P   7      15.242-182.105-175.201  1.00 97.00      PROA C 
ATOM     98  HG1 PRO P   7      15.949-182.799-175.694  1.00 97.00      PROA H 
ATOM     99  HG2 PRO P   7      15.479-181.062-175.507  1.00 97.00      PROA H 
ATOM    100  C   PRO P   7      11.575-182.224-174.280  1.00 97.00      PROA C 
ATOM    101  O   PRO P   7      11.421-183.435-174.434  1.00 97.00      PROA O 
ATOM    102  N   PRO P   8      10.521-181.416-174.068  1.00 97.00      PROA N 
ATOM    103  CD  PRO P   8      10.620-179.947-174.056  1.00 97.00      PROA C 
ATOM    104  HD1 PRO P   8      10.810-179.588-175.091  1.00 97.00      PROA H 
ATOM    105  HD2 PRO P   8      11.428-179.588-173.381  1.00 97.00      PROA H 
ATOM    106  CA  PRO P   8       9.157-181.849-173.737  1.00 97.00      PROA C 
ATOM    107  HA  PRO P   8       9.204-182.105-172.689  1.00 97.00      PROA H 
ATOM    108  CB  PRO P   8       8.312-180.588-173.962  1.00 97.00      PROA C 
ATOM    109  HB1 PRO P   8       7.384-180.589-173.355  1.00 97.00      PROA H 
ATOM    110  HB2 PRO P   8       8.051-180.476-175.037  1.00 97.00      PROA H 
ATOM    111  CG  PRO P   8       9.259-179.451-173.561  1.00 97.00      PROA C 
ATOM    112  HG1 PRO P   8       8.978-178.474-174.001  1.00 97.00      PROA H 
ATOM    113  HG2 PRO P   8       9.288-179.363-172.452  1.00 97.00      PROA H 
ATOM    114  C   PRO P   8       8.556-183.076-174.416  1.00 97.00      PROA C 
ATOM    115  O   PRO P   8       8.606-183.184-175.634  1.00 97.00      PROA O 
ATOM    116  N   ARG P   9       7.928-184.001-173.653  1.00 97.00      PROA N 
ATOM    117  HN  ARG P   9       7.934-183.925-172.660  1.00 97.00      PROA H 
ATOM    118  CA  ARG P   9       7.239-185.147-174.223  1.00 97.00      PROA C 
ATOM    119  HA  ARG P   9       7.751-185.465-175.122  1.00 97.00      PROA H 
ATOM    120  CB  ARG P   9       7.193-186.349-173.241  1.00 97.00      PROA C 
ATOM    121  HB1 ARG P   9       6.692-186.041-172.297  1.00 97.00      PROA H 
ATOM    122  HB2 ARG P   9       8.246-186.597-172.974  1.00 97.00      PROA H 
ATOM    123  CG  ARG P   9       6.527-187.626-173.807  1.00 97.00      PROA C 
ATOM    124  HG1 ARG P   9       7.323-188.398-173.893  1.00 97.00      PROA H 
ATOM    125  HG2 ARG P   9       6.149-187.454-174.838  1.00 97.00      PROA H 
ATOM    126  CD  ARG P   9       5.407-188.241-172.949  1.00 97.00      PROA C 
ATOM    127  HD1 ARG P   9       5.720-188.326-171.887  1.00 97.00      PROA H 
ATOM    128  HD2 ARG P   9       5.180-189.257-173.344  1.00 97.00      PROA H 
ATOM    129  NE  ARG P   9       4.187-187.369-173.009  1.00 97.00      PROANE 
ATOM    130  HE  ARG P   9       4.305-186.380-173.098  1.00 97.00      PROA H 
ATOM    131  CZ  ARG P   9       2.926-187.825-172.862  1.00 97.00      PROA C 
ATOM    132  NH1 ARG P   9       2.626-189.125-172.985  1.00 97.00      PROA N 
ATOM    133 HH11 ARG P   9       3.284-189.648-173.517  1.00 97.00      PROA H 
ATOM    134 HH12 ARG P   9       1.658-189.348-173.073  1.00 97.00      PROA H 
ATOM    135  NH2 ARG P   9       1.890-186.976-172.732  1.00 97.00      PROA N 
ATOM    136 HH21 ARG P   9       2.049-185.996-172.803  1.00 97.00      PROA H 
ATOM    137 HH22 ARG P   9       0.969-187.361-172.674  1.00 97.00      PROA H 
ATOM    138  C   ARG P   9       5.817-184.768-174.579  1.00 97.00      PROA C 
ATOM    139  O   ARG P   9       4.933-184.763-173.726  1.00 97.00      PROA O 
ATOM    140  N   ARG P  10       5.553-184.427-175.864  1.00 97.00      PROA N 
ATOM    141  HN  ARG P  10       6.289-184.357-176.532  1.00 97.00      PROA H 
ATOM    142  CA  ARG P  10       4.223-184.066-176.326  1.00 97.00      PROA C 
ATOM    143  HA  ARG P  10       3.870-183.261-175.695  1.00 97.00      PROA H 
ATOM    144  CB  ARG P  10       4.232-183.567-177.798  1.00 97.00      PROA C 
ATOM    145  HB1 ARG P  10       3.249-183.086-177.998  1.00 97.00      PROA H 
ATOM    146  HB2 ARG P  10       4.340-184.408-178.513  1.00 97.00      PROA H 
ATOM    147  CG  ARG P  10       5.344-182.538-178.086  1.00 97.00      PROA C 
ATOM    148  HG1 ARG P  10       5.572-182.001-177.138  1.00 97.00      PROA H 
ATOM    149  HG2 ARG P  10       4.952-181.775-178.796  1.00 97.00      PROA H 
ATOM    150  CD  ARG P  10       6.616-183.144-178.719  1.00 97.00      PROA C 
ATOM    151  HD1 ARG P  10       6.595-183.070-179.828  1.00 97.00      PROA H 
ATOM    152  HD2 ARG P  10       6.721-184.213-178.442  1.00 97.00      PROA H 
ATOM    153  NE  ARG P  10       7.835-182.450-178.201  1.00 97.00      PROANE 
ATOM    154  HE  ARG P  10       8.381-182.894-177.491  1.00 97.00      PROA H 
ATOM    155  CZ  ARG P  10       8.060-181.131-178.304  1.00 97.00      PROA C 
ATOM    156  NH1 ARG P  10       9.095-180.597-177.632  1.00 97.00      PROA N 
ATOM    157 HH11 ARG P  10       9.783-181.224-177.273  1.00 97.00      PROA H 
ATOM    158 HH12 ARG P  10       9.287-179.626-177.752  1.00 97.00      PROA H 
ATOM    159  NH2 ARG P  10       7.328-180.304-179.049  1.00 97.00      PROA N 
ATOM    160 HH21 ARG P  10       6.729-180.655-179.759  1.00 97.00      PROA H 
ATOM    161 HH22 ARG P  10       7.604-179.342-179.039  1.00 97.00      PROA H 
ATOM    162  C   ARG P  10       3.240-185.215-176.183  1.00 97.00      PROA C 
ATOM    163  O   ARG P  10       2.176-185.059-175.584  1.00 97.00      PROA O 
ATOM    164  N   ASN P  11       3.610-186.426-176.655  1.00 97.00      PROA N 
ATOM    165  HN  ASN P  11       4.389-186.524-177.273  1.00 97.00      PROA H 
ATOM    166  CA  ASN P  11       2.791-187.581-176.397  1.00 97.00      PROA C 
ATOM    167  HA  ASN P  11       2.483-187.521-175.368  1.00 97.00      PROA H 
ATOM    168  CB  ASN P  11       1.561-187.614-177.349  1.00 97.00      PROA C 
ATOM    169  HB1 ASN P  11       1.757-188.072-178.338  1.00 97.00      PROA H 
ATOM    170  HB2 ASN P  11       1.193-186.581-177.536  1.00 97.00      PROA H 
ATOM    171  CG  ASN P  11       0.488-188.400-176.609  1.00 97.00      PROA C 
ATOM    172  OD1 ASN P  11       0.275-189.592-176.847  1.00 97.00      PROA O 
ATOM    173  ND2 ASN P  11      -0.136-187.700-175.620  1.00 97.00      PROA N 
ATOM    174 HD21 ASN P  11      -0.603-188.207-174.900  1.00 97.00      PROA H 
ATOM    175 HD22 ASN P  11       0.071-186.727-175.509  1.00 97.00      PROA H 
ATOM    176  C   ASN P  11       3.573-188.868-176.546  1.00 97.00      PROA C 
ATOM    177  O   ASN P  11       3.717-189.672-175.627  1.00 97.00      PROA O 
ATOM    178  N   THR P  12       4.061-189.082-177.768  1.00 97.00      PROA N 
ATOM    179  HN  THR P  12       3.964-188.360-178.449  1.00 97.00      PROA H 
ATOM    180  CA  THR P  12       4.566-190.326-178.296  1.00 97.00      PROA C 
ATOM    181  HA  THR P  12       4.283-191.153-177.666  1.00 97.00      PROA H 
ATOM    182  CB  THR P  12       4.026-190.543-179.712  1.00 97.00      PROA C 
ATOM    183  HB  THR P  12       4.784-190.955-180.408  1.00 97.00      PROA H 
ATOM    184  OG1 THR P  12       3.522-189.342-180.280  1.00 97.00      PROA O 
ATOM    185  HG1 THR P  12       4.263-188.740-180.414  1.00 97.00      PROA H 
ATOM    186  CG2 THR P  12       2.832-191.507-179.636  1.00 97.00      PROA C 
ATOM    187 HG21 THR P  12       2.036-191.081-178.987  1.00 97.00      PROA H 
ATOM    188 HG22 THR P  12       3.145-192.490-179.230  1.00 97.00      PROA H 
ATOM    189 HG23 THR P  12       2.405-191.662-180.650  1.00 97.00      PROA H 
ATOM    190  C   THR P  12       6.067-190.301-178.330  1.00 97.00      PROA C 
ATOM    191  O   THR P  12       6.717-191.316-178.544  1.00 97.00      PROA O 
ATOM    192  N   GLU P  13       6.649-189.123-178.099  1.00 97.00      PROA N 
ATOM    193  HN  GLU P  13       6.076-188.319-177.956  1.00 97.00      PROA H 
ATOM    194  CA  GLU P  13       8.019-188.819-178.377  1.00 97.00      PROA C 
ATOM    195  HA  GLU P  13       8.361-189.425-179.206  1.00 97.00      PROA H 
ATOM    196  CB  GLU P  13       8.100-187.322-178.777  1.00 97.00      PROA C 
ATOM    197  HB1 GLU P  13       9.164-187.074-178.943  1.00 97.00      PROA H 
ATOM    198  HB2 GLU P  13       7.739-186.690-177.936  1.00 97.00      PROA H 
ATOM    199  CG  GLU P  13       7.345-186.937-180.080  1.00 97.00      PROA C 
ATOM    200  HG1 GLU P  13       7.648-187.611-180.908  1.00 97.00      PROA H 
ATOM    201  HG2 GLU P  13       7.614-185.896-180.363  1.00 97.00      PROA H 
ATOM    202  CD  GLU P  13       5.824-186.975-179.952  1.00 97.00      PROA C 
ATOM    203  OE1 GLU P  13       5.304-186.660-178.856  1.00 97.00      PROA O 
ATOM    204  OE2 GLU P  13       5.165-187.339-180.953  1.00 97.00      PROA O 
ATOM    205  C   GLU P  13       8.915-189.099-177.180  1.00 97.00      PROA C 
ATOM    206  O   GLU P  13       8.645-188.663-176.064  1.00 97.00      PROA O 
ATOM    207  N   ILE P  14      10.030-189.833-177.410  1.00 97.00      PROA N 
ATOM    208  HN  ILE P  14      10.186-190.252-178.303  1.00 97.00      PROA H 
ATOM    209  CA  ILE P  14      11.100-190.046-176.456  1.00 97.00      PROA C 
ATOM    210  HA  ILE P  14      11.017-189.280-175.700  1.00 97.00      PROA H 
ATOM    211  CB  ILE P  14      11.083-191.437-175.803  1.00 97.00      PROA C 
ATOM    212  HB  ILE P  14      10.041-191.601-175.437  1.00 97.00      PROA H 
ATOM    213  CG2 ILE P  14      11.399-192.552-176.827  1.00 97.00      PROA C 
ATOM    214 HG21 ILE P  14      12.402-192.414-177.280  1.00 97.00      PROA H 
ATOM    215 HG22 ILE P  14      10.639-192.575-177.630  1.00 97.00      PROA H 
ATOM    216 HG23 ILE P  14      11.395-193.542-176.328  1.00 97.00      PROA H 
ATOM    217  CG1 ILE P  14      12.007-191.571-174.562  1.00 97.00      PROA C 
ATOM    218 HG11 ILE P  14      13.069-191.578-174.887  1.00 97.00      PROA H 
ATOM    219 HG12 ILE P  14      11.811-192.568-174.106  1.00 97.00      PROA H 
ATOM    220  CD  ILE P  14      11.805-190.496-173.487  1.00 97.00      PROA C 
ATOM    221  HD1 ILE P  14      10.740-190.452-173.176  1.00 97.00      PROA H 
ATOM    222  HD2 ILE P  14      12.107-189.494-173.857  1.00 97.00      PROA H 
ATOM    223  HD3 ILE P  14      12.422-190.729-172.593  1.00 97.00      PROA H 
ATOM    224  C   ILE P  14      12.374-189.768-177.225  1.00 97.00      PROA C 
ATOM    225  O   ILE P  14      12.372-189.668-178.444  1.00 97.00      PROA O 
ATOM    226  N   LEU P  15      13.500-189.558-176.522  1.00 97.00      PROA N 
ATOM    227  HN  LEU P  15      13.516-189.697-175.535  1.00 97.00      PROA H 
ATOM    228  CA  LEU P  15      14.693-188.965-177.078  1.00 97.00      PROA C 
ATOM    229  HA  LEU P  15      14.443-188.429-177.983  1.00 97.00      PROA H 
ATOM    230  CB  LEU P  15      15.247-187.950-176.058  1.00 97.00      PROA C 
ATOM    231  HB1 LEU P  15      16.251-187.590-176.350  1.00 97.00      PROA H 
ATOM    232  HB2 LEU P  15      15.344-188.456-175.072  1.00 97.00      PROA H 
ATOM    233  CG  LEU P  15      14.326-186.715-175.906  1.00 97.00      PROA C 
ATOM    234  HG  LEU P  15      13.266-187.027-176.060  1.00 97.00      PROA H 
ATOM    235  CD1 LEU P  15      14.393-186.131-174.481  1.00 97.00      PROA C 
ATOM    236 HD11 LEU P  15      15.392-185.702-174.278  1.00 97.00      PROA H 
ATOM    237 HD12 LEU P  15      14.197-186.925-173.730  1.00 97.00      PROA H 
ATOM    238 HD13 LEU P  15      13.631-185.338-174.345  1.00 97.00      PROA H 
ATOM    239  CD2 LEU P  15      14.664-185.684-177.000  1.00 97.00      PROA C 
ATOM    240 HD21 LEU P  15      14.644-186.158-178.002  1.00 97.00      PROA H 
ATOM    241 HD22 LEU P  15      15.676-185.264-176.833  1.00 97.00      PROA H 
ATOM    242 HD23 LEU P  15      13.937-184.852-177.003  1.00 97.00      PROA H 
ATOM    243  C   LEU P  15      15.741-189.996-177.441  1.00 97.00      PROA C 
ATOM    244  O   LEU P  15      15.882-191.017-176.771  1.00 97.00      PROA O 
ATOM    245  N   THR P  16      16.501-189.750-178.543  1.00 97.00      PROA N 
ATOM    246  HN  THR P  16      16.306-188.958-179.119  1.00 97.00      PROA H 
ATOM    247  CA  THR P  16      17.630-190.590-178.935  1.00 97.00      PROA C 
ATOM    248  HA  THR P  16      17.849-191.283-178.134  1.00 97.00      PROA H 
ATOM    249  CB  THR P  16      17.421-191.413-180.205  1.00 97.00      PROA C 
ATOM    250  HB  THR P  16      18.381-191.864-180.553  1.00 97.00      PROA H 
ATOM    251  OG1 THR P  16      16.866-190.632-181.256  1.00 97.00      PROA O 
ATOM    252  HG1 THR P  16      17.404-189.839-181.302  1.00 97.00      PROA H 
ATOM    253  CG2 THR P  16      16.447-192.563-179.902  1.00 97.00      PROA C 
ATOM    254 HG21 THR P  16      15.479-192.156-179.543  1.00 97.00      PROA H 
ATOM    255 HG22 THR P  16      16.862-193.227-179.116  1.00 97.00      PROA H 
ATOM    256 HG23 THR P  16      16.263-193.163-180.819  1.00 97.00      PROA H 
ATOM    257  C   THR P  16      18.869-189.739-179.109  1.00 97.00      PROA C 
ATOM    258  O   THR P  16      18.926-188.877-179.983  1.00 97.00      PROA O 
ATOM    259  N   GLY P  17      19.902-189.988-178.269  1.00 97.00      PROA N 
ATOM    260  HN  GLY P  17      19.827-190.695-177.570  1.00 97.00      PROA H 
ATOM    261  CA  GLY P  17      21.100-189.180-178.157  1.00 97.00      PROA C 
ATOM    262  HA1 GLY P  17      20.927-188.179-178.525  1.00 97.00      PROA H 
ATOM    263  HA2 GLY P  17      21.921-189.700-178.628  1.00 97.00      PROA H 
ATOM    264  C   GLY P  17      21.341-189.123-176.683  1.00 97.00      PROA C 
ATOM    265  O   GLY P  17      21.100-190.109-175.990  1.00 97.00      PROA O 
ATOM    266  N   SER P  18      21.796-187.962-176.152  1.00 97.00      PROA N 
ATOM    267  HN  SER P  18      22.099-187.195-176.713  1.00 97.00      PROA H 
ATOM    268  CA  SER P  18      21.756-187.684-174.731  1.00 97.00      PROA C 
ATOM    269  HA  SER P  18      21.802-188.616-174.183  1.00 97.00      PROA H 
ATOM    270  CB  SER P  18      22.961-186.828-174.257  1.00 97.00      PROA C 
ATOM    271  HB1 SER P  18      23.870-187.465-174.285  1.00 97.00      PROA H 
ATOM    272  HB2 SER P  18      22.826-186.486-173.208  1.00 97.00      PROA H 
ATOM    273  OG  SER P  18      23.211-185.717-175.115  1.00 97.00      PROA O 
ATOM    274  HG1 SER P  18      23.005-184.931-174.591  1.00 97.00      PROA H 
ATOM    275  C   SER P  18      20.409-187.068-174.401  1.00 97.00      PROA C 
ATOM    276  O   SER P  18      19.430-187.795-174.245  1.00 97.00      PROA O 
ATOM    277  N   TRP P  19      20.322-185.719-174.295  1.00 97.00      PROA N 
ATOM    278  HN  TRP P  19      21.149-185.162-174.358  1.00 97.00      PROA H 
ATOM    279  CA  TRP P  19      19.087-184.966-174.145  1.00 97.00      PROA C 
ATOM    280  HA  TRP P  19      19.363-183.944-174.354  1.00 97.00      PROA H 
ATOM    281  CB  TRP P  19      17.962-185.337-175.151  1.00 97.00      PROA C 
ATOM    282  HB1 TRP P  19      17.159-184.576-175.080  1.00 97.00      PROA H 
ATOM    283  HB2 TRP P  19      17.521-186.310-174.847  1.00 97.00      PROA H 
ATOM    284  CG  TRP P  19      18.398-185.432-176.585  1.00 97.00      PROA C 
ATOM    285  CD1 TRP P  19      18.549-186.594-177.295  1.00 97.00      PROA C 
ATOM    286  HD1 TRP P  19      18.413-187.581-176.873  1.00 97.00      PROA H 
ATOM    287  NE1 TRP P  19      18.969-186.313-178.566  1.00 97.00      PROA N 
ATOM    288  HE1 TRP P  19      19.117-186.969-179.276  1.00 97.00      PROA H 
ATOM    289  CE2 TRP P  19      19.142-184.971-178.705  1.00 97.00      PROA C 
ATOM    290  CD2 TRP P  19      18.777-184.371-177.477  1.00 97.00      PROA C 
ATOM    291  CE3 TRP P  19      18.846-182.986-177.350  1.00 97.00      PROA C 
ATOM    292  HE3 TRP P  19      18.557-182.499-176.432  1.00 97.00      PROA H 
ATOM    293  CZ3 TRP P  19      19.342-182.234-178.419  1.00 97.00      PROA C 
ATOM    294  HZ3 TRP P  19      19.441-181.163-178.312  1.00 97.00      PROA H 
ATOM    295  CZ2 TRP P  19      19.620-184.227-179.774  1.00 97.00      PROA C 
ATOM    296  HZ2 TRP P  19      19.925-184.692-180.699  1.00 97.00      PROA H 
ATOM    297  CH2 TRP P  19      19.738-182.846-179.605  1.00 97.00      PROA C 
ATOM    298  HH2 TRP P  19      20.122-182.243-180.417  1.00 97.00      PROA H 
ATOM    299  C   TRP P  19      18.625-184.978-172.696  1.00 97.00      PROA C 
ATOM    300  O   TRP P  19      17.466-184.730-172.366  1.00 97.00      PROA O 
ATOM    301  N   SER P  20      19.599-185.235-171.802  1.00 97.00      PROA N 
ATOM    302  HN  SER P  20      20.503-185.465-172.154  1.00 97.00      PROA H 
ATOM    303  CA  SER P  20      19.531-185.230-170.357  1.00 97.00      PROA C 
ATOM    304  HA  SER P  20      18.504-185.318-170.029  1.00 97.00      PROA H 
ATOM    305  CB  SER P  20      20.393-186.396-169.790  1.00 97.00      PROA C 
ATOM    306  HB1 SER P  20      19.792-187.326-169.877  1.00 97.00      PROA H 
ATOM    307  HB2 SER P  20      20.643-186.262-168.717  1.00 97.00      PROA H 
ATOM    308  OG  SER P  20      21.587-186.620-170.545  1.00 97.00      PROA O 
ATOM    309  HG1 SER P  20      22.022-185.769-170.692  1.00 97.00      PROA H 
ATOM    310  C   SER P  20      20.086-183.932-169.817  1.00 97.00      PROA C 
ATOM    311  O   SER P  20      20.318-183.770-168.620  1.00 97.00      PROA O 
ATOM    312  N   ASP P  21      20.336-182.980-170.731  1.00 97.00      PROA N 
ATOM    313  HN  ASP P  21      20.007-183.114-171.661  1.00 97.00      PROA H 
ATOM    314  CA  ASP P  21      21.413-182.031-170.607  1.00 97.00      PROA C 
ATOM    315  HA  ASP P  21      22.021-182.295-169.751  1.00 97.00      PROA H 
ATOM    316  CB  ASP P  21      22.301-182.079-171.882  1.00 97.00      PROA C 
ATOM    317  HB1 ASP P  21      23.306-181.661-171.672  1.00 97.00      PROA H 
ATOM    318  HB2 ASP P  21      21.841-181.506-172.712  1.00 97.00      PROA H 
ATOM    319  CG  ASP P  21      22.483-183.521-172.362  1.00 97.00      PROA C 
ATOM    320  OD1 ASP P  21      22.803-184.406-171.530  1.00 97.00      PROA O 
ATOM    321  OD2 ASP P  21      22.330-183.734-173.589  1.00 97.00      PROA O 
ATOM    322  C   ASP P  21      20.839-180.643-170.394  1.00 97.00      PROA C 
ATOM    323  O   ASP P  21      19.775-180.296-170.893  1.00 97.00      PROA O 
ATOM    324  N   GLN P  22      21.515-179.815-169.572  1.00 97.00      PROA N 
ATOM    325  HN  GLN P  22      22.362-180.123-169.145  1.00 97.00      PROA H 
ATOM    326  CA  GLN P  22      21.025-178.513-169.151  1.00 97.00      PROA C 
ATOM    327  HA  GLN P  22      20.045-178.694-168.729  1.00 97.00      PROA H 
ATOM    328  CB  GLN P  22      21.920-177.938-168.022  1.00 97.00      PROA C 
ATOM    329  HB1 GLN P  22      22.946-177.788-168.429  1.00 97.00      PROA H 
ATOM    330  HB2 GLN P  22      21.997-178.715-167.227  1.00 97.00      PROA H 
ATOM    331  CG  GLN P  22      21.458-176.616-167.362  1.00 97.00      PROA C 
ATOM    332  HG1 GLN P  22      21.441-175.789-168.099  1.00 97.00      PROA H 
ATOM    333  HG2 GLN P  22      22.185-176.342-166.567  1.00 97.00      PROA H 
ATOM    334  CD  GLN P  22      20.080-176.726-166.689  1.00 97.00      PROA C 
ATOM    335  OE1 GLN P  22      19.995-176.969-165.480  1.00 97.00      PROA O 
ATOM    336  NE2 GLN P  22      18.984-176.513-167.467  1.00 97.00      PROA N 
ATOM    337 HE21 GLN P  22      19.086-176.376-168.454  1.00 97.00      PROA H 
ATOM    338 HE22 GLN P  22      18.079-176.536-167.047  1.00 97.00      PROA H 
ATOM    339  C   GLN P  22      20.824-177.471-170.253  1.00 97.00      PROA C 
ATOM    340  O   GLN P  22      19.872-176.697-170.196  1.00 97.00      PROA O 
ATOM    341  N   THR P  23      21.715-177.394-171.273  1.00 97.00      PROA N 
ATOM    342  HN  THR P  23      22.463-178.046-171.345  1.00 97.00      PROA H 
ATOM    343  CA  THR P  23      21.658-176.333-172.277  1.00 97.00      PROA C 
ATOM    344  HA  THR P  23      20.653-175.934-172.322  1.00 97.00      PROA H 
ATOM    345  CB  THR P  23      22.634-175.173-172.035  1.00 97.00      PROA C 
ATOM    346  HB  THR P  23      22.606-174.460-172.895  1.00 97.00      PROA H 
ATOM    347  OG1 THR P  23      23.972-175.634-171.859  1.00 97.00      PROA O 
ATOM    348  HG1 THR P  23      24.122-176.263-172.569  1.00 97.00      PROA H 
ATOM    349  CG2 THR P  23      22.245-174.386-170.775  1.00 97.00      PROA C 
ATOM    350 HG21 THR P  23      22.384-175.017-169.874  1.00 97.00      PROA H 
ATOM    351 HG22 THR P  23      21.188-174.056-170.826  1.00 97.00      PROA H 
ATOM    352 HG23 THR P  23      22.897-173.492-170.672  1.00 97.00      PROA H 
ATOM    353  C   THR P  23      21.983-176.861-173.659  1.00 97.00      PROA C 
ATOM    354  O   THR P  23      23.027-177.475-173.867  1.00 97.00      PROA O 
ATOM    355  N   TYR P  24      21.117-176.560-174.652  1.00 97.00      PROA N 
ATOM    356  HN  TYR P  24      20.252-176.103-174.449  1.00 97.00      PROA H 
ATOM    357  CA  TYR P  24      21.359-176.816-176.058  1.00 97.00      PROA C 
ATOM    358  HA  TYR P  24      22.353-177.216-176.179  1.00 97.00      PROA H 
ATOM    359  CB  TYR P  24      20.331-177.781-176.723  1.00 97.00      PROA C 
ATOM    360  HB1 TYR P  24      20.796-178.266-177.607  1.00 97.00      PROA H 
ATOM    361  HB2 TYR P  24      19.422-177.252-177.072  1.00 97.00      PROA H 
ATOM    362  CG  TYR P  24      19.874-178.853-175.769  1.00 97.00      PROA C 
ATOM    363  CD1 TYR P  24      20.554-180.079-175.679  1.00 97.00      PROA C 
ATOM    364  HD1 TYR P  24      21.415-180.266-176.303  1.00 97.00      PROA H 
ATOM    365  CE1 TYR P  24      20.138-181.055-174.766  1.00 97.00      PROA C 
ATOM    366  HE1 TYR P  24      20.682-181.984-174.684  1.00 97.00      PROA H 
ATOM    367  CZ  TYR P  24      19.042-180.805-173.934  1.00 97.00      PROA C 
ATOM    368  OH  TYR P  24      18.688-181.725-172.938  1.00 97.00      PROA O 
ATOM    369  HH  TYR P  24      18.830-181.273-172.099  1.00 97.00      PROA H 
ATOM    370  CD2 TYR P  24      18.746-178.639-174.953  1.00 97.00      PROA C 
ATOM    371  HD2 TYR P  24      18.212-177.705-175.009  1.00 97.00      PROA H 
ATOM    372  CE2 TYR P  24      18.344-179.600-174.023  1.00 97.00      PROA C 
ATOM    373  HE2 TYR P  24      17.508-179.402-173.366  1.00 97.00      PROA H 
ATOM    374  C   TYR P  24      21.223-175.453-176.720  1.00 97.00      PROA C 
ATOM    375  O   TYR P  24      20.293-174.738-176.364  1.00 97.00      PROA O 
ATOM    376  N   PRO P  25      22.061-174.988-177.641  1.00 97.00      PROA N 
ATOM    377  CD  PRO P  25      23.339-175.615-177.986  1.00 97.00      PROA C 
ATOM    378  HD1 PRO P  25      23.138-176.463-178.676  1.00 97.00      PROA H 
ATOM    379  HD2 PRO P  25      23.884-175.971-177.084  1.00 97.00      PROA H 
ATOM    380  CA  PRO P  25      21.841-173.748-178.390  1.00 97.00      PROA C 
ATOM    381  HA  PRO P  25      21.887-172.936-177.678  1.00 97.00      PROA H 
ATOM    382  CB  PRO P  25      23.006-173.714-179.395  1.00 97.00      PROA C 
ATOM    383  HB1 PRO P  25      23.315-172.678-179.639  1.00 97.00      PROA H 
ATOM    384  HB2 PRO P  25      22.735-174.246-180.335  1.00 97.00      PROA H 
ATOM    385  CG  PRO P  25      24.118-174.508-178.698  1.00 97.00      PROA C 
ATOM    386  HG1 PRO P  25      24.875-174.902-179.404  1.00 97.00      PROA H 
ATOM    387  HG2 PRO P  25      24.616-173.863-177.940  1.00 97.00      PROA H 
ATOM    388  C   PRO P  25      20.497-173.640-179.099  1.00 97.00      PROA C 
ATOM    389  O   PRO P  25      20.082-174.609-179.720  1.00 97.00      PROA O 
ATOM    390  N   GLU P  26      19.817-172.469-179.033  1.00 97.00      PROA N 
ATOM    391  HN  GLU P  26      20.110-171.773-178.381  1.00 97.00      PROA H 
ATOM    392  CA  GLU P  26      18.686-172.060-179.859  1.00 97.00      PROA C 
ATOM    393  HA  GLU P  26      17.827-172.503-179.376  1.00 97.00      PROA H 
ATOM    394  CB  GLU P  26      18.464-170.517-179.769  1.00 97.00      PROA C 
ATOM    395  HB1 GLU P  26      19.437-170.033-179.524  1.00 97.00      PROA H 
ATOM    396  HB2 GLU P  26      17.798-170.357-178.894  1.00 97.00      PROA H 
ATOM    397  CG  GLU P  26      17.892-169.818-181.027  1.00 97.00      PROA C 
ATOM    398  HG1 GLU P  26      17.114-170.447-181.496  1.00 97.00      PROA H 
ATOM    399  HG2 GLU P  26      18.707-169.659-181.763  1.00 97.00      PROA H 
ATOM    400  CD  GLU P  26      17.229-168.470-180.752  1.00 97.00      PROA C 
ATOM    401  OE1 GLU P  26      17.073-168.102-179.572  1.00 97.00      PROA O 
ATOM    402  OE2 GLU P  26      16.845-167.790-181.735  1.00 97.00      PROA O 
ATOM    403  C   GLU P  26      18.633-172.592-181.293  1.00 97.00      PROA C 
ATOM    404  O   GLU P  26      19.625-172.576-182.020  1.00 97.00      PROA O 
ATOM    405  N   GLY P  27      17.449-173.099-181.727  1.00 97.00      PROA N 
ATOM    406  HN  GLY P  27      16.629-173.056-181.156  1.00 97.00      PROA H 
ATOM    407  CA  GLY P  27      17.266-173.706-183.035  1.00 97.00      PROA C 
ATOM    408  HA1 GLY P  27      17.856-173.167-183.764  1.00 97.00      PROA H 
ATOM    409  HA2 GLY P  27      16.211-173.669-183.254  1.00 97.00      PROA H 
ATOM    410  C   GLY P  27      17.704-175.150-183.066  1.00 97.00      PROA C 
ATOM    411  O   GLY P  27      17.902-175.724-184.136  1.00 97.00      PROA O 
ATOM    412  N   THR P  28      17.883-175.767-181.876  1.00 97.00      PROA N 
ATOM    413  HN  THR P  28      17.709-175.244-181.045  1.00 97.00      PROA H 
ATOM    414  CA  THR P  28      18.468-177.091-181.701  1.00 97.00      PROA C 
ATOM    415  HA  THR P  28      19.405-177.027-182.238  1.00 97.00      PROA H 
ATOM    416  CB  THR P  28      18.813-177.406-180.235  1.00 97.00      PROA C 
ATOM    417  HB  THR P  28      18.334-176.642-179.586  1.00 97.00      PROA H 
ATOM    418  OG1 THR P  28      20.212-177.289-180.029  1.00 97.00      PROA O 
ATOM    419  HG1 THR P  28      20.373-176.341-179.991  1.00 97.00      PROA H 
ATOM    420  CG2 THR P  28      18.381-178.795-179.718  1.00 97.00      PROA C 
ATOM    421 HG21 THR P  28      18.913-179.606-180.260  1.00 97.00      PROA H 
ATOM    422 HG22 THR P  28      17.286-178.936-179.817  1.00 97.00      PROA H 
ATOM    423 HG23 THR P  28      18.636-178.889-178.642  1.00 97.00      PROA H 
ATOM    424  C   THR P  28      17.731-178.229-182.382  1.00 97.00      PROA C 
ATOM    425  O   THR P  28      16.504-178.278-182.448  1.00 97.00      PROA O 
ATOM    426  N   GLN P  29      18.518-179.195-182.908  1.00 97.00      PROA N 
ATOM    427  HN  GLN P  29      19.511-179.122-182.838  1.00 97.00      PROA H 
ATOM    428  CA  GLN P  29      18.025-180.336-183.639  1.00 97.00      PROA C 
ATOM    429  HA  GLN P  29      17.092-180.063-184.101  1.00 97.00      PROA H 
ATOM    430  CB  GLN P  29      18.984-180.724-184.792  1.00 97.00      PROA C 
ATOM    431  HB1 GLN P  29      18.559-181.605-185.324  1.00 97.00      PROA H 
ATOM    432  HB2 GLN P  29      19.978-181.013-184.384  1.00 97.00      PROA H 
ATOM    433  CG  GLN P  29      19.153-179.565-185.799  1.00 97.00      PROA C 
ATOM    434  HG1 GLN P  29      19.749-178.742-185.350  1.00 97.00      PROA H 
ATOM    435  HG2 GLN P  29      18.149-179.167-186.054  1.00 97.00      PROA H 
ATOM    436  CD  GLN P  29      19.843-180.024-187.088  1.00 97.00      PROA C 
ATOM    437  OE1 GLN P  29      20.389-181.127-187.188  1.00 97.00      PROA O 
ATOM    438  NE2 GLN P  29      19.811-179.137-188.123  1.00 97.00      PROA N 
ATOM    439 HE21 GLN P  29      20.242-179.407-188.982  1.00 97.00      PROA H 
ATOM    440 HE22 GLN P  29      19.331-178.266-188.023  1.00 97.00      PROA H 
ATOM    441  C   GLN P  29      17.745-181.521-182.734  1.00 97.00      PROA C 
ATOM    442  O   GLN P  29      18.309-182.598-182.910  1.00 97.00      PROA O 
ATOM    443  N   ALA P  30      16.844-181.352-181.736  1.00 97.00      PROA N 
ATOM    444  HN  ALA P  30      16.431-180.455-181.584  1.00 97.00      PROA H 
ATOM    445  CA  ALA P  30      16.426-182.405-180.825  1.00 97.00      PROA C 
ATOM    446  HA  ALA P  30      17.311-182.784-180.345  1.00 97.00      PROA H 
ATOM    447  CB  ALA P  30      15.496-181.848-179.733  1.00 97.00      PROA C 
ATOM    448  HB1 ALA P  30      14.568-181.430-180.180  1.00 97.00      PROA H 
ATOM    449  HB2 ALA P  30      16.014-181.028-179.187  1.00 97.00      PROA H 
ATOM    450  HB3 ALA P  30      15.223-182.632-178.997  1.00 97.00      PROA H 
ATOM    451  C   ALA P  30      15.765-183.575-181.534  1.00 97.00      PROA C 
ATOM    452  O   ALA P  30      14.921-183.378-182.399  1.00 97.00      PROA O 
ATOM    453  N   ILE P  31      16.154-184.829-181.195  1.00 97.00      PROA N 
ATOM    454  HN  ILE P  31      16.811-184.974-180.460  1.00 97.00      PROA H 
ATOM    455  CA  ILE P  31      15.823-186.000-181.996  1.00 97.00      PROA C 
ATOM    456  HA  ILE P  31      15.378-185.687-182.930  1.00 97.00      PROA H 
ATOM    457  CB  ILE P  31      17.051-186.853-182.336  1.00 97.00      PROA C 
ATOM    458  HB  ILE P  31      17.474-187.264-181.391  1.00 97.00      PROA H 
ATOM    459  CG2 ILE P  31      16.640-188.031-183.253  1.00 97.00      PROA C 
ATOM    460 HG21 ILE P  31      16.244-187.646-184.215  1.00 97.00      PROA H 
ATOM    461 HG22 ILE P  31      15.868-188.672-182.784  1.00 97.00      PROA H 
ATOM    462 HG23 ILE P  31      17.516-188.675-183.473  1.00 97.00      PROA H 
ATOM    463  CG1 ILE P  31      18.173-186.006-182.995  1.00 97.00      PROA C 
ATOM    464 HG11 ILE P  31      18.379-185.106-182.380  1.00 97.00      PROA H 
ATOM    465 HG12 ILE P  31      17.828-185.655-183.991  1.00 97.00      PROA H 
ATOM    466  CD  ILE P  31      19.501-186.759-183.148  1.00 97.00      PROA C 
ATOM    467  HD1 ILE P  31      19.404-187.606-183.859  1.00 97.00      PROA H 
ATOM    468  HD2 ILE P  31      19.834-187.157-182.166  1.00 97.00      PROA H 
ATOM    469  HD3 ILE P  31      20.287-186.074-183.532  1.00 97.00      PROA H 
ATOM    470  C   ILE P  31      14.811-186.850-181.257  1.00 97.00      PROA C 
ATOM    471  O   ILE P  31      15.109-187.431-180.216  1.00 97.00      PROA O 
ATOM    472  N   TYR P  32      13.582-186.962-181.813  1.00 97.00      PROA N 
ATOM    473  HN  TYR P  32      13.348-186.473-182.651  1.00 97.00      PROA H 
ATOM    474  CA  TYR P  32      12.497-187.707-181.217  1.00 97.00      PROA C 
ATOM    475  HA  TYR P  32      12.781-187.996-180.216  1.00 97.00      PROA H 
ATOM    476  CB  TYR P  32      11.191-186.882-181.131  1.00 97.00      PROA C 
ATOM    477  HB1 TYR P  32      10.339-187.516-180.805  1.00 97.00      PROA H 
ATOM    478  HB2 TYR P  32      10.948-186.462-182.126  1.00 97.00      PROA H 
ATOM    479  CG  TYR P  32      11.293-185.754-180.138  1.00 97.00      PROA C 
ATOM    480  CD1 TYR P  32      11.497-186.037-178.775  1.00 97.00      PROA C 
ATOM    481  HD1 TYR P  32      11.675-187.052-178.457  1.00 97.00      PROA H 
ATOM    482  CE1 TYR P  32      11.381-185.030-177.813  1.00 97.00      PROA C 
ATOM    483  HE1 TYR P  32      11.502-185.267-176.765  1.00 97.00      PROA H 
ATOM    484  CZ  TYR P  32      11.111-183.720-178.213  1.00 97.00      PROA C 
ATOM    485  OH  TYR P  32      10.978-182.725-177.239  1.00 97.00      PROA O 
ATOM    486  HH  TYR P  32      11.113-183.135-176.380  1.00 97.00      PROA H 
ATOM    487  CD2 TYR P  32      11.039-184.425-180.526  1.00 97.00      PROA C 
ATOM    488  HD2 TYR P  32      10.875-184.191-181.567  1.00 97.00      PROA H 
ATOM    489  CE2 TYR P  32      10.956-183.408-179.567  1.00 97.00      PROA C 
ATOM    490  HE2 TYR P  32      10.747-182.391-179.869  1.00 97.00      PROA H 
ATOM    491  C   TYR P  32      12.179-188.986-181.966  1.00 97.00      PROA C 
ATOM    492  O   TYR P  32      11.935-189.009-183.169  1.00 97.00      PROA O 
ATOM    493  N   LYS P  33      12.139-190.091-181.200  1.00 97.00      PROA N 
ATOM    494  HN  LYS P  33      12.347-189.997-180.227  1.00 97.00      PROA H 
ATOM    495  CA  LYS P  33      11.801-191.436-181.593  1.00 97.00      PROA C 
ATOM    496  HA  LYS P  33      11.561-191.470-182.646  1.00 97.00      PROA H 
ATOM    497  CB  LYS P  33      12.997-192.374-181.266  1.00 97.00      PROA C 
ATOM    498  HB1 LYS P  33      13.422-192.015-180.300  1.00 97.00      PROA H 
ATOM    499  HB2 LYS P  33      13.782-192.211-182.038  1.00 97.00      PROA H 
ATOM    500  CG  LYS P  33      12.753-193.888-181.088  1.00 97.00      PROA C 
ATOM    501  HG1 LYS P  33      12.106-194.058-180.203  1.00 97.00      PROA H 
ATOM    502  HG2 LYS P  33      13.745-194.338-180.847  1.00 97.00      PROA H 
ATOM    503  CD  LYS P  33      12.184-194.611-182.320  1.00 97.00      PROA C 
ATOM    504  HD1 LYS P  33      12.686-194.194-183.222  1.00 97.00      PROA H 
ATOM    505  HD2 LYS P  33      11.098-194.413-182.427  1.00 97.00      PROA H 
ATOM    506  CE  LYS P  33      12.422-196.128-182.332  1.00 97.00      PROA C 
ATOM    507  HE1 LYS P  33      13.509-196.348-182.263  1.00 97.00      PROA H 
ATOM    508  HE2 LYS P  33      12.042-196.562-183.281  1.00 97.00      PROA H 
ATOM    509  NZ  LYS P  33      11.757-196.847-181.217  1.00 97.00      PROA N 
ATOM    510  HZ1 LYS P  33      10.722-196.750-181.227  1.00 97.00      PROA H 
ATOM    511  HZ2 LYS P  33      12.129-196.566-180.291  1.00 97.00      PROA H 
ATOM    512  HZ3 LYS P  33      11.969-197.859-181.383  1.00 97.00      PROA H 
ATOM    513  C   LYS P  33      10.571-191.811-180.809  1.00 97.00      PROA C 
ATOM    514  O   LYS P  33      10.399-191.374-179.683  1.00 97.00      PROA O 
ATOM    515  N   CYS P  34       9.629-192.594-181.368  1.00 97.00      PROA N 
ATOM    516  HN  CYS P  34       9.657-192.810-182.344  1.00 97.00      PROA H 
ATOM    517  CA  CYS P  34       8.510-193.101-180.592  1.00 97.00      PROA C 
ATOM    518  HA  CYS P  34       8.065-192.218-180.169  1.00 97.00      PROA H 
ATOM    519  CB  CYS P  34       7.434-193.767-181.467  1.00 97.00      PROA C 
ATOM    520  HB1 CYS P  34       7.656-194.838-181.645  1.00 97.00      PROA H 
ATOM    521  HB2 CYS P  34       7.478-193.252-182.449  1.00 97.00      PROA H 
ATOM    522  SG  CYS P  34       5.761-193.537-180.807  1.00 97.00      PROA S 
ATOM    523  C   CYS P  34       8.886-194.028-179.435  1.00 97.00      PROA C 
ATOM    524  O   CYS P  34       9.849-194.783-179.531  1.00 97.00      PROA O 
ATOM    525  N   ARG P  35       8.105-193.948-178.322  1.00 97.00      PROA N 
ATOM    526  HN  ARG P  35       7.380-193.260-178.339  1.00 97.00      PROA H 
ATOM    527  CA  ARG P  35       8.181-194.657-177.043  1.00 97.00      PROA C 
ATOM    528  HA  ARG P  35       8.842-194.046-176.453  1.00 97.00      PROA H 
ATOM    529  CB  ARG P  35       6.790-194.676-176.332  1.00 97.00      PROA C 
ATOM    530  HB1 ARG P  35       6.884-195.170-175.342  1.00 97.00      PROA H 
ATOM    531  HB2 ARG P  35       6.078-195.274-176.939  1.00 97.00      PROA H 
ATOM    532  CG  ARG P  35       6.174-193.275-176.108  1.00 97.00      PROA C 
ATOM    533  HG1 ARG P  35       5.740-192.931-177.070  1.00 97.00      PROA H 
ATOM    534  HG2 ARG P  35       6.986-192.570-175.822  1.00 97.00      PROA H 
ATOM    535  CD  ARG P  35       5.076-193.181-175.030  1.00 97.00      PROA C 
ATOM    536  HD1 ARG P  35       4.774-192.123-174.867  1.00 97.00      PROA H 
ATOM    537  HD2 ARG P  35       5.443-193.595-174.068  1.00 97.00      PROA H 
ATOM    538  NE  ARG P  35       3.898-194.005-175.446  1.00 97.00      PROANE 
ATOM    539  HE  ARG P  35       3.874-194.968-175.184  1.00 97.00      PROA H 
ATOM    540  CZ  ARG P  35       2.765-193.532-176.005  1.00 97.00      PROA C 
ATOM    541  NH1 ARG P  35       2.470-192.239-176.195  1.00 97.00      PROA N 
ATOM    542 HH11 ARG P  35       3.094-191.524-175.892  1.00 97.00      PROA H 
ATOM    543 HH12 ARG P  35       1.581-192.019-176.594  1.00 97.00      PROA H 
ATOM    544  NH2 ARG P  35       1.822-194.413-176.380  1.00 97.00      PROA N 
ATOM    545 HH21 ARG P  35       0.974-194.064-176.770  1.00 97.00      PROA H 
ATOM    546 HH22 ARG P  35       2.021-195.392-176.338  1.00 97.00      PROA H 
ATOM    547  C   ARG P  35       8.750-196.086-177.037  1.00 97.00      PROA C 
ATOM    548  O   ARG P  35       8.632-196.782-178.040  1.00 97.00      PROA O 
ATOM    549  N   PRO P  36       9.379-196.606-175.970  1.00 97.00      PROA N 
ATOM    550  CD  PRO P  36       9.760-195.836-174.780  1.00 97.00      PROA C 
ATOM    551  HD1 PRO P  36       8.840-195.569-174.214  1.00 97.00      PROA H 
ATOM    552  HD2 PRO P  36      10.328-194.920-175.044  1.00 97.00      PROA H 
ATOM    553  CA  PRO P  36       9.620-198.042-175.769  1.00 97.00      PROA C 
ATOM    554  HA  PRO P  36      10.455-198.307-176.402  1.00 97.00      PROA H 
ATOM    555  CB  PRO P  36       9.973-198.154-174.277  1.00 97.00      PROA C 
ATOM    556  HB1 PRO P  36      10.654-199.001-174.065  1.00 97.00      PROA H 
ATOM    557  HB2 PRO P  36       9.054-198.260-173.659  1.00 97.00      PROA H 
ATOM    558  CG  PRO P  36      10.617-196.800-173.959  1.00 97.00      PROA C 
ATOM    559  HG1 PRO P  36      10.613-196.565-172.876  1.00 97.00      PROA H 
ATOM    560  HG2 PRO P  36      11.663-196.785-174.337  1.00 97.00      PROA H 
ATOM    561  C   PRO P  36       8.469-198.960-176.166  1.00 97.00      PROA C 
ATOM    562  O   PRO P  36       7.372-198.796-175.638  1.00 97.00      PROA O 
ATOM    563  N   GLY P  37       8.696-199.921-177.094  1.00 97.00      PROA N 
ATOM    564  HN  GLY P  37       9.604-200.056-177.489  1.00 97.00      PROA H 
ATOM    565  CA  GLY P  37       7.662-200.802-177.603  1.00 97.00      PROA C 
ATOM    566  HA1 GLY P  37       6.904-200.953-176.846  1.00 97.00      PROA H 
ATOM    567  HA2 GLY P  37       8.147-201.722-177.891  1.00 97.00      PROA H 
ATOM    568  C   GLY P  37       6.984-200.257-178.831  1.00 97.00      PROA C 
ATOM    569  O   GLY P  37       6.033-200.862-179.319  1.00 97.00      PROA O 
ATOM    570  N   TYR P  38       7.467-199.112-179.368  1.00 97.00      PROA N 
ATOM    571  HN  TYR P  38       8.191-198.616-178.895  1.00 97.00      PROA H 
ATOM    572  CA  TYR P  38       6.911-198.439-180.526  1.00 97.00      PROA C 
ATOM    573  HA  TYR P  38       6.230-199.096-181.044  1.00 97.00      PROA H 
ATOM    574  CB  TYR P  38       6.224-197.074-180.217  1.00 97.00      PROA C 
ATOM    575  HB1 TYR P  38       5.919-196.567-181.158  1.00 97.00      PROA H 
ATOM    576  HB2 TYR P  38       6.922-196.393-179.689  1.00 97.00      PROA H 
ATOM    577  CG  TYR P  38       5.003-197.183-179.361  1.00 97.00      PROA C 
ATOM    578  CD1 TYR P  38       3.754-196.791-179.876  1.00 97.00      PROA C 
ATOM    579  HD1 TYR P  38       3.672-196.482-180.908  1.00 97.00      PROA H 
ATOM    580  CE1 TYR P  38       2.621-196.779-179.060  1.00 97.00      PROA C 
ATOM    581  HE1 TYR P  38       1.668-196.468-179.462  1.00 97.00      PROA H 
ATOM    582  CZ  TYR P  38       2.727-197.190-177.726  1.00 97.00      PROA C 
ATOM    583  OH  TYR P  38       1.586-197.251-176.912  1.00 97.00      PROA O 
ATOM    584  HH  TYR P  38       1.043-197.961-177.253  1.00 97.00      PROA H 
ATOM    585  CD2 TYR P  38       5.094-197.548-178.008  1.00 97.00      PROA C 
ATOM    586  HD2 TYR P  38       6.048-197.802-177.577  1.00 97.00      PROA H 
ATOM    587  CE2 TYR P  38       3.960-197.575-177.198  1.00 97.00      PROA C 
ATOM    588  HE2 TYR P  38       4.038-197.903-176.172  1.00 97.00      PROA H 
ATOM    589  C   TYR P  38       8.015-198.063-181.475  1.00 97.00      PROA C 
ATOM    590  O   TYR P  38       9.177-197.955-181.100  1.00 97.00      PROA O 
ATOM    591  N   ARG P  39       7.643-197.764-182.738  1.00 97.00      PROA N 
ATOM    592  HN  ARG P  39       6.718-197.953-183.064  1.00 97.00      PROA H 
ATOM    593  CA  ARG P  39       8.478-196.917-183.549  1.00 97.00      PROA C 
ATOM    594  HA  ARG P  39       8.999-196.243-182.884  1.00 97.00      PROA H 
ATOM    595  CB  ARG P  39       9.574-197.648-184.357  1.00 97.00      PROA C 
ATOM    596  HB1 ARG P  39      10.229-198.169-183.621  1.00 97.00      PROA H 
ATOM    597  HB2 ARG P  39      10.203-196.894-184.880  1.00 97.00      PROA H 
ATOM    598  CG  ARG P  39       9.085-198.686-185.376  1.00 97.00      PROA C 
ATOM    599  HG1 ARG P  39       8.395-198.186-186.090  1.00 97.00      PROA H 
ATOM    600  HG2 ARG P  39       8.513-199.491-184.864  1.00 97.00      PROA H 
ATOM    601  CD  ARG P  39      10.245-199.278-186.186  1.00 97.00      PROA C 
ATOM    602  HD1 ARG P  39      10.916-198.473-186.552  1.00 97.00      PROA H 
ATOM    603  HD2 ARG P  39       9.869-199.837-187.071  1.00 97.00      PROA H 
ATOM    604  NE  ARG P  39      11.056-200.164-185.290  1.00 97.00      PROANE 
ATOM    605  HE  ARG P  39      11.654-199.775-184.591  1.00 97.00      PROA H 
ATOM    606  CZ  ARG P  39      11.041-201.505-185.375  1.00 97.00      PROA C 
ATOM    607  NH1 ARG P  39      10.148-202.190-186.096  1.00 97.00      PROA N 
ATOM    608 HH11 ARG P  39       9.390-201.704-186.509  1.00 97.00      PROA H 
ATOM    609 HH12 ARG P  39      10.136-203.179-185.937  1.00 97.00      PROA H 
ATOM    610  NH2 ARG P  39      11.915-202.223-184.658  1.00 97.00      PROA N 
ATOM    611 HH21 ARG P  39      12.448-201.744-183.957  1.00 97.00      PROA H 
ATOM    612 HH22 ARG P  39      11.770-203.208-184.602  1.00 97.00      PROA H 
ATOM    613  C   ARG P  39       7.632-196.021-184.419  1.00 97.00      PROA C 
ATOM    614  O   ARG P  39       6.574-196.385-184.928  1.00 97.00      PROA O 
ATOM    615  N   SER P  40       8.103-194.765-184.546  1.00 97.00      PROA N 
ATOM    616  HN  SER P  40       8.944-194.491-184.086  1.00 97.00      PROA H 
ATOM    617  CA  SER P  40       7.587-193.707-185.375  1.00 97.00      PROA C 
ATOM    618  HA  SER P  40       6.525-193.629-185.192  1.00 97.00      PROA H 
ATOM    619  CB  SER P  40       8.240-192.352-184.982  1.00 97.00      PROA C 
ATOM    620  HB1 SER P  40       7.602-191.878-184.205  1.00 97.00      PROA H 
ATOM    621  HB2 SER P  40       8.300-191.644-185.827  1.00 97.00      PROA H 
ATOM    622  OG  SER P  40       9.534-192.532-184.404  1.00 97.00      PROA O 
ATOM    623  HG1 SER P  40      10.191-192.437-185.101  1.00 97.00      PROA H 
ATOM    624  C   SER P  40       7.761-194.010-186.843  1.00 97.00      PROA C 
ATOM    625  O   SER P  40       8.802-194.513-187.260  1.00 97.00      PROA O 
ATOM    626  N   LEU P  41       6.730-193.708-187.670  1.00 97.00      PROA N 
ATOM    627  HN  LEU P  41       5.877-193.326-187.313  1.00 97.00      PROA H 
ATOM    628  CA  LEU P  41       6.767-193.898-189.106  1.00 97.00      PROA C 
ATOM    629  HA  LEU P  41       7.343-194.788-189.322  1.00 97.00      PROA H 
ATOM    630  CB  LEU P  41       5.362-194.111-189.725  1.00 97.00      PROA C 
ATOM    631  HB1 LEU P  41       5.472-194.095-190.831  1.00 97.00      PROA H 
ATOM    632  HB2 LEU P  41       4.687-193.280-189.432  1.00 97.00      PROA H 
ATOM    633  CG  LEU P  41       4.682-195.464-189.373  1.00 97.00      PROA C 
ATOM    634  HG  LEU P  41       5.461-196.262-189.422  1.00 97.00      PROA H 
ATOM    635  CD1 LEU P  41       4.057-195.487-187.968  1.00 97.00      PROA C 
ATOM    636 HD11 LEU P  41       3.369-194.624-187.840  1.00 97.00      PROA H 
ATOM    637 HD12 LEU P  41       4.835-195.449-187.180  1.00 97.00      PROA H 
ATOM    638 HD13 LEU P  41       3.470-196.418-187.832  1.00 97.00      PROA H 
ATOM    639  CD2 LEU P  41       3.600-195.832-190.408  1.00 97.00      PROA C 
ATOM    640 HD21 LEU P  41       4.027-195.854-191.432  1.00 97.00      PROA H 
ATOM    641 HD22 LEU P  41       2.775-195.089-190.379  1.00 97.00      PROA H 
ATOM    642 HD23 LEU P  41       3.175-196.834-190.184  1.00 97.00      PROA H 
ATOM    643  C   LEU P  41       7.499-192.729-189.743  1.00 97.00      PROA C 
ATOM    644  O   LEU P  41       6.908-191.828-190.335  1.00 97.00      PROA O 
ATOM    645  N   GLY P  42       8.840-192.727-189.575  1.00 97.00      PROA N 
ATOM    646  HN  GLY P  42       9.248-193.521-189.129  1.00 97.00      PROA H 
ATOM    647  CA  GLY P  42       9.712-191.584-189.768  1.00 97.00      PROA C 
ATOM    648  HA1 GLY P  42       9.341-190.981-190.585  1.00 97.00      PROA H 
ATOM    649  HA2 GLY P  42      10.709-191.964-189.937  1.00 97.00      PROA H 
ATOM    650  C   GLY P  42       9.714-190.743-188.515  1.00 97.00      PROA C 
ATOM    651  O   GLY P  42       8.676-190.489-187.911  1.00 97.00      PROA O 
ATOM    652  N   ASN P  43      10.900-190.268-188.085  1.00 97.00      PROA N 
ATOM    653  HN  ASN P  43      11.741-190.469-188.583  1.00 97.00      PROA H 
ATOM    654  CA  ASN P  43      11.056-189.557-186.827  1.00 97.00      PROA C 
ATOM    655  HA  ASN P  43      10.374-189.994-186.108  1.00 97.00      PROA H 
ATOM    656  CB  ASN P  43      12.503-189.694-186.277  1.00 97.00      PROA C 
ATOM    657  HB1 ASN P  43      12.720-188.958-185.478  1.00 97.00      PROA H 
ATOM    658  HB2 ASN P  43      13.233-189.530-187.097  1.00 97.00      PROA H 
ATOM    659  CG  ASN P  43      12.710-191.099-185.694  1.00 97.00      PROA C 
ATOM    660  OD1 ASN P  43      11.854-191.984-185.777  1.00 97.00      PROA O 
ATOM    661  ND2 ASN P  43      13.892-191.306-185.050  1.00 97.00      PROA N 
ATOM    662 HD21 ASN P  43      14.067-192.208-184.661  1.00 97.00      PROA H 
ATOM    663 HD22 ASN P  43      14.530-190.549-184.920  1.00 97.00      PROA H 
ATOM    664  C   ASN P  43      10.653-188.095-186.912  1.00 97.00      PROA C 
ATOM    665  O   ASN P  43      10.319-187.575-187.972  1.00 97.00      PROA O 
ATOM    666  N   ILE P  44      10.657-187.406-185.745  1.00 97.00      PROA N 
ATOM    667  HN  ILE P  44      10.906-187.865-184.895  1.00 97.00      PROA H 
ATOM    668  CA  ILE P  44      10.419-185.982-185.626  1.00 97.00      PROA C 
ATOM    669  HA  ILE P  44      10.239-185.550-186.600  1.00 97.00      PROA H 
ATOM    670  CB  ILE P  44       9.264-185.624-184.685  1.00 97.00      PROA C 
ATOM    671  HB  ILE P  44       9.494-185.993-183.661  1.00 97.00      PROA H 
ATOM    672  CG2 ILE P  44       9.094-184.085-184.627  1.00 97.00      PROA C 
ATOM    673 HG21 ILE P  44       8.871-183.689-185.640  1.00 97.00      PROA H 
ATOM    674 HG22 ILE P  44      10.006-183.585-184.241  1.00 97.00      PROA H 
ATOM    675 HG23 ILE P  44       8.260-183.807-183.953  1.00 97.00      PROA H 
ATOM    676  CG1 ILE P  44       7.955-186.330-185.125  1.00 97.00      PROA C 
ATOM    677 HG11 ILE P  44       8.131-187.420-185.250  1.00 97.00      PROA H 
ATOM    678 HG12 ILE P  44       7.649-185.928-186.114  1.00 97.00      PROA H 
ATOM    679  CD  ILE P  44       6.805-186.166-184.122  1.00 97.00      PROA C 
ATOM    680  HD1 ILE P  44       6.537-185.099-183.986  1.00 97.00      PROA H 
ATOM    681  HD2 ILE P  44       7.082-186.591-183.134  1.00 97.00      PROA H 
ATOM    682  HD3 ILE P  44       5.903-186.694-184.492  1.00 97.00      PROA H 
ATOM    683  C   ILE P  44      11.723-185.443-185.093  1.00 97.00      PROA C 
ATOM    684  O   ILE P  44      12.290-186.004-184.163  1.00 97.00      PROA O 
ATOM    685  N   ILE P  45      12.266-184.358-185.690  1.00 97.00      PROA N 
ATOM    686  HN  ILE P  45      11.814-183.872-186.433  1.00 97.00      PROA H 
ATOM    687  CA  ILE P  45      13.564-183.842-185.316  1.00 97.00      PROA C 
ATOM    688  HA  ILE P  45      13.765-184.102-184.290  1.00 97.00      PROA H 
ATOM    689  CB  ILE P  45      14.716-184.349-186.208  1.00 97.00      PROA C 
ATOM    690  HB  ILE P  45      14.560-183.983-187.249  1.00 97.00      PROA H 
ATOM    691  CG2 ILE P  45      16.071-183.796-185.700  1.00 97.00      PROA C 
ATOM    692 HG21 ILE P  45      16.244-184.101-184.647  1.00 97.00      PROA H 
ATOM    693 HG22 ILE P  45      16.107-182.691-185.759  1.00 97.00      PROA H 
ATOM    694 HG23 ILE P  45      16.914-184.171-186.315  1.00 97.00      PROA H 
ATOM    695  CG1 ILE P  45      14.727-185.905-186.274  1.00 97.00      PROA C 
ATOM    696 HG11 ILE P  45      13.783-186.255-186.744  1.00 97.00      PROA H 
ATOM    697 HG12 ILE P  45      14.757-186.299-185.236  1.00 97.00      PROA H 
ATOM    698  CD  ILE P  45      15.890-186.508-187.074  1.00 97.00      PROA C 
ATOM    699  HD1 ILE P  45      16.859-186.335-186.560  1.00 97.00      PROA H 
ATOM    700  HD2 ILE P  45      15.940-186.057-188.087  1.00 97.00      PROA H 
ATOM    701  HD3 ILE P  45      15.756-187.606-187.183  1.00 97.00      PROA H 
ATOM    702  C   ILE P  45      13.422-182.340-185.406  1.00 97.00      PROA C 
ATOM    703  O   ILE P  45      12.726-181.848-186.289  1.00 97.00      PROA O 
ATOM    704  N   MET P  46      14.084-181.594-184.482  1.00 97.00      PROA N 
ATOM    705  HN  MET P  46      14.540-182.068-183.730  1.00 97.00      PROA H 
ATOM    706  CA  MET P  46      14.342-180.166-184.572  1.00 97.00      PROA C 
ATOM    707  HA  MET P  46      15.084-179.990-183.812  1.00 97.00      PROA H 
ATOM    708  CB  MET P  46      15.020-179.795-185.931  1.00 97.00      PROA C 
ATOM    709  HB1 MET P  46      14.354-180.114-186.762  1.00 97.00      PROA H 
ATOM    710  HB2 MET P  46      15.955-180.392-186.020  1.00 97.00      PROA H 
ATOM    711  CG  MET P  46      15.339-178.315-186.187  1.00 97.00      PROA C 
ATOM    712  HG1 MET P  46      15.965-177.936-185.349  1.00 97.00      PROA H 
ATOM    713  HG2 MET P  46      14.384-177.752-186.191  1.00 97.00      PROA H 
ATOM    714  SD  MET P  46      16.180-178.007-187.768  1.00 97.00      PROA S 
ATOM    715  CE  MET P  46      16.325-176.218-187.493  1.00 97.00      PROA C 
ATOM    716  HE1 MET P  46      16.914-176.002-186.576  1.00 97.00      PROA H 
ATOM    717  HE2 MET P  46      15.323-175.752-187.371  1.00 97.00      PROA H 
ATOM    718  HE3 MET P  46      16.830-175.724-188.349  1.00 97.00      PROA H 
ATOM    719  C   MET P  46      13.196-179.249-184.162  1.00 97.00      PROA C 
ATOM    720  O   MET P  46      12.029-179.582-184.329  1.00 97.00      PROA O 
ATOM    721  N   VAL P  47      13.523-178.063-183.576  1.00 97.00      PROA N 
ATOM    722  HN  VAL P  47      14.479-177.840-183.401  1.00 97.00      PROA H 
ATOM    723  CA  VAL P  47      12.567-177.016-183.245  1.00 97.00      PROA C 
ATOM    724  HA  VAL P  47      11.574-177.370-183.473  1.00 97.00      PROA H 
ATOM    725  CB  VAL P  47      12.745-175.741-184.078  1.00 97.00      PROA C 
ATOM    726  HB  VAL P  47      12.238-174.884-183.581  1.00 97.00      PROA H 
ATOM    727  CG1 VAL P  47      14.227-175.357-184.275  1.00 97.00      PROA C 
ATOM    728 HG11 VAL P  47      14.747-176.062-184.947  1.00 97.00      PROA H 
ATOM    729 HG12 VAL P  47      14.776-175.325-183.315  1.00 97.00      PROA H 
ATOM    730 HG13 VAL P  47      14.283-174.351-184.741  1.00 97.00      PROA H 
ATOM    731  CG2 VAL P  47      12.033-175.930-185.435  1.00 97.00      PROA C 
ATOM    732 HG21 VAL P  47      10.950-176.119-185.284  1.00 97.00      PROA H 
ATOM    733 HG22 VAL P  47      12.466-176.779-186.002  1.00 97.00      PROA H 
ATOM    734 HG23 VAL P  47      12.144-175.006-186.042  1.00 97.00      PROA H 
ATOM    735  C   VAL P  47      12.514-176.716-181.753  1.00 97.00      PROA C 
ATOM    736  O   VAL P  47      11.770-177.369-181.024  1.00 97.00      PROA O 
ATOM    737  N   CYS P  48      13.278-175.699-181.278  1.00 97.00      PROA N 
ATOM    738  HN  CYS P  48      13.882-175.206-181.895  1.00 97.00      PROA H 
ATOM    739  CA  CYS P  48      13.175-175.129-179.953  1.00 97.00      PROA C 
ATOM    740  HA  CYS P  48      12.131-175.022-179.710  1.00 97.00      PROA H 
ATOM    741  CB  CYS P  48      13.867-175.988-178.864  1.00 97.00      PROA C 
ATOM    742  HB1 CYS P  48      13.383-176.980-178.902  1.00 97.00      PROA H 
ATOM    743  HB2 CYS P  48      13.672-175.555-177.859  1.00 97.00      PROA H 
ATOM    744  SG  CYS P  48      15.641-176.282-179.112  1.00 97.00      PROA S 
ATOM    745  C   CYS P  48      13.769-173.741-179.997  1.00 97.00      PROA C 
ATOM    746  O   CYS P  48      14.682-173.508-180.784  1.00 97.00      PROA O 
ATOM    747  N   ARG P  49      13.252-172.825-179.132  1.00 97.00      PROA N 
ATOM    748  HN  ARG P  49      12.576-173.134-178.464  1.00 97.00      PROA H 
ATOM    749  CA  ARG P  49      13.633-171.440-178.890  1.00 97.00      PROA C 
ATOM    750  HA  ARG P  49      14.047-171.441-177.896  1.00 97.00      PROA H 
ATOM    751  CB  ARG P  49      14.681-170.776-179.824  1.00 97.00      PROA C 
ATOM    752  HB1 ARG P  49      15.591-171.415-179.793  1.00 97.00      PROA H 
ATOM    753  HB2 ARG P  49      14.985-169.791-179.408  1.00 97.00      PROA H 
ATOM    754  CG  ARG P  49      14.253-170.594-181.294  1.00 97.00      PROA C 
ATOM    755  HG1 ARG P  49      13.451-171.323-181.543  1.00 97.00      PROA H 
ATOM    756  HG2 ARG P  49      15.121-170.868-181.931  1.00 97.00      PROA H 
ATOM    757  CD  ARG P  49      13.773-169.179-181.664  1.00 97.00      PROA C 
ATOM    758  HD1 ARG P  49      14.516-168.394-181.441  1.00 97.00      PROA H 
ATOM    759  HD2 ARG P  49      12.832-168.909-181.150  1.00 97.00      PROA H 
ATOM    760  NE  ARG P  49      13.466-169.186-183.119  1.00 97.00      PROANE 
ATOM    761  HE  ARG P  49      12.589-169.586-183.400  1.00 97.00      PROA H 
ATOM    762  CZ  ARG P  49      14.415-169.330-184.064  1.00 97.00      PROA C 
ATOM    763  NH1 ARG P  49      15.688-168.969-183.907  1.00 97.00      PROA N 
ATOM    764 HH11 ARG P  49      15.959-168.518-183.054  1.00 97.00      PROA H 
ATOM    765 HH12 ARG P  49      16.296-168.995-184.692  1.00 97.00      PROA H 
ATOM    766  NH2 ARG P  49      14.038-169.961-185.186  1.00 97.00      PROA N 
ATOM    767 HH21 ARG P  49      14.727-170.477-185.678  1.00 97.00      PROA H 
ATOM    768 HH22 ARG P  49      13.115-170.347-185.129  1.00 97.00      PROA H 
ATOM    769  C   ARG P  49      12.410-170.551-178.849  1.00 97.00      PROA C 
ATOM    770  O   ARG P  49      11.656-170.457-179.806  1.00 97.00      PROA O 
ATOM    771  N   LYS P  50      12.201-169.844-177.720  1.00 97.00      PROA N 
ATOM    772  HN  LYS P  50      12.791-170.020-176.934  1.00 97.00      PROA H 
ATOM    773  CA  LYS P  50      11.367-168.666-177.570  1.00 97.00      PROA C 
ATOM    774  HA  LYS P  50      11.340-168.480-176.507  1.00 97.00      PROA H 
ATOM    775  CB  LYS P  50      12.087-167.442-178.203  1.00 97.00      PROA C 
ATOM    776  HB1 LYS P  50      11.446-166.537-178.139  1.00 97.00      PROA H 
ATOM    777  HB2 LYS P  50      12.261-167.657-179.280  1.00 97.00      PROA H 
ATOM    778  CG  LYS P  50      13.444-167.109-177.531  1.00 97.00      PROA C 
ATOM    779  HG1 LYS P  50      14.038-168.037-177.394  1.00 97.00      PROA H 
ATOM    780  HG2 LYS P  50      13.249-166.689-176.521  1.00 97.00      PROA H 
ATOM    781  CD  LYS P  50      14.299-166.124-178.353  1.00 97.00      PROA C 
ATOM    782  HD1 LYS P  50      13.665-165.243-178.597  1.00 97.00      PROA H 
ATOM    783  HD2 LYS P  50      14.580-166.607-179.317  1.00 97.00      PROA H 
ATOM    784  CE  LYS P  50      15.571-165.596-177.659  1.00 97.00      PROA C 
ATOM    785  HE1 LYS P  50      15.328-165.136-176.679  1.00 97.00      PROA H 
ATOM    786  HE2 LYS P  50      16.052-164.834-178.310  1.00 97.00      PROA H 
ATOM    787  NZ  LYS P  50      16.575-166.649-177.422  1.00 97.00      PROA N 
ATOM    788  HZ1 LYS P  50      16.637-167.279-178.253  1.00 97.00      PROA H 
ATOM    789  HZ2 LYS P  50      16.326-167.220-176.585  1.00 97.00      PROA H 
ATOM    790  HZ3 LYS P  50      17.514-166.245-177.256  1.00 97.00      PROA H 
ATOM    791  C   LYS P  50       9.893-168.790-177.979  1.00 97.00      PROA C 
ATOM    792  O   LYS P  50       9.222-167.788-178.219  1.00 97.00      PROA O 
ATOM    793  N   GLY P  51       9.352-170.033-178.035  1.00 97.00      PROA N 
ATOM    794  HN  GLY P  51       9.915-170.821-177.786  1.00 97.00      PROA H 
ATOM    795  CA  GLY P  51       7.994-170.368-178.433  1.00 97.00      PROA C 
ATOM    796  HA1 GLY P  51       7.500-169.492-178.831  1.00 97.00      PROA H 
ATOM    797  HA2 GLY P  51       7.494-170.786-177.572  1.00 97.00      PROA H 
ATOM    798  C   GLY P  51       7.979-171.418-179.519  1.00 97.00      PROA C 
ATOM    799  O   GLY P  51       6.917-171.883-179.928  1.00 97.00      PROA O 
ATOM    800  N   GLU P  52       9.167-171.837-180.004  1.00 97.00      PROA N 
ATOM    801  HN  GLU P  52      10.010-171.429-179.660  1.00 97.00      PROA H 
ATOM    802  CA  GLU P  52       9.320-172.704-181.154  1.00 97.00      PROA C 
ATOM    803  HA  GLU P  52       8.423-172.663-181.755  1.00 97.00      PROA H 
ATOM    804  CB  GLU P  52      10.515-172.193-182.009  1.00 97.00      PROA C 
ATOM    805  HB1 GLU P  52      11.480-172.510-181.561  1.00 97.00      PROA H 
ATOM    806  HB2 GLU P  52      10.477-171.078-181.943  1.00 97.00      PROA H 
ATOM    807  CG  GLU P  52      10.457-172.543-183.511  1.00 97.00      PROA C 
ATOM    808  HG1 GLU P  52       9.486-172.207-183.935  1.00 97.00      PROA H 
ATOM    809  HG2 GLU P  52      10.551-173.630-183.672  1.00 97.00      PROA H 
ATOM    810  CD  GLU P  52      11.553-171.808-184.275  1.00 97.00      PROA C 
ATOM    811  OE1 GLU P  52      12.494-172.459-184.799  1.00 97.00      PROA O 
ATOM    812  OE2 GLU P  52      11.427-170.561-184.360  1.00 97.00      PROA O 
ATOM    813  C   GLU P  52       9.539-174.147-180.708  1.00 97.00      PROA C 
ATOM    814  O   GLU P  52       9.653-175.037-181.550  1.00 97.00      PROA O 
ATOM    815  N   TRP P  53       9.536-174.442-179.376  1.00 97.00      PROA N 
ATOM    816  HN  TRP P  53       9.580-173.695-178.711  1.00 97.00      PROA H 
ATOM    817  CA  TRP P  53       9.556-175.796-178.809  1.00 97.00      PROA C 
ATOM    818  HA  TRP P  53      10.443-176.258-179.212  1.00 97.00      PROA H 
ATOM    819  CB  TRP P  53       9.650-175.822-177.245  1.00 97.00      PROA C 
ATOM    820  HB1 TRP P  53       8.758-176.276-176.765  1.00 97.00      PROA H 
ATOM    821  HB2 TRP P  53       9.623-174.765-176.912  1.00 97.00      PROA H 
ATOM    822  CG  TRP P  53      10.868-176.474-176.647  1.00 97.00      PROA C 
ATOM    823  CD1 TRP P  53      11.522-175.977-175.552  1.00 97.00      PROA C 
ATOM    824  HD1 TRP P  53      11.237-175.088-175.016  1.00 97.00      PROA H 
ATOM    825  NE1 TRP P  53      12.635-176.712-175.286  1.00 97.00      PROA N 
ATOM    826  HE1 TRP P  53      13.321-176.448-174.640  1.00 97.00      PROA H 
ATOM    827  CE2 TRP P  53      12.736-177.728-176.179  1.00 97.00      PROA C 
ATOM    828  CD2 TRP P  53      11.625-177.635-177.053  1.00 97.00      PROA C 
ATOM    829  CE3 TRP P  53      11.506-178.562-178.091  1.00 97.00      PROA C 
ATOM    830  HE3 TRP P  53      10.718-178.498-178.823  1.00 97.00      PROA H 
ATOM    831  CZ3 TRP P  53      12.504-179.527-178.258  1.00 97.00      PROA C 
ATOM    832  HZ3 TRP P  53      12.447-180.218-179.088  1.00 97.00      PROA H 
ATOM    833  CZ2 TRP P  53      13.725-178.682-176.339  1.00 97.00      PROA C 
ATOM    834  HZ2 TRP P  53      14.579-178.724-175.679  1.00 97.00      PROA H 
ATOM    835  CH2 TRP P  53      13.603-179.567-177.408  1.00 97.00      PROA C 
ATOM    836  HH2 TRP P  53      14.383-180.294-177.581  1.00 97.00      PROA H 
ATOM    837  C   TRP P  53       8.395-176.704-179.199  1.00 97.00      PROA C 
ATOM    838  O   TRP P  53       8.310-177.814-178.695  1.00 97.00      PROA O 
ATOM    839  N   VAL P  54       7.500-176.290-180.120  1.00 97.00      PROA N 
ATOM    840  HN  VAL P  54       7.581-175.362-180.471  1.00 97.00      PROA H 
ATOM    841  CA  VAL P  54       6.456-177.089-180.738  1.00 97.00      PROA C 
ATOM    842  HA  VAL P  54       5.855-177.505-179.941  1.00 97.00      PROA H 
ATOM    843  CB  VAL P  54       5.534-176.243-181.620  1.00 97.00      PROA C 
ATOM    844  HB  VAL P  54       4.736-176.894-182.047  1.00 97.00      PROA H 
ATOM    845  CG1 VAL P  54       4.846-175.179-180.736  1.00 97.00      PROA C 
ATOM    846 HG11 VAL P  54       5.584-174.450-180.340  1.00 97.00      PROA H 
ATOM    847 HG12 VAL P  54       4.318-175.653-179.883  1.00 97.00      PROA H 
ATOM    848 HG13 VAL P  54       4.103-174.612-181.337  1.00 97.00      PROA H 
ATOM    849  CG2 VAL P  54       6.289-175.570-182.790  1.00 97.00      PROA C 
ATOM    850 HG21 VAL P  54       6.713-176.322-183.486  1.00 97.00      PROA H 
ATOM    851 HG22 VAL P  54       7.108-174.921-182.418  1.00 97.00      PROA H 
ATOM    852 HG23 VAL P  54       5.586-174.931-183.366  1.00 97.00      PROA H 
ATOM    853  C   VAL P  54       7.028-178.267-181.514  1.00 97.00      PROA C 
ATOM    854  O   VAL P  54       6.415-179.332-181.575  1.00 97.00      PROA O 
ATOM    855  N   ALA P  55       8.241-178.078-182.088  1.00 97.00      PROA N 
ATOM    856  HN  ALA P  55       8.686-177.196-181.958  1.00 97.00      PROA H 
ATOM    857  CA  ALA P  55       8.986-179.023-182.890  1.00 97.00      PROA C 
ATOM    858  HA  ALA P  55       9.967-178.581-182.961  1.00 97.00      PROA H 
ATOM    859  CB  ALA P  55       9.209-180.407-182.239  1.00 97.00      PROA C 
ATOM    860  HB1 ALA P  55       8.259-180.976-182.171  1.00 97.00      PROA H 
ATOM    861  HB2 ALA P  55       9.612-180.270-181.211  1.00 97.00      PROA H 
ATOM    862  HB3 ALA P  55       9.945-181.003-182.819  1.00 97.00      PROA H 
ATOM    863  C   ALA P  55       8.463-179.111-184.312  1.00 97.00      PROA C 
ATOM    864  O   ALA P  55       7.286-178.905-184.588  1.00 97.00      PROA O 
ATOM    865  N   LEU P  56       9.379-179.367-185.268  1.00 97.00      PROA N 
ATOM    866  HN  LEU P  56      10.327-179.542-184.997  1.00 97.00      PROA H 
ATOM    867  CA  LEU P  56       9.203-179.168-186.691  1.00 97.00      PROA C 
ATOM    868  HA  LEU P  56       8.994-178.115-186.821  1.00 97.00      PROA H 
ATOM    869  CB  LEU P  56      10.548-179.491-187.390  1.00 97.00      PROA C 
ATOM    870  HB1 LEU P  56      10.781-180.566-187.238  1.00 97.00      PROA H 
ATOM    871  HB2 LEU P  56      11.344-178.908-186.870  1.00 97.00      PROA H 
ATOM    872  CG  LEU P  56      10.662-179.167-188.894  1.00 97.00      PROA C 
ATOM    873  HG  LEU P  56       9.916-179.777-189.449  1.00 97.00      PROA H 
ATOM    874  CD1 LEU P  56      10.384-177.682-189.194  1.00 97.00      PROA C 
ATOM    875 HD11 LEU P  56      11.088-177.040-188.622  1.00 97.00      PROA H 
ATOM    876 HD12 LEU P  56       9.346-177.409-188.914  1.00 97.00      PROA H 
ATOM    877 HD13 LEU P  56      10.520-177.478-190.276  1.00 97.00      PROA H 
ATOM    878  CD2 LEU P  56      12.058-179.562-189.408  1.00 97.00      PROA C 
ATOM    879 HD21 LEU P  56      12.256-180.636-189.210  1.00 97.00      PROA H 
ATOM    880 HD22 LEU P  56      12.837-178.960-188.893  1.00 97.00      PROA H 
ATOM    881 HD23 LEU P  56      12.134-179.379-190.500  1.00 97.00      PROA H 
ATOM    882  C   LEU P  56       8.045-179.921-187.336  1.00 97.00      PROA C 
ATOM    883  O   LEU P  56       7.343-179.361-188.177  1.00 97.00      PROA O 
ATOM    884  N   ASN P  57       7.789-181.195-186.955  1.00 97.00      PROA N 
ATOM    885  HN  ASN P  57       8.342-181.620-186.245  1.00 97.00      PROA H 
ATOM    886  CA  ASN P  57       6.732-181.988-187.580  1.00 97.00      PROA C 
ATOM    887  HA  ASN P  57       6.049-181.346-188.121  1.00 97.00      PROA H 
ATOM    888  CB  ASN P  57       7.308-183.051-188.569  1.00 97.00      PROA C 
ATOM    889  HB1 ASN P  57       6.483-183.660-188.998  1.00 97.00      PROA H 
ATOM    890  HB2 ASN P  57       7.994-183.730-188.017  1.00 97.00      PROA H 
ATOM    891  CG  ASN P  57       8.116-182.506-189.762  1.00 97.00      PROA C 
ATOM    892  OD1 ASN P  57       9.032-183.193-190.224  1.00 97.00      PROA O 
ATOM    893  ND2 ASN P  57       7.823-181.281-190.267  1.00 97.00      PROA N 
ATOM    894 HD21 ASN P  57       7.288-180.631-189.727  1.00 97.00      PROA H 
ATOM    895 HD22 ASN P  57       8.335-180.967-191.065  1.00 97.00      PROA H 
ATOM    896  C   ASN P  57       5.885-182.749-186.556  1.00 97.00      PROA C 
ATOM    897  O   ASN P  57       6.076-183.957-186.441  1.00 97.00      PROA O 
ATOM    898  N   PRO P  58       4.932-182.183-185.804  1.00 97.00      PROA N 
ATOM    899  CD  PRO P  58       4.666-180.740-185.756  1.00 97.00      PROA C 
ATOM    900  HD1 PRO P  58       3.818-180.511-186.438  1.00 97.00      PROA H 
ATOM    901  HD2 PRO P  58       5.542-180.120-186.034  1.00 97.00      PROA H 
ATOM    902  CA  PRO P  58       4.319-182.873-184.663  1.00 97.00      PROA C 
ATOM    903  HA  PRO P  58       5.118-183.275-184.054  1.00 97.00      PROA H 
ATOM    904  CB  PRO P  58       3.529-181.773-183.932  1.00 97.00      PROA C 
ATOM    905  HB1 PRO P  58       3.504-181.937-182.836  1.00 97.00      PROA H 
ATOM    906  HB2 PRO P  58       2.486-181.697-184.314  1.00 97.00      PROA H 
ATOM    907  CG  PRO P  58       4.268-180.483-184.303  1.00 97.00      PROA C 
ATOM    908  HG1 PRO P  58       3.648-179.574-184.181  1.00 97.00      PROA H 
ATOM    909  HG2 PRO P  58       5.188-180.386-183.686  1.00 97.00      PROA H 
ATOM    910  C   PRO P  58       3.404-184.023-185.046  1.00 97.00      PROA C 
ATOM    911  O   PRO P  58       3.210-184.923-184.237  1.00 97.00      PROA O 
ATOM    912  N   LEU P  59       2.794-183.974-186.246  1.00 97.00      PROA N 
ATOM    913  HN  LEU P  59       2.979-183.205-186.849  1.00 97.00      PROA H 
ATOM    914  CA  LEU P  59       1.736-184.862-186.689  1.00 97.00      PROA C 
ATOM    915  HA  LEU P  59       1.037-184.987-185.873  1.00 97.00      PROA H 
ATOM    916  CB  LEU P  59       0.987-184.239-187.896  1.00 97.00      PROA C 
ATOM    917  HB1 LEU P  59       0.136-184.896-188.180  1.00 97.00      PROA H 
ATOM    918  HB2 LEU P  59       1.676-184.179-188.767  1.00 97.00      PROA H 
ATOM    919  CG  LEU P  59       0.409-182.822-187.648  1.00 97.00      PROA C 
ATOM    920  HG  LEU P  59       1.246-182.125-187.407  1.00 97.00      PROA H 
ATOM    921  CD1 LEU P  59      -0.271-182.295-188.924  1.00 97.00      PROA C 
ATOM    922 HD11 LEU P  59      -1.123-182.953-189.196  1.00 97.00      PROA H 
ATOM    923 HD12 LEU P  59       0.447-182.277-189.771  1.00 97.00      PROA H 
ATOM    924 HD13 LEU P  59      -0.657-181.267-188.762  1.00 97.00      PROA H 
ATOM    925  CD2 LEU P  59      -0.584-182.794-186.470  1.00 97.00      PROA C 
ATOM    926 HD21 LEU P  59      -0.089-183.086-185.522  1.00 97.00      PROA H 
ATOM    927 HD22 LEU P  59      -1.423-183.496-186.664  1.00 97.00      PROA H 
ATOM    928 HD23 LEU P  59      -1.006-181.775-186.346  1.00 97.00      PROA H 
ATOM    929  C   LEU P  59       2.193-186.258-187.079  1.00 97.00      PROA C 
ATOM    930  O   LEU P  59       1.371-187.164-187.204  1.00 97.00      PROA O 
ATOM    931  N   ARG P  60       3.509-186.488-187.277  1.00 97.00      PROA N 
ATOM    932  HN  ARG P  60       4.175-185.755-187.160  1.00 97.00      PROA H 
ATOM    933  CA  ARG P  60       4.024-187.783-187.692  1.00 97.00      PROA C 
ATOM    934  HA  ARG P  60       3.383-188.157-188.479  1.00 97.00      PROA H 
ATOM    935  CB  ARG P  60       5.454-187.616-188.256  1.00 97.00      PROA C 
ATOM    936  HB1 ARG P  60       6.186-187.462-187.435  1.00 97.00      PROA H 
ATOM    937  HB2 ARG P  60       5.441-186.676-188.857  1.00 97.00      PROA H 
ATOM    938  CG  ARG P  60       5.903-188.763-189.179  1.00 97.00      PROA C 
ATOM    939  HG1 ARG P  60       5.129-188.933-189.962  1.00 97.00      PROA H 
ATOM    940  HG2 ARG P  60       5.982-189.697-188.581  1.00 97.00      PROA H 
ATOM    941  CD  ARG P  60       7.257-188.522-189.863  1.00 97.00      PROA C 
ATOM    942  HD1 ARG P  60       7.545-189.399-190.478  1.00 97.00      PROA H 
ATOM    943  HD2 ARG P  60       8.039-188.343-189.095  1.00 97.00      PROA H 
ATOM    944  NE  ARG P  60       7.122-187.354-190.789  1.00 97.00      PROANE 
ATOM    945  HE  ARG P  60       6.372-187.332-191.447  1.00 97.00      PROA H 
ATOM    946  CZ  ARG P  60       7.854-186.230-190.721  1.00 97.00      PROA C 
ATOM    947  NH1 ARG P  60       8.881-186.031-189.883  1.00 97.00      PROA N 
ATOM    948 HH11 ARG P  60       9.195-186.753-189.271  1.00 97.00      PROA H 
ATOM    949 HH12 ARG P  60       9.314-185.131-189.908  1.00 97.00      PROA H 
ATOM    950  NH2 ARG P  60       7.531-185.215-191.544  1.00 97.00      PROA N 
ATOM    951 HH21 ARG P  60       6.765-185.313-192.176  1.00 97.00      PROA H 
ATOM    952 HH22 ARG P  60       8.050-184.366-191.444  1.00 97.00      PROA H 
ATOM    953  C   ARG P  60       3.987-188.766-186.522  1.00 97.00      PROA C 
ATOM    954  O   ARG P  60       4.529-188.493-185.457  1.00 97.00      PROA O 
ATOM    955  N   LYS P  61       3.290-189.921-186.685  1.00 97.00      PROA N 
ATOM    956  HN  LYS P  61       2.900-190.140-187.575  1.00 97.00      PROA H 
ATOM    957  CA  LYS P  61       2.838-190.770-185.585  1.00 97.00      PROA C 
ATOM    958  HA  LYS P  61       3.247-190.382-184.666  1.00 97.00      PROA H 
ATOM    959  CB  LYS P  61       1.285-190.708-185.450  1.00 97.00      PROA C 
ATOM    960  HB1 LYS P  61       0.809-191.708-185.418  1.00 97.00      PROA H 
ATOM    961  HB2 LYS P  61       0.899-190.214-186.372  1.00 97.00      PROA H 
ATOM    962  CG  LYS P  61       0.754-189.887-184.247  1.00 97.00      PROA C 
ATOM    963  HG1 LYS P  61       0.895-190.475-183.315  1.00 97.00      PROA H 
ATOM    964  HG2 LYS P  61      -0.343-189.764-184.387  1.00 97.00      PROA H 
ATOM    965  CD  LYS P  61       1.375-188.488-184.054  1.00 97.00      PROA C 
ATOM    966  HD1 LYS P  61       0.564-187.752-183.854  1.00 97.00      PROA H 
ATOM    967  HD2 LYS P  61       1.853-188.180-185.000  1.00 97.00      PROA H 
ATOM    968  CE  LYS P  61       2.361-188.431-182.876  1.00 97.00      PROA C 
ATOM    969  HE1 LYS P  61       2.843-189.424-182.745  1.00 97.00      PROA H 
ATOM    970  HE2 LYS P  61       1.831-188.160-181.939  1.00 97.00      PROA H 
ATOM    971  NZ  LYS P  61       3.454-187.460-183.092  1.00 97.00      PROA N 
ATOM    972  HZ1 LYS P  61       3.093-186.510-183.312  1.00 97.00      PROA H 
ATOM    973  HZ2 LYS P  61       4.027-187.788-183.898  1.00 97.00      PROA H 
ATOM    974  HZ3 LYS P  61       4.068-187.409-182.249  1.00 97.00      PROA H 
ATOM    975  C   LYS P  61       3.413-192.180-185.653  1.00 97.00      PROA C 
ATOM    976  O   LYS P  61       4.411-192.414-186.331  1.00 97.00      PROA O 
ATOM    977  N   CYS P  62       2.856-193.142-184.865  1.00 97.00      PROA N 
ATOM    978  HN  CYS P  62       2.012-192.968-184.363  1.00 97.00      PROA H 
ATOM    979  CA  CYS P  62       3.567-194.357-184.496  1.00 97.00      PROA C 
ATOM    980  HA  CYS P  62       4.467-194.447-185.085  1.00 97.00      PROA H 
ATOM    981  CB  CYS P  62       3.952-194.378-182.997  1.00 97.00      PROA C 
ATOM    982  HB1 CYS P  62       4.625-195.240-182.793  1.00 97.00      PROA H 
ATOM    983  HB2 CYS P  62       3.041-194.500-182.372  1.00 97.00      PROA H 
ATOM    984  SG  CYS P  62       4.767-192.870-182.438  1.00 97.00      PROA S 
ATOM    985  C   CYS P  62       2.776-195.624-184.699  1.00 97.00      PROA C 
ATOM    986  O   CYS P  62       1.561-195.631-184.881  1.00 97.00      PROA O 
ATOM    987  N   GLN P  63       3.502-196.760-184.623  1.00 97.00      PROA N 
ATOM    988  HN  GLN P  63       4.498-196.729-184.566  1.00 97.00      PROA H 
ATOM    989  CA  GLN P  63       2.923-198.071-184.490  1.00 97.00      PROA C 
ATOM    990  HA  GLN P  63       1.895-197.994-184.164  1.00 97.00      PROA H 
ATOM    991  CB  GLN P  63       3.056-198.877-185.812  1.00 97.00      PROA C 
ATOM    992  HB1 GLN P  63       4.053-199.355-185.908  1.00 97.00      PROA H 
ATOM    993  HB2 GLN P  63       2.994-198.123-186.632  1.00 97.00      PROA H 
ATOM    994  CG  GLN P  63       1.909-199.870-186.110  1.00 97.00      PROA C 
ATOM    995  HG1 GLN P  63       1.962-200.189-187.173  1.00 97.00      PROA H 
ATOM    996  HG2 GLN P  63       0.939-199.354-185.953  1.00 97.00      PROA H 
ATOM    997  CD  GLN P  63       1.909-201.115-185.224  1.00 97.00      PROA C 
ATOM    998  OE1 GLN P  63       1.156-201.186-184.247  1.00 97.00      PROA O 
ATOM    999  NE2 GLN P  63       2.756-202.115-185.587  1.00 97.00      PROA N 
ATOM   1000 HE21 GLN P  63       2.761-202.964-185.053  1.00 97.00      PROA H 
ATOM   1001 HE22 GLN P  63       3.320-202.026-186.404  1.00 97.00      PROA H 
ATOM   1002  C   GLN P  63       3.750-198.689-183.390  1.00 97.00      PROA C 
ATOM   1003  O   GLN P  63       4.806-198.178-183.029  1.00 97.00      PROA O 
ATOM   1004  N   LYS P  64       3.280-199.816-182.814  1.00 97.00      PROA N 
ATOM   1005  HN  LYS P  64       2.371-200.148-183.062  1.00 97.00      PROA H 
ATOM   1006  CA  LYS P  64       4.058-200.776-182.054  1.00 97.00      PROA C 
ATOM   1007  HA  LYS P  64       4.317-200.294-181.123  1.00 97.00      PROA H 
ATOM   1008  CB  LYS P  64       3.227-202.040-181.725  1.00 97.00      PROA C 
ATOM   1009  HB1 LYS P  64       3.851-202.796-181.200  1.00 97.00      PROA H 
ATOM   1010  HB2 LYS P  64       2.892-202.487-182.681  1.00 97.00      PROA H 
ATOM   1011  CG  LYS P  64       1.998-201.780-180.836  1.00 97.00      PROA C 
ATOM   1012  HG1 LYS P  64       1.342-200.994-181.268  1.00 97.00      PROA H 
ATOM   1013  HG2 LYS P  64       2.373-201.394-179.860  1.00 97.00      PROA H 
ATOM   1014  CD  LYS P  64       1.175-203.058-180.570  1.00 97.00      PROA C 
ATOM   1015  HD1 LYS P  64       0.801-203.006-179.522  1.00 97.00      PROA H 
ATOM   1016  HD2 LYS P  64       1.835-203.951-180.634  1.00 97.00      PROA H 
ATOM   1017  CE  LYS P  64      -0.063-203.246-181.467  1.00 97.00      PROA C 
ATOM   1018  HE1 LYS P  64      -0.711-202.347-181.422  1.00 97.00      PROA H 
ATOM   1019  HE2 LYS P  64      -0.641-204.133-181.125  1.00 97.00      PROA H 
ATOM   1020  NZ  LYS P  64       0.289-203.480-182.881  1.00 97.00      PROA N 
ATOM   1021  HZ1 LYS P  64       0.909-204.322-182.931  1.00 97.00      PROA H 
ATOM   1022  HZ2 LYS P  64       0.818-202.681-183.284  1.00 97.00      PROA H 
ATOM   1023  HZ3 LYS P  64      -0.553-203.670-183.455  1.00 97.00      PROA H 
ATOM   1024  C   LYS P  64       5.364-201.190-182.732  1.00 97.00      PROA C 
ATOM   1025  O   LYS P  64       5.632-200.860-183.886  1.00 97.00      PROA O 
ATOM   1026  N   ARG P  65       6.235-201.911-182.001  1.00 97.00      PROA N 
ATOM   1027  HN  ARG P  65       6.051-202.085-181.035  1.00 97.00      PROA H 
ATOM   1028  CA  ARG P  65       7.538-202.302-182.486  1.00 97.00      PROA C 
ATOM   1029  HA  ARG P  65       7.833-201.685-183.323  1.00 97.00      PROA H 
ATOM   1030  CB  ARG P  65       8.542-202.044-181.333  1.00 97.00      PROA C 
ATOM   1031  HB1 ARG P  65       8.247-202.589-180.413  1.00 97.00      PROA H 
ATOM   1032  HB2 ARG P  65       8.451-200.956-181.107  1.00 97.00      PROA H 
ATOM   1033  CG  ARG P  65      10.021-202.287-181.629  1.00 97.00      PROA C 
ATOM   1034  HG1 ARG P  65      10.597-201.550-181.019  1.00 97.00      PROA H 
ATOM   1035  HG2 ARG P  65      10.185-202.029-182.697  1.00 97.00      PROA H 
ATOM   1036  CD  ARG P  65      10.582-203.674-181.291  1.00 97.00      PROA C 
ATOM   1037  HD1 ARG P  65      10.076-204.512-181.799  1.00 97.00      PROA H 
ATOM   1038  HD2 ARG P  65      10.596-203.841-180.196  1.00 97.00      PROA H 
ATOM   1039  NE  ARG P  65      11.958-203.610-181.835  1.00 97.00      PROANE 
ATOM   1040  HE  ARG P  65      12.236-202.734-182.236  1.00 97.00      PROA H 
ATOM   1041  CZ  ARG P  65      13.013-204.348-181.484  1.00 97.00      PROA C 
ATOM   1042  NH1 ARG P  65      13.057-205.150-180.418  1.00 97.00      PROA N 
ATOM   1043 HH11 ARG P  65      12.345-205.037-179.727  1.00 97.00      PROA H 
ATOM   1044 HH12 ARG P  65      13.963-205.478-180.156  1.00 97.00      PROA H 
ATOM   1045  NH2 ARG P  65      14.166-204.078-182.121  1.00 97.00      PROA N 
ATOM   1046 HH21 ARG P  65      14.242-203.163-182.512  1.00 97.00      PROA H 
ATOM   1047 HH22 ARG P  65      14.979-204.459-181.685  1.00 97.00      PROA H 
ATOM   1048  C   ARG P  65       7.589-203.755-182.927  1.00 97.00      PROA C 
ATOM   1049  O   ARG P  65       7.726-204.631-182.082  1.00 97.00      PROA O 
ATOM   1050  N   PRO P  66       7.529-204.088-184.217  1.00 97.00      PROA N 
ATOM   1051  CD  PRO P  66       6.598-203.455-185.155  1.00 97.00      PROA C 
ATOM   1052  HD1 PRO P  66       7.040-202.509-185.532  1.00 97.00      PROA H 
ATOM   1053  HD2 PRO P  66       5.615-203.258-184.668  1.00 97.00      PROA H 
ATOM   1054  CA  PRO P  66       8.063-205.330-184.763  1.00 97.00      PROA C 
ATOM   1055  HA  PRO P  66       7.561-206.145-184.265  1.00 97.00      PROA H 
ATOM   1056  CB  PRO P  66       7.701-205.277-186.255  1.00 97.00      PROA C 
ATOM   1057  HB1 PRO P  66       7.576-206.292-186.684  1.00 97.00      PROA H 
ATOM   1058  HB2 PRO P  66       8.471-204.728-186.841  1.00 97.00      PROA H 
ATOM   1059  CG  PRO P  66       6.400-204.472-186.283  1.00 97.00      PROA C 
ATOM   1060  HG1 PRO P  66       6.205-203.995-187.263  1.00 97.00      PROA H 
ATOM   1061  HG2 PRO P  66       5.547-205.140-186.027  1.00 97.00      PROA H 
ATOM   1062  C   PRO P  66       9.555-205.536-184.587  1.00 97.00      PROA C 
ATOM   1063  O   PRO P  66      10.337-204.641-184.865  1.00 97.00      PROA O 
ATOM   1064  N   CYS P  67       9.976-206.750-184.203  1.00 97.00      PROA N 
ATOM   1065  HN  CYS P  67       9.322-207.399-183.817  1.00 97.00      PROA H 
ATOM   1066  CA  CYS P  67      11.301-207.280-184.437  1.00 97.00      PROA C 
ATOM   1067  HA  CYS P  67      12.024-206.494-184.261  1.00 97.00      PROA H 
ATOM   1068  CB  CYS P  67      11.602-208.465-183.487  1.00 97.00      PROA C 
ATOM   1069  HB1 CYS P  67      12.435-209.088-183.865  1.00 97.00      PROA H 
ATOM   1070  HB2 CYS P  67      10.711-209.123-183.403  1.00 97.00      PROA H 
ATOM   1071  SG  CYS P  67      12.102-207.834-181.865  1.00 97.00      PROA S 
ATOM   1072  C   CYS P  67      11.460-207.708-185.889  1.00 97.00      PROA C 
ATOM   1073  O   CYS P  67      10.526-207.643-186.686  1.00 97.00      PROA O 
ATOM   1074  N   GLY P  68      12.689-208.129-186.270  1.00 97.00      PROA N 
ATOM   1075  HN  GLY P  68      13.436-208.137-185.609  1.00 97.00      PROA H 
ATOM   1076  CA  GLY P  68      12.978-208.732-187.559  1.00 97.00      PROA C 
ATOM   1077  HA1 GLY P  68      13.658-208.082-188.091  1.00 97.00      PROA H 
ATOM   1078  HA2 GLY P  68      12.064-208.944-188.096  1.00 97.00      PROA H 
ATOM   1079  C   GLY P  68      13.659-210.040-187.295  1.00 97.00      PROA C 
ATOM   1080  O   GLY P  68      13.332-210.738-186.339  1.00 97.00      PROA O 
ATOM   1081  N   HSD P  69      14.649-210.409-188.140  1.00 97.00      PROA N 
ATOM   1082  HN  HSD P  69      14.845-209.880-188.963  1.00 97.00      PROA H 
ATOM   1083  CA  HSD P  69      15.565-211.502-187.867  1.00 97.00      PROA C 
ATOM   1084  HA  HSD P  69      14.951-212.381-187.735  1.00 97.00      PROA H 
ATOM   1085  CB  HSD P  69      16.516-211.754-189.061  1.00 97.00      PROA C 
ATOM   1086  HB1 HSD P  69      17.438-212.277-188.733  1.00 97.00      PROA H 
ATOM   1087  HB2 HSD P  69      16.835-210.784-189.498  1.00 97.00      PROA H 
ATOM   1088  ND1 HSD P  69      16.136-213.945-190.271  1.00 97.00      PROA N 
ATOM   1089  HD1 HSD P  69      16.778-214.483-189.714  1.00 97.00      PROA H 
ATOM   1090  CG  HSD P  69      15.870-212.602-190.123  1.00 97.00      PROA C 
ATOM   1091  CE1 HSD P  69      15.474-214.365-191.373  1.00 97.00      PROA C 
ATOM   1092  HE1 HSD P  69      15.523-215.396-191.721  1.00 97.00      PROA H 
ATOM   1093  NE2 HSD P  69      14.812-213.384-191.956  1.00 97.00      PROA N 
ATOM   1094  CD2 HSD P  69      15.071-212.271-191.174  1.00 97.00      PROA C 
ATOM   1095  HD2 HSD P  69      14.659-211.311-191.455  1.00 97.00      PROA H 
ATOM   1096  C   HSD P  69      16.387-211.274-186.598  1.00 97.00      PROA C 
ATOM   1097  O   HSD P  69      16.736-210.128-186.321  1.00 97.00      PROA O 
ATOM   1098  N   PRO P  70      16.711-212.287-185.790  1.00 97.00      PROA N 
ATOM   1099  CD  PRO P  70      16.290-213.678-185.994  1.00 97.00      PROA C 
ATOM   1100  HD1 PRO P  70      16.573-214.044-187.004  1.00 97.00      PROA H 
ATOM   1101  HD2 PRO P  70      15.187-213.743-185.860  1.00 97.00      PROA H 
ATOM   1102  CA  PRO P  70      17.456-212.127-184.548  1.00 97.00      PROA C 
ATOM   1103  HA  PRO P  70      17.106-211.263-184.014  1.00 97.00      PROA H 
ATOM   1104  CB  PRO P  70      17.157-213.432-183.793  1.00 97.00      PROA C 
ATOM   1105  HB1 PRO P  70      16.182-213.318-183.264  1.00 97.00      PROA H 
ATOM   1106  HB2 PRO P  70      17.924-213.705-183.047  1.00 97.00      PROA H 
ATOM   1107  CG  PRO P  70      16.997-214.476-184.898  1.00 97.00      PROA C 
ATOM   1108  HG1 PRO P  70      17.996-214.803-185.260  1.00 97.00      PROA H 
ATOM   1109  HG2 PRO P  70      16.418-215.360-184.571  1.00 97.00      PROA H 
ATOM   1110  C   PRO P  70      18.937-211.926-184.791  1.00 97.00      PROA C 
ATOM   1111  O   PRO P  70      19.633-211.456-183.898  1.00 97.00      PROA O 
ATOM   1112  N   GLY P  71      19.451-212.351-185.959  1.00 97.00      PROA N 
ATOM   1113  HN  GLY P  71      18.836-212.692-186.665  1.00 97.00      PROA H 
ATOM   1114  CA  GLY P  71      20.866-212.558-186.180  1.00 97.00      PROA C 
ATOM   1115  HA1 GLY P  71      21.468-212.093-185.412  1.00 97.00      PROA H 
ATOM   1116  HA2 GLY P  71      21.109-212.248-187.186  1.00 97.00      PROA H 
ATOM   1117  C   GLY P  71      21.015-214.034-186.073  1.00 97.00      PROA C 
ATOM   1118  O   GLY P  71      21.402-214.573-185.044  1.00 97.00      PROA O 
ATOM   1119  N   ASP P  72      20.635-214.722-187.156  1.00 97.00      PROA N 
ATOM   1120  HN  ASP P  72      20.247-214.244-187.942  1.00 97.00      PROA H 
ATOM   1121  CA  ASP P  72      20.432-216.140-187.247  1.00 97.00      PROA C 
ATOM   1122  HA  ASP P  72      19.712-216.392-186.484  1.00 97.00      PROA H 
ATOM   1123  CB  ASP P  72      19.773-216.492-188.606  1.00 97.00      PROA C 
ATOM   1124  HB1 ASP P  72      19.568-217.576-188.684  1.00 97.00      PROA H 
ATOM   1125  HB2 ASP P  72      20.446-216.195-189.438  1.00 97.00      PROA H 
ATOM   1126  CG  ASP P  72      18.456-215.716-188.770  1.00 97.00      PROA C 
ATOM   1127  OD1 ASP P  72      17.405-216.373-188.985  1.00 97.00      PROA O 
ATOM   1128  OD2 ASP P  72      18.478-214.459-188.719  1.00 97.00      PROA O 
ATOM   1129  C   ASP P  72      21.689-216.940-186.944  1.00 97.00      PROA C 
ATOM   1130  O   ASP P  72      22.804-216.546-187.283  1.00 97.00      PROA O 
ATOM   1131  N   THR P  73      21.522-218.073-186.221  1.00 97.00      PROA N 
ATOM   1132  HN  THR P  73      20.602-218.402-186.018  1.00 97.00      PROA H 
ATOM   1133  CA  THR P  73      22.618-218.883-185.709  1.00 97.00      PROA C 
ATOM   1134  HA  THR P  73      23.255-218.193-185.178  1.00 97.00      PROA H 
ATOM   1135  CB  THR P  73      22.163-219.921-184.676  1.00 97.00      PROA C 
ATOM   1136  HB  THR P  73      21.695-219.381-183.825  1.00 97.00      PROA H 
ATOM   1137  OG1 THR P  73      23.234-220.690-184.146  1.00 97.00      PROA O 
ATOM   1138  HG1 THR P  73      23.676-220.117-183.511  1.00 97.00      PROA H 
ATOM   1139  CG2 THR P  73      21.146-220.910-185.265  1.00 97.00      PROA C 
ATOM   1140 HG21 THR P  73      21.632-221.525-186.051  1.00 97.00      PROA H 
ATOM   1141 HG22 THR P  73      20.271-220.389-185.701  1.00 97.00      PROA H 
ATOM   1142 HG23 THR P  73      20.787-221.598-184.469  1.00 97.00      PROA H 
ATOM   1143  C   THR P  73      23.421-219.506-186.844  1.00 97.00      PROA C 
ATOM   1144  O   THR P  73      22.818-219.857-187.856  1.00 97.00      PROA O 
ATOM   1145  N   PRO P  74      24.743-219.678-186.769  1.00 97.00      PROA N 
ATOM   1146  CD  PRO P  74      25.630-218.903-185.896  1.00 97.00      PROA C 
ATOM   1147  HD1 PRO P  74      25.612-219.354-184.882  1.00 97.00      PROA H 
ATOM   1148  HD2 PRO P  74      25.325-217.833-185.844  1.00 97.00      PROA H 
ATOM   1149  CA  PRO P  74      25.497-220.461-187.739  1.00 97.00      PROA C 
ATOM   1150  HA  PRO P  74      25.420-219.970-188.699  1.00 97.00      PROA H 
ATOM   1151  CB  PRO P  74      26.934-220.426-187.200  1.00 97.00      PROA C 
ATOM   1152  HB1 PRO P  74      27.688-220.558-188.001  1.00 97.00      PROA H 
ATOM   1153  HB2 PRO P  74      27.088-221.204-186.420  1.00 97.00      PROA H 
ATOM   1154  CG  PRO P  74      27.016-219.049-186.531  1.00 97.00      PROA C 
ATOM   1155  HG1 PRO P  74      27.837-218.977-185.793  1.00 97.00      PROA H 
ATOM   1156  HG2 PRO P  74      27.147-218.263-187.308  1.00 97.00      PROA H 
ATOM   1157  C   PRO P  74      24.958-221.870-187.893  1.00 97.00      PROA C 
ATOM   1158  O   PRO P  74      25.072-222.652-186.956  1.00 97.00      PROA O 
ATOM   1159  N   PHE P  75      24.341-222.161-189.064  1.00 97.00      PROA N 
ATOM   1160  HN  PHE P  75      24.271-221.447-189.755  1.00 97.00      PROA H 
ATOM   1161  CA  PHE P  75      23.731-223.426-189.419  1.00 97.00      PROA C 
ATOM   1162  HA  PHE P  75      23.613-223.383-190.492  1.00 97.00      PROA H 
ATOM   1163  CB  PHE P  75      24.571-224.702-189.133  1.00 97.00      PROA C 
ATOM   1164  HB1 PHE P  75      24.079-225.583-189.596  1.00 97.00      PROA H 
ATOM   1165  HB2 PHE P  75      24.661-224.894-188.046  1.00 97.00      PROA H 
ATOM   1166  CG  PHE P  75      25.954-224.604-189.727  1.00 97.00      PROA C 
ATOM   1167  CD1 PHE P  75      26.142-224.689-191.118  1.00 97.00      PROA C 
ATOM   1168  HD1 PHE P  75      25.284-224.794-191.765  1.00 97.00      PROA H 
ATOM   1169  CE1 PHE P  75      27.431-224.677-191.667  1.00 97.00      PROA C 
ATOM   1170  HE1 PHE P  75      27.563-224.757-192.736  1.00 97.00      PROA H 
ATOM   1171  CZ  PHE P  75      28.548-224.585-190.827  1.00 97.00      PROA C 
ATOM   1172  HZ  PHE P  75      29.544-224.588-191.246  1.00 97.00      PROA H 
ATOM   1173  CD2 PHE P  75      27.086-224.522-188.896  1.00 97.00      PROA C 
ATOM   1174  HD2 PHE P  75      26.958-224.482-187.824  1.00 97.00      PROA H 
ATOM   1175  CE2 PHE P  75      28.375-224.508-189.439  1.00 97.00      PROA C 
ATOM   1176  HE2 PHE P  75      29.234-224.456-188.785  1.00 97.00      PROA H 
ATOM   1177  C   PHE P  75      22.314-223.553-188.883  1.00 97.00      PROA C 
ATOM   1178  O   PHE P  75      21.829-224.658-188.653  1.00 97.00      PROA O 
ATOM   1179  N   GLY P  76      21.595-222.421-188.686  1.00 97.00      PROA N 
ATOM   1180  HN  GLY P  76      22.006-221.517-188.772  1.00 97.00      PROA H 
ATOM   1181  CA  GLY P  76      20.188-222.468-188.346  1.00 97.00      PROA C 
ATOM   1182  HA1 GLY P  76      20.116-222.717-187.300  1.00 97.00      PROA H 
ATOM   1183  HA2 GLY P  76      19.694-223.179-188.990  1.00 97.00      PROA H 
ATOM   1184  C   GLY P  76      19.507-221.145-188.538  1.00 97.00      PROA C 
ATOM   1185  O   GLY P  76      20.051-220.209-189.118  1.00 97.00      PROA O 
ATOM   1186  N   THR P  77      18.266-221.054-188.011  1.00 97.00      PROA N 
ATOM   1187  HN  THR P  77      17.891-221.853-187.541  1.00 97.00      PROA H 
ATOM   1188  CA  THR P  77      17.442-219.861-187.983  1.00 97.00      PROA C 
ATOM   1189  HA  THR P  77      18.095-219.003-188.029  1.00 97.00      PROA H 
ATOM   1190  CB  THR P  77      16.423-219.728-189.121  1.00 97.00      PROA C 
ATOM   1191  HB  THR P  77      15.803-218.811-188.976  1.00 97.00      PROA H 
ATOM   1192  OG1 THR P  77      15.575-220.865-189.230  1.00 97.00      PROA O 
ATOM   1193  HG1 THR P  77      16.151-221.578-189.512  1.00 97.00      PROA H 
ATOM   1194  CG2 THR P  77      17.144-219.562-190.470  1.00 97.00      PROA C 
ATOM   1195 HG21 THR P  77      17.749-220.462-190.711  1.00 97.00      PROA H 
ATOM   1196 HG22 THR P  77      17.814-218.680-190.441  1.00 97.00      PROA H 
ATOM   1197 HG23 THR P  77      16.399-219.415-191.282  1.00 97.00      PROA H 
ATOM   1198  C   THR P  77      16.788-219.815-186.609  1.00 97.00      PROA C 
ATOM   1199  O   THR P  77      17.482-219.878-185.597  1.00 97.00      PROA O 
ATOM   1200  N   PHE P  78      15.442-219.670-186.524  1.00 97.00      PROA N 
ATOM   1201  HN  PHE P  78      14.871-219.687-187.341  1.00 97.00      PROA H 
ATOM   1202  CA  PHE P  78      14.783-219.442-185.257  1.00 97.00      PROA C 
ATOM   1203  HA  PHE P  78      15.265-220.071-184.523  1.00 97.00      PROA H 
ATOM   1204  CB  PHE P  78      14.889-217.958-184.771  1.00 97.00      PROA C 
ATOM   1205  HB1 PHE P  78      15.964-217.674-184.737  1.00 97.00      PROA H 
ATOM   1206  HB2 PHE P  78      14.488-217.863-183.739  1.00 97.00      PROA H 
ATOM   1207  CG  PHE P  78      14.184-216.958-185.669  1.00 97.00      PROA C 
ATOM   1208  CD1 PHE P  78      13.010-216.309-185.239  1.00 97.00      PROA C 
ATOM   1209  HD1 PHE P  78      12.593-216.547-184.272  1.00 97.00      PROA H 
ATOM   1210  CE1 PHE P  78      12.377-215.360-186.055  1.00 97.00      PROA C 
ATOM   1211  HE1 PHE P  78      11.482-214.860-185.716  1.00 97.00      PROA H 
ATOM   1212  CZ  PHE P  78      12.901-215.062-187.318  1.00 97.00      PROA C 
ATOM   1213  HZ  PHE P  78      12.410-214.345-187.958  1.00 97.00      PROA H 
ATOM   1214  CD2 PHE P  78      14.715-216.617-186.926  1.00 97.00      PROA C 
ATOM   1215  HD2 PHE P  78      15.635-217.069-187.263  1.00 97.00      PROA H 
ATOM   1216  CE2 PHE P  78      14.069-215.695-187.754  1.00 97.00      PROA C 
ATOM   1217  HE2 PHE P  78      14.484-215.465-188.723  1.00 97.00      PROA H 
ATOM   1218  C   PHE P  78      13.331-219.884-185.301  1.00 97.00      PROA C 
ATOM   1219  O   PHE P  78      12.673-219.886-186.339  1.00 97.00      PROA O 
ATOM   1220  N   THR P  79      12.803-220.250-184.114  1.00 97.00      PROA N 
ATOM   1221  HN  THR P  79      13.404-220.275-183.315  1.00 97.00      PROA H 
ATOM   1222  CA  THR P  79      11.409-220.524-183.848  1.00 97.00      PROA C 
ATOM   1223  HA  THR P  79      10.876-220.635-184.782  1.00 97.00      PROA H 
ATOM   1224  CB  THR P  79      11.174-221.762-182.986  1.00 97.00      PROA C 
ATOM   1225  HB  THR P  79      11.791-221.715-182.059  1.00 97.00      PROA H 
ATOM   1226  OG1 THR P  79      11.528-222.935-183.705  1.00 97.00      PROA O 
ATOM   1227  HG1 THR P  79      12.485-222.923-183.799  1.00 97.00      PROA H 
ATOM   1228  CG2 THR P  79       9.686-221.916-182.607  1.00 97.00      PROA C 
ATOM   1229 HG21 THR P  79       9.059-221.926-183.524  1.00 97.00      PROA H 
ATOM   1230 HG22 THR P  79       9.341-221.100-181.940  1.00 97.00      PROA H 
ATOM   1231 HG23 THR P  79       9.535-222.879-182.073  1.00 97.00      PROA H 
ATOM   1232  C   THR P  79      10.881-219.315-183.119  1.00 97.00      PROA C 
ATOM   1233  O   THR P  79      11.277-219.026-181.993  1.00 97.00      PROA O 
ATOM   1234  N   LEU P  80       9.958-218.562-183.750  1.00 97.00      PROA N 
ATOM   1235  HN  LEU P  80       9.665-218.773-184.680  1.00 97.00      PROA H 
ATOM   1236  CA  LEU P  80       9.414-217.365-183.147  1.00 97.00      PROA C 
ATOM   1237  HA  LEU P  80      10.183-216.917-182.536  1.00 97.00      PROA H 
ATOM   1238  CB  LEU P  80       9.001-216.339-184.224  1.00 97.00      PROA C 
ATOM   1239  HB1 LEU P  80       8.179-216.752-184.849  1.00 97.00      PROA H 
ATOM   1240  HB2 LEU P  80       9.873-216.193-184.899  1.00 97.00      PROA H 
ATOM   1241  CG  LEU P  80       8.579-214.950-183.694  1.00 97.00      PROA C 
ATOM   1242  HG  LEU P  80       7.657-215.062-183.077  1.00 97.00      PROA H 
ATOM   1243  CD1 LEU P  80       9.661-214.287-182.821  1.00 97.00      PROA C 
ATOM   1244 HD11 LEU P  80      10.612-214.206-183.390  1.00 97.00      PROA H 
ATOM   1245 HD12 LEU P  80       9.844-214.867-181.894  1.00 97.00      PROA H 
ATOM   1246 HD13 LEU P  80       9.338-213.267-182.533  1.00 97.00      PROA H 
ATOM   1247  CD2 LEU P  80       8.236-214.030-184.873  1.00 97.00      PROA C 
ATOM   1248 HD21 LEU P  80       7.397-214.445-185.465  1.00 97.00      PROA H 
ATOM   1249 HD22 LEU P  80       9.119-213.922-185.537  1.00 97.00      PROA H 
ATOM   1250 HD23 LEU P  80       7.948-213.026-184.507  1.00 97.00      PROA H 
ATOM   1251  C   LEU P  80       8.228-217.683-182.261  1.00 97.00      PROA C 
ATOM   1252  O   LEU P  80       7.233-218.248-182.709  1.00 97.00      PROA O 
ATOM   1253  N   THR P  81       8.303-217.303-180.962  1.00 97.00      PROA N 
ATOM   1254  HN  THR P  81       9.143-216.889-180.611  1.00 97.00      PROA H 
ATOM   1255  CA  THR P  81       7.218-217.450-180.002  1.00 97.00      PROA C 
ATOM   1256  HA  THR P  81       6.738-218.402-180.183  1.00 97.00      PROA H 
ATOM   1257  CB  THR P  81       7.656-217.412-178.539  1.00 97.00      PROA C 
ATOM   1258  HB  THR P  81       7.939-216.382-178.230  1.00 97.00      PROA H 
ATOM   1259  OG1 THR P  81       8.794-218.237-178.331  1.00 97.00      PROA O 
ATOM   1260  HG1 THR P  81       9.512-217.822-178.816  1.00 97.00      PROA H 
ATOM   1261  CG2 THR P  81       6.526-217.926-177.629  1.00 97.00      PROA C 
ATOM   1262 HG21 THR P  81       6.254-218.967-177.908  1.00 97.00      PROA H 
ATOM   1263 HG22 THR P  81       5.624-217.286-177.708  1.00 97.00      PROA H 
ATOM   1264 HG23 THR P  81       6.863-217.927-176.570  1.00 97.00      PROA H 
ATOM   1265  C   THR P  81       6.226-216.333-180.262  1.00 97.00      PROA C 
ATOM   1266  O   THR P  81       6.290-215.263-179.660  1.00 97.00      PROA O 
ATOM   1267  N   GLY P  82       5.294-216.575-181.208  1.00 97.00      PROA N 
ATOM   1268  HN  GLY P  82       5.253-217.481-181.620  1.00 97.00      PROA H 
ATOM   1269  CA  GLY P  82       4.457-215.551-181.799  1.00 97.00      PROA C 
ATOM   1270  HA1 GLY P  82       4.984-214.606-181.793  1.00 97.00      PROA H 
ATOM   1271  HA2 GLY P  82       3.520-215.524-181.262  1.00 97.00      PROA H 
ATOM   1272  C   GLY P  82       4.163-215.883-183.238  1.00 97.00      PROA C 
ATOM   1273  O   GLY P  82       3.199-215.371-183.800  1.00 97.00      PROA O 
ATOM   1274  N   GLY P  83       4.962-216.775-183.873  1.00 97.00      PROA N 
ATOM   1275  HN  GLY P  83       5.768-217.145-183.415  1.00 97.00      PROA H 
ATOM   1276  CA  GLY P  83       4.696-217.293-185.206  1.00 97.00      PROA C 
ATOM   1277  HA1 GLY P  83       3.664-217.612-185.258  1.00 97.00      PROA H 
ATOM   1278  HA2 GLY P  83       5.391-218.104-185.366  1.00 97.00      PROA H 
ATOM   1279  C   GLY P  83       4.948-216.281-186.289  1.00 97.00      PROA C 
ATOM   1280  O   GLY P  83       6.075-216.113-186.749  1.00 97.00      PROA O 
ATOM   1281  N   ASN P  84       3.879-215.592-186.740  1.00 97.00      PROA N 
ATOM   1282  HN  ASN P  84       2.963-215.800-186.401  1.00 97.00      PROA H 
ATOM   1283  CA  ASN P  84       3.966-214.523-187.713  1.00 97.00      PROA C 
ATOM   1284  HA  ASN P  84       4.917-214.570-188.227  1.00 97.00      PROA H 
ATOM   1285  CB  ASN P  84       2.829-214.663-188.765  1.00 97.00      PROA C 
ATOM   1286  HB1 ASN P  84       2.933-215.652-189.264  1.00 97.00      PROA H 
ATOM   1287  HB2 ASN P  84       2.918-213.879-189.545  1.00 97.00      PROA H 
ATOM   1288  CG  ASN P  84       1.441-214.626-188.109  1.00 97.00      PROA C 
ATOM   1289  OD1 ASN P  84       0.951-215.643-187.607  1.00 97.00      PROA O 
ATOM   1290  ND2 ASN P  84       0.786-213.434-188.128  1.00 97.00      PROA N 
ATOM   1291 HD21 ASN P  84      -0.121-213.394-187.714  1.00 97.00      PROA H 
ATOM   1292 HD22 ASN P  84       1.237-212.621-188.493  1.00 97.00      PROA H 
ATOM   1293  C   ASN P  84       3.893-213.170-187.019  1.00 97.00      PROA C 
ATOM   1294  O   ASN P  84       3.967-212.130-187.671  1.00 97.00      PROA O 
ATOM   1295  N   VAL P  85       3.769-213.147-185.672  1.00 97.00      PROA N 
ATOM   1296  HN  VAL P  85       3.684-213.994-185.151  1.00 97.00      PROA H 
ATOM   1297  CA  VAL P  85       3.725-211.922-184.901  1.00 97.00      PROA C 
ATOM   1298  HA  VAL P  85       3.407-211.107-185.536  1.00 97.00      PROA H 
ATOM   1299  CB  VAL P  85       2.753-211.989-183.724  1.00 97.00      PROA C 
ATOM   1300  HB  VAL P  85       3.027-212.835-183.053  1.00 97.00      PROA H 
ATOM   1301  CG1 VAL P  85       2.785-210.682-182.899  1.00 97.00      PROA C 
ATOM   1302 HG11 VAL P  85       2.588-209.804-183.549  1.00 97.00      PROA H 
ATOM   1303 HG12 VAL P  85       3.760-210.547-182.388  1.00 97.00      PROA H 
ATOM   1304 HG13 VAL P  85       1.998-210.717-182.116  1.00 97.00      PROA H 
ATOM   1305  CG2 VAL P  85       1.332-212.249-184.268  1.00 97.00      PROA C 
ATOM   1306 HG21 VAL P  85       1.271-213.229-184.784  1.00 97.00      PROA H 
ATOM   1307 HG22 VAL P  85       1.038-211.450-184.981  1.00 97.00      PROA H 
ATOM   1308 HG23 VAL P  85       0.603-212.255-183.430  1.00 97.00      PROA H 
ATOM   1309  C   VAL P  85       5.124-211.629-184.413  1.00 97.00      PROA C 
ATOM   1310  O   VAL P  85       5.673-212.345-183.580  1.00 97.00      PROA O 
ATOM   1311  N   PHE P  86       5.730-210.544-184.940  1.00 97.00      PROA N 
ATOM   1312  HN  PHE P  86       5.292-210.042-185.681  1.00 97.00      PROA H 
ATOM   1313  CA  PHE P  86       7.060-210.101-184.574  1.00 97.00      PROA C 
ATOM   1314  HA  PHE P  86       7.603-210.913-184.111  1.00 97.00      PROA H 
ATOM   1315  CB  PHE P  86       7.852-209.619-185.823  1.00 97.00      PROA C 
ATOM   1316  HB1 PHE P  86       8.726-209.001-185.534  1.00 97.00      PROA H 
ATOM   1317  HB2 PHE P  86       7.202-209.003-186.480  1.00 97.00      PROA H 
ATOM   1318  CG  PHE P  86       8.382-210.780-186.632  1.00 97.00      PROA C 
ATOM   1319  CD1 PHE P  86       9.754-211.094-186.586  1.00 97.00      PROA C 
ATOM   1320  HD1 PHE P  86      10.413-210.528-185.945  1.00 97.00      PROA H 
ATOM   1321  CE1 PHE P  86      10.281-212.127-187.369  1.00 97.00      PROA C 
ATOM   1322  HE1 PHE P  86      11.335-212.353-187.318  1.00 97.00      PROA H 
ATOM   1323  CZ  PHE P  86       9.439-212.867-188.207  1.00 97.00      PROA C 
ATOM   1324  HZ  PHE P  86       9.843-213.671-188.804  1.00 97.00      PROA H 
ATOM   1325  CD2 PHE P  86       7.551-211.521-187.493  1.00 97.00      PROA C 
ATOM   1326  HD2 PHE P  86       6.500-211.286-187.559  1.00 97.00      PROA H 
ATOM   1327  CE2 PHE P  86       8.073-212.565-188.267  1.00 97.00      PROA C 
ATOM   1328  HE2 PHE P  86       7.422-213.137-188.912  1.00 97.00      PROA H 
ATOM   1329  C   PHE P  86       7.030-208.976-183.555  1.00 97.00      PROA C 
ATOM   1330  O   PHE P  86       8.072-208.464-183.165  1.00 97.00      PROA O 
ATOM   1331  N   GLU P  87       5.841-208.557-183.081  1.00 97.00      PROA N 
ATOM   1332  HN  GLU P  87       5.002-209.026-183.339  1.00 97.00      PROA H 
ATOM   1333  CA  GLU P  87       5.687-207.416-182.200  1.00 97.00      PROA C 
ATOM   1334  HA  GLU P  87       6.267-206.616-182.632  1.00 97.00      PROA H 
ATOM   1335  CB  GLU P  87       4.228-206.909-182.179  1.00 97.00      PROA C 
ATOM   1336  HB1 GLU P  87       4.168-206.034-181.492  1.00 97.00      PROA H 
ATOM   1337  HB2 GLU P  87       3.549-207.696-181.787  1.00 97.00      PROA H 
ATOM   1338  CG  GLU P  87       3.768-206.474-183.588  1.00 97.00      PROA C 
ATOM   1339  HG1 GLU P  87       3.450-207.353-184.185  1.00 97.00      PROA H 
ATOM   1340  HG2 GLU P  87       4.606-205.970-184.115  1.00 97.00      PROA H 
ATOM   1341  CD  GLU P  87       2.604-205.504-183.516  1.00 97.00      PROA C 
ATOM   1342  OE1 GLU P  87       1.587-205.844-182.862  1.00 97.00      PROA O 
ATOM   1343  OE2 GLU P  87       2.718-204.413-184.125  1.00 97.00      PROA O 
ATOM   1344  C   GLU P  87       6.217-207.596-180.786  1.00 97.00      PROA C 
ATOM   1345  O   GLU P  87       6.148-208.674-180.211  1.00 97.00      PROA O 
ATOM   1346  N   TYR P  88       6.755-206.496-180.211  1.00 97.00      PROA N 
ATOM   1347  HN  TYR P  88       6.895-205.701-180.802  1.00 97.00      PROA H 
ATOM   1348  CA  TYR P  88       7.171-206.250-178.837  1.00 97.00      PROA C 
ATOM   1349  HA  TYR P  88       8.250-206.308-178.851  1.00 97.00      PROA H 
ATOM   1350  CB  TYR P  88       6.783-204.777-178.499  1.00 97.00      PROA C 
ATOM   1351  HB1 TYR P  88       5.692-204.662-178.687  1.00 97.00      PROA H 
ATOM   1352  HB2 TYR P  88       7.316-204.095-179.194  1.00 97.00      PROA H 
ATOM   1353  CG  TYR P  88       7.074-204.309-177.096  1.00 97.00      PROA C 
ATOM   1354  CD1 TYR P  88       8.388-204.332-176.600  1.00 97.00      PROA C 
ATOM   1355  HD1 TYR P  88       9.181-204.736-177.210  1.00 97.00      PROA H 
ATOM   1356  CE1 TYR P  88       8.676-203.822-175.328  1.00 97.00      PROA C 
ATOM   1357  HE1 TYR P  88       9.684-203.854-174.945  1.00 97.00      PROA H 
ATOM   1358  CZ  TYR P  88       7.656-203.273-174.545  1.00 97.00      PROA C 
ATOM   1359  OH  TYR P  88       7.963-202.750-173.272  1.00 97.00      PROA O 
ATOM   1360  HH  TYR P  88       7.134-202.610-172.810  1.00 97.00      PROA H 
ATOM   1361  CD2 TYR P  88       6.054-203.764-176.296  1.00 97.00      PROA C 
ATOM   1362  HD2 TYR P  88       5.042-203.731-176.671  1.00 97.00      PROA H 
ATOM   1363  CE2 TYR P  88       6.340-203.251-175.024  1.00 97.00      PROA C 
ATOM   1364  HE2 TYR P  88       5.546-202.833-174.423  1.00 97.00      PROA H 
ATOM   1365  C   TYR P  88       6.702-207.238-177.767  1.00 97.00      PROA C 
ATOM   1366  O   TYR P  88       5.515-207.327-177.456  1.00 97.00      PROA O 
ATOM   1367  N   GLY P  89       7.658-207.997-177.177  1.00 97.00      PROA N 
ATOM   1368  HN  GLY P  89       8.618-207.831-177.400  1.00 97.00      PROA H 
ATOM   1369  CA  GLY P  89       7.408-209.004-176.159  1.00 97.00      PROA C 
ATOM   1370  HA1 GLY P  89       6.406-208.896-175.769  1.00 97.00      PROA H 
ATOM   1371  HA2 GLY P  89       8.161-208.872-175.396  1.00 97.00      PROA H 
ATOM   1372  C   GLY P  89       7.545-210.420-176.658  1.00 97.00      PROA C 
ATOM   1373  O   GLY P  89       7.684-211.339-175.852  1.00 97.00      PROA O 
ATOM   1374  N   VAL P  90       7.520-210.659-177.991  1.00 97.00      PROA N 
ATOM   1375  HN  VAL P  90       7.292-209.928-178.633  1.00 97.00      PROA H 
ATOM   1376  CA  VAL P  90       7.776-211.975-178.567  1.00 97.00      PROA C 
ATOM   1377  HA  VAL P  90       7.143-212.659-178.016  1.00 97.00      PROA H 
ATOM   1378  CB  VAL P  90       7.368-212.134-180.025  1.00 97.00      PROA C 
ATOM   1379  HB  VAL P  90       7.578-213.175-180.368  1.00 97.00      PROA H 
ATOM   1380  CG1 VAL P  90       5.840-211.941-180.125  1.00 97.00      PROA C 
ATOM   1381 HG11 VAL P  90       5.531-210.939-179.774  1.00 97.00      PROA H 
ATOM   1382 HG12 VAL P  90       5.314-212.700-179.509  1.00 97.00      PROA H 
ATOM   1383 HG13 VAL P  90       5.507-212.056-181.175  1.00 97.00      PROA H 
ATOM   1384  CG2 VAL P  90       8.167-211.186-180.940  1.00 97.00      PROA C 
ATOM   1385 HG21 VAL P  90       9.252-211.418-180.908  1.00 97.00      PROA H 
ATOM   1386 HG22 VAL P  90       8.029-210.127-180.650  1.00 97.00      PROA H 
ATOM   1387 HG23 VAL P  90       7.820-211.312-181.986  1.00 97.00      PROA H 
ATOM   1388  C   VAL P  90       9.195-212.481-178.360  1.00 97.00      PROA C 
ATOM   1389  O   VAL P  90      10.147-211.718-178.239  1.00 97.00      PROA O 
ATOM   1390  N   LYS P  91       9.356-213.817-178.296  1.00 97.00      PROA N 
ATOM   1391  HN  LYS P  91       8.566-214.415-178.405  1.00 97.00      PROA H 
ATOM   1392  CA  LYS P  91      10.614-214.448-177.960  1.00 97.00      PROA C 
ATOM   1393  HA  LYS P  91      11.369-213.706-177.734  1.00 97.00      PROA H 
ATOM   1394  CB  LYS P  91      10.417-215.338-176.712  1.00 97.00      PROA C 
ATOM   1395  HB1 LYS P  91       9.658-216.121-176.913  1.00 97.00      PROA H 
ATOM   1396  HB2 LYS P  91      10.002-214.676-175.918  1.00 97.00      PROA H 
ATOM   1397  CG  LYS P  91      11.693-216.001-176.180  1.00 97.00      PROA C 
ATOM   1398  HG1 LYS P  91      12.381-215.190-175.864  1.00 97.00      PROA H 
ATOM   1399  HG2 LYS P  91      12.197-216.567-176.994  1.00 97.00      PROA H 
ATOM   1400  CD  LYS P  91      11.439-216.978-175.014  1.00 97.00      PROA C 
ATOM   1401  HD1 LYS P  91      12.414-217.388-174.673  1.00 97.00      PROA H 
ATOM   1402  HD2 LYS P  91      10.842-217.831-175.409  1.00 97.00      PROA H 
ATOM   1403  CE  LYS P  91      10.680-216.399-173.807  1.00 97.00      PROA C 
ATOM   1404  HE1 LYS P  91      10.561-217.175-173.022  1.00 97.00      PROA H 
ATOM   1405  HE2 LYS P  91       9.674-216.033-174.105  1.00 97.00      PROA H 
ATOM   1406  NZ  LYS P  91      11.411-215.273-173.210  1.00 97.00      PROA N 
ATOM   1407  HZ1 LYS P  91      11.490-214.497-173.908  1.00 97.00      PROA H 
ATOM   1408  HZ2 LYS P  91      12.382-215.531-172.947  1.00 97.00      PROA H 
ATOM   1409  HZ3 LYS P  91      10.934-214.868-172.384  1.00 97.00      PROA H 
ATOM   1410  C   LYS P  91      11.097-215.278-179.130  1.00 97.00      PROA C 
ATOM   1411  O   LYS P  91      10.458-216.241-179.530  1.00 97.00      PROA O 
ATOM   1412  N   ALA P  92      12.264-214.934-179.716  1.00 97.00      PROA N 
ATOM   1413  HN  ALA P  92      12.808-214.170-179.372  1.00 97.00      PROA H 
ATOM   1414  CA  ALA P  92      12.811-215.633-180.861  1.00 97.00      PROA C 
ATOM   1415  HA  ALA P  92      12.029-216.156-181.395  1.00 97.00      PROA H 
ATOM   1416  CB  ALA P  92      13.487-214.638-181.827  1.00 97.00      PROA C 
ATOM   1417  HB1 ALA P  92      14.269-214.047-181.303  1.00 97.00      PROA H 
ATOM   1418  HB2 ALA P  92      12.728-213.924-182.218  1.00 97.00      PROA H 
ATOM   1419  HB3 ALA P  92      13.950-215.157-182.691  1.00 97.00      PROA H 
ATOM   1420  C   ALA P  92      13.827-216.648-180.388  1.00 97.00      PROA C 
ATOM   1421  O   ALA P  92      14.930-216.293-179.991  1.00 97.00      PROA O 
ATOM   1422  N   VAL P  93      13.477-217.954-180.422  1.00 97.00      PROA N 
ATOM   1423  HN  VAL P  93      12.600-218.240-180.808  1.00 97.00      PROA H 
ATOM   1424  CA  VAL P  93      14.290-219.027-179.879  1.00 97.00      PROA C 
ATOM   1425  HA  VAL P  93      14.989-218.630-179.161  1.00 97.00      PROA H 
ATOM   1426  CB  VAL P  93      13.441-220.104-179.201  1.00 97.00      PROA C 
ATOM   1427  HB  VAL P  93      12.767-220.582-179.949  1.00 97.00      PROA H 
ATOM   1428  CG1 VAL P  93      14.343-221.189-178.572  1.00 97.00      PROA C 
ATOM   1429 HG11 VAL P  93      15.050-220.730-177.849  1.00 97.00      PROA H 
ATOM   1430 HG12 VAL P  93      14.925-221.733-179.343  1.00 97.00      PROA H 
ATOM   1431 HG13 VAL P  93      13.720-221.929-178.027  1.00 97.00      PROA H 
ATOM   1432  CG2 VAL P  93      12.550-219.455-178.117  1.00 97.00      PROA C 
ATOM   1433 HG21 VAL P  93      11.835-218.729-178.554  1.00 97.00      PROA H 
ATOM   1434 HG22 VAL P  93      13.174-218.934-177.362  1.00 97.00      PROA H 
ATOM   1435 HG23 VAL P  93      11.962-220.241-177.596  1.00 97.00      PROA H 
ATOM   1436  C   VAL P  93      15.074-219.632-181.016  1.00 97.00      PROA C 
ATOM   1437  O   VAL P  93      14.509-219.981-182.038  1.00 97.00      PROA O 
ATOM   1438  N   TYR P  94      16.409-219.775-180.893  1.00 97.00      PROA N 
ATOM   1439  HN  TYR P  94      16.871-219.536-180.040  1.00 97.00      PROA H 
ATOM   1440  CA  TYR P  94      17.250-220.321-181.944  1.00 97.00      PROA C 
ATOM   1441  HA  TYR P  94      17.020-219.746-182.833  1.00 97.00      PROA H 
ATOM   1442  CB  TYR P  94      18.755-220.139-181.641  1.00 97.00      PROA C 
ATOM   1443  HB1 TYR P  94      19.400-220.737-182.319  1.00 97.00      PROA H 
ATOM   1444  HB2 TYR P  94      18.985-220.419-180.590  1.00 97.00      PROA H 
ATOM   1445  CG  TYR P  94      19.087-218.690-181.862  1.00 97.00      PROA C 
ATOM   1446  CD1 TYR P  94      19.171-217.773-180.800  1.00 97.00      PROA C 
ATOM   1447  HD1 TYR P  94      18.996-218.102-179.790  1.00 97.00      PROA H 
ATOM   1448  CE1 TYR P  94      19.502-216.435-181.043  1.00 97.00      PROA C 
ATOM   1449  HE1 TYR P  94      19.602-215.748-180.217  1.00 97.00      PROA H 
ATOM   1450  CZ  TYR P  94      19.790-216.015-182.343  1.00 97.00      PROA C 
ATOM   1451  OH  TYR P  94      20.227-214.705-182.581  1.00 97.00      PROA O 
ATOM   1452  HH  TYR P  94      20.646-214.693-183.449  1.00 97.00      PROA H 
ATOM   1453  CD2 TYR P  94      19.326-218.237-183.169  1.00 97.00      PROA C 
ATOM   1454  HD2 TYR P  94      19.252-218.928-183.994  1.00 97.00      PROA H 
ATOM   1455  CE2 TYR P  94      19.687-216.911-183.408  1.00 97.00      PROA C 
ATOM   1456  HE2 TYR P  94      19.900-216.582-184.411  1.00 97.00      PROA H 
ATOM   1457  C   TYR P  94      16.938-221.755-182.330  1.00 97.00      PROA C 
ATOM   1458  O   TYR P  94      16.572-222.580-181.495  1.00 97.00      PROA O 
ATOM   1459  N   THR P  95      17.026-222.071-183.644  1.00 97.00      PROA N 
ATOM   1460  HN  THR P  95      17.295-221.390-184.325  1.00 97.00      PROA H 
ATOM   1461  CA  THR P  95      16.672-223.388-184.137  1.00 97.00      PROA C 
ATOM   1462  HA  THR P  95      16.788-224.118-183.349  1.00 97.00      PROA H 
ATOM   1463  CB  THR P  95      15.241-223.449-184.654  1.00 97.00      PROA C 
ATOM   1464  HB  THR P  95      15.091-222.721-185.485  1.00 97.00      PROA H 
ATOM   1465  OG1 THR P  95      14.355-223.102-183.601  1.00 97.00      PROA O 
ATOM   1466  HG1 THR P  95      14.912-222.880-182.851  1.00 97.00      PROA H 
ATOM   1467  CG2 THR P  95      14.860-224.862-185.137  1.00 97.00      PROA C 
ATOM   1468 HG21 THR P  95      15.011-225.603-184.323  1.00 97.00      PROA H 
ATOM   1469 HG22 THR P  95      15.464-225.165-186.015  1.00 97.00      PROA H 
ATOM   1470 HG23 THR P  95      13.790-224.884-185.435  1.00 97.00      PROA H 
ATOM   1471  C   THR P  95      17.638-223.760-185.225  1.00 97.00      PROA C 
ATOM   1472  O   THR P  95      17.687-223.119-186.265  1.00 97.00      PROA O 
ATOM   1473  N   CYS P  96      18.429-224.833-185.014  1.00 97.00      PROA N 
ATOM   1474  HN  CYS P  96      18.390-225.331-184.152  1.00 97.00      PROA H 
ATOM   1475  CA  CYS P  96      19.356-225.378-185.984  1.00 97.00      PROA C 
ATOM   1476  HA  CYS P  96      19.951-224.564-186.367  1.00 97.00      PROA H 
ATOM   1477  CB  CYS P  96      20.320-226.401-185.345  1.00 97.00      PROA C 
ATOM   1478  HB1 CYS P  96      21.074-226.714-186.092  1.00 97.00      PROA H 
ATOM   1479  HB2 CYS P  96      19.746-227.305-185.045  1.00 97.00      PROA H 
ATOM   1480  SG  CYS P  96      21.178-225.746-183.882  1.00 97.00      PROA S 
ATOM   1481  C   CYS P  96      18.657-226.037-187.158  1.00 97.00      PROA C 
ATOM   1482  O   CYS P  96      17.538-226.529-187.038  1.00 97.00      PROA O 
ATOM   1483  N   ASN P  97      19.329-226.069-188.331  1.00 97.00      PROA N 
ATOM   1484  HN  ASN P  97      20.205-225.599-188.434  1.00 97.00      PROA H 
ATOM   1485  CA  ASN P  97      18.933-226.871-189.470  1.00 97.00      PROA C 
ATOM   1486  HA  ASN P  97      17.851-226.883-189.528  1.00 97.00      PROA H 
ATOM   1487  CB  ASN P  97      19.523-226.310-190.795  1.00 97.00      PROA C 
ATOM   1488  HB1 ASN P  97      19.557-227.073-191.601  1.00 97.00      PROA H 
ATOM   1489  HB2 ASN P  97      20.556-225.944-190.627  1.00 97.00      PROA H 
ATOM   1490  CG  ASN P  97      18.661-225.142-191.292  1.00 97.00      PROA C 
ATOM   1491  OD1 ASN P  97      19.025-223.967-191.197  1.00 97.00      PROA O 
ATOM   1492  ND2 ASN P  97      17.489-225.496-191.889  1.00 97.00      PROA N 
ATOM   1493 HD21 ASN P  97      17.284-226.471-192.016  1.00 97.00      PROA H 
ATOM   1494 HD22 ASN P  97      16.897-224.790-192.269  1.00 97.00      PROA H 
ATOM   1495  C   ASN P  97      19.356-228.318-189.280  1.00 97.00      PROA C 
ATOM   1496  O   ASN P  97      20.076-228.665-188.347  1.00 97.00      PROA O 
ATOM   1497  N   GLU P  98      18.850-229.192-190.179  1.00 97.00      PROA N 
ATOM   1498  HN  GLU P  98      18.221-228.833-190.872  1.00 97.00      PROA H 
ATOM   1499  CA  GLU P  98      19.094-230.606-190.370  1.00 97.00      PROA C 
ATOM   1500  HA  GLU P  98      18.433-231.133-189.695  1.00 97.00      PROA H 
ATOM   1501  CB  GLU P  98      18.723-230.985-191.833  1.00 97.00      PROA C 
ATOM   1502  HB1 GLU P  98      18.808-232.094-191.915  1.00 97.00      PROA H 
ATOM   1503  HB2 GLU P  98      19.451-230.539-192.544  1.00 97.00      PROA H 
ATOM   1504  CG  GLU P  98      17.276-230.612-192.271  1.00 97.00      PROA C 
ATOM   1505  HG1 GLU P  98      16.571-230.703-191.421  1.00 97.00      PROA H 
ATOM   1506  HG2 GLU P  98      16.959-231.329-193.059  1.00 97.00      PROA H 
ATOM   1507  CD  GLU P  98      17.145-229.208-192.883  1.00 97.00      PROA C 
ATOM   1508  OE1 GLU P  98      17.177-228.222-192.111  1.00 97.00      PROA O 
ATOM   1509  OE2 GLU P  98      16.976-229.104-194.126  1.00 97.00      PROA O 
ATOM   1510  C   GLU P  98      20.524-231.054-190.073  1.00 97.00      PROA C 
ATOM   1511  O   GLU P  98      21.471-230.632-190.731  1.00 97.00      PROA O 
ATOM   1512  N   GLY P  99      20.703-231.944-189.071  1.00 97.00      PROA N 
ATOM   1513  HN  GLY P  99      19.904-232.414-188.689  1.00 97.00      PROA H 
ATOM   1514  CA  GLY P  99      21.987-232.458-188.628  1.00 97.00      PROA C 
ATOM   1515  HA1 GLY P  99      22.516-232.780-189.501  1.00 97.00      PROA H 
ATOM   1516  HA2 GLY P  99      21.774-233.274-187.955  1.00 97.00      PROA H 
ATOM   1517  C   GLY P  99      22.908-231.515-187.897  1.00 97.00      PROA C 
ATOM   1518  O   GLY P  99      24.100-231.788-187.796  1.00 97.00      PROA O 
ATOM   1519  N   TYR P 100      22.402-230.393-187.350  1.00 97.00      PROA N 
ATOM   1520  HN  TYR P 100      21.453-230.135-187.512  1.00 97.00      PROA H 
ATOM   1521  CA  TYR P 100      23.212-229.472-186.571  1.00 97.00      PROA C 
ATOM   1522  HA  TYR P 100      24.197-229.890-186.425  1.00 97.00      PROA H 
ATOM   1523  CB  TYR P 100      23.392-228.081-187.243  1.00 97.00      PROA C 
ATOM   1524  HB1 TYR P 100      24.019-227.422-186.611  1.00 97.00      PROA H 
ATOM   1525  HB2 TYR P 100      22.405-227.603-187.402  1.00 97.00      PROA H 
ATOM   1526  CG  TYR P 100      24.056-228.183-188.596  1.00 97.00      PROA C 
ATOM   1527  CD1 TYR P 100      25.435-227.957-188.766  1.00 97.00      PROA C 
ATOM   1528  HD1 TYR P 100      26.049-227.734-187.909  1.00 97.00      PROA H 
ATOM   1529  CE1 TYR P 100      26.014-227.989-190.044  1.00 97.00      PROA C 
ATOM   1530  HE1 TYR P 100      27.071-227.805-190.165  1.00 97.00      PROA H 
ATOM   1531  CZ  TYR P 100      25.219-228.259-191.165  1.00 97.00      PROA C 
ATOM   1532  OH  TYR P 100      25.785-228.322-192.454  1.00 97.00      PROA O 
ATOM   1533  HH  TYR P 100      25.078-228.570-193.054  1.00 97.00      PROA H 
ATOM   1534  CD2 TYR P 100      23.272-228.396-189.740  1.00 97.00      PROA C 
ATOM   1535  HD2 TYR P 100      22.210-228.526-189.634  1.00 97.00      PROA H 
ATOM   1536  CE2 TYR P 100      23.844-228.457-191.013  1.00 97.00      PROA C 
ATOM   1537  HE2 TYR P 100      23.214-228.657-191.867  1.00 97.00      PROA H 
ATOM   1538  C   TYR P 100      22.600-229.334-185.186  1.00 97.00      PROA C 
ATOM   1539  O   TYR P 100      21.384-229.316-185.021  1.00 97.00      PROA O 
ATOM   1540  N   GLN P 101      23.451-229.271-184.134  1.00 97.00      PROA N 
ATOM   1541  HN  GLN P 101      24.437-229.273-184.298  1.00 97.00      PROA H 
ATOM   1542  CA  GLN P 101      23.043-229.256-182.742  1.00 97.00      PROA C 
ATOM   1543  HA  GLN P 101      21.964-229.259-182.691  1.00 97.00      PROA H 
ATOM   1544  CB  GLN P 101      23.552-230.506-181.969  1.00 97.00      PROA C 
ATOM   1545  HB1 GLN P 101      23.248-230.412-180.904  1.00 97.00      PROA H 
ATOM   1546  HB2 GLN P 101      24.664-230.533-182.011  1.00 97.00      PROA H 
ATOM   1547  CG  GLN P 101      22.992-231.835-182.540  1.00 97.00      PROA C 
ATOM   1548  HG1 GLN P 101      23.397-232.008-183.560  1.00 97.00      PROA H 
ATOM   1549  HG2 GLN P 101      21.885-231.771-182.610  1.00 97.00      PROA H 
ATOM   1550  CD  GLN P 101      23.352-233.040-181.654  1.00 97.00      PROA C 
ATOM   1551  OE1 GLN P 101      23.976-232.905-180.597  1.00 97.00      PROA O 
ATOM   1552  NE2 GLN P 101      22.940-234.263-182.099  1.00 97.00      PROA N 
ATOM   1553 HE21 GLN P 101      23.182-235.077-181.572  1.00 97.00      PROA H 
ATOM   1554 HE22 GLN P 101      22.434-234.356-182.958  1.00 97.00      PROA H 
ATOM   1555  C   GLN P 101      23.508-227.964-182.087  1.00 97.00      PROA C 
ATOM   1556  O   GLN P 101      24.557-227.428-182.425  1.00 97.00      PROA O 
ATOM   1557  N   LEU P 102      22.695-227.402-181.155  1.00 97.00      PROA N 
ATOM   1558  HN  LEU P 102      21.881-227.883-180.843  1.00 97.00      PROA H 
ATOM   1559  CA  LEU P 102      22.845-226.045-180.648  1.00 97.00      PROA C 
ATOM   1560  HA  LEU P 102      23.309-225.445-181.420  1.00 97.00      PROA H 
ATOM   1561  CB  LEU P 102      21.455-225.439-180.298  1.00 97.00      PROA C 
ATOM   1562  HB1 LEU P 102      21.033-225.990-179.429  1.00 97.00      PROA H 
ATOM   1563  HB2 LEU P 102      20.766-225.618-181.150  1.00 97.00      PROA H 
ATOM   1564  CG  LEU P 102      21.422-223.921-179.990  1.00 97.00      PROA C 
ATOM   1565  HG  LEU P 102      22.137-223.704-179.163  1.00 97.00      PROA H 
ATOM   1566  CD1 LEU P 102      21.830-223.074-181.209  1.00 97.00      PROA C 
ATOM   1567 HD11 LEU P 102      21.140-223.269-182.056  1.00 97.00      PROA H 
ATOM   1568 HD12 LEU P 102      22.864-223.309-181.529  1.00 97.00      PROA H 
ATOM   1569 HD13 LEU P 102      21.777-221.995-180.965  1.00 97.00      PROA H 
ATOM   1570  CD2 LEU P 102      20.027-223.489-179.502  1.00 97.00      PROA C 
ATOM   1571 HD21 LEU P 102      19.739-224.065-178.597  1.00 97.00      PROA H 
ATOM   1572 HD22 LEU P 102      19.270-223.665-180.296  1.00 97.00      PROA H 
ATOM   1573 HD23 LEU P 102      20.032-222.408-179.250  1.00 97.00      PROA H 
ATOM   1574  C   LEU P 102      23.706-225.968-179.400  1.00 97.00      PROA C 
ATOM   1575  O   LEU P 102      23.553-226.761-178.474  1.00 97.00      PROA O 
ATOM   1576  N   LEU P 103      24.615-224.964-179.348  1.00 97.00      PROA N 
ATOM   1577  HN  LEU P 103      24.793-224.402-180.155  1.00 97.00      PROA H 
ATOM   1578  CA  LEU P 103      25.400-224.591-178.192  1.00 97.00      PROA C 
ATOM   1579  HA  LEU P 103      25.111-225.191-177.340  1.00 97.00      PROA H 
ATOM   1580  CB  LEU P 103      26.907-224.777-178.504  1.00 97.00      PROA C 
ATOM   1581  HB1 LEU P 103      27.158-224.180-179.409  1.00 97.00      PROA H 
ATOM   1582  HB2 LEU P 103      27.069-225.847-178.767  1.00 97.00      PROA H 
ATOM   1583  CG  LEU P 103      27.900-224.407-177.380  1.00 97.00      PROA C 
ATOM   1584  HG  LEU P 103      27.719-223.350-177.076  1.00 97.00      PROA H 
ATOM   1585  CD1 LEU P 103      27.722-225.298-176.139  1.00 97.00      PROA C 
ATOM   1586 HD11 LEU P 103      27.891-226.364-176.404  1.00 97.00      PROA H 
ATOM   1587 HD12 LEU P 103      26.699-225.197-175.729  1.00 97.00      PROA H 
ATOM   1588 HD13 LEU P 103      28.444-225.008-175.348  1.00 97.00      PROA H 
ATOM   1589  CD2 LEU P 103      29.348-224.492-177.897  1.00 97.00      PROA C 
ATOM   1590 HD21 LEU P 103      29.487-223.817-178.768  1.00 97.00      PROA H 
ATOM   1591 HD22 LEU P 103      29.579-225.532-178.213  1.00 97.00      PROA H 
ATOM   1592 HD23 LEU P 103      30.060-224.197-177.098  1.00 97.00      PROA H 
ATOM   1593  C   LEU P 103      25.094-223.134-177.883  1.00 97.00      PROA C 
ATOM   1594  O   LEU P 103      25.064-222.300-178.782  1.00 97.00      PROA O 
ATOM   1595  N   GLY P 104      24.842-222.781-176.598  1.00 97.00      PROA N 
ATOM   1596  HN  GLY P 104      24.910-223.454-175.859  1.00 97.00      PROA H 
ATOM   1597  CA  GLY P 104      24.464-221.433-176.190  1.00 97.00      PROA C 
ATOM   1598  HA1 GLY P 104      24.401-220.771-177.040  1.00 97.00      PROA H 
ATOM   1599  HA2 GLY P 104      25.190-221.111-175.456  1.00 97.00      PROA H 
ATOM   1600  C   GLY P 104      23.110-221.457-175.542  1.00 97.00      PROA C 
ATOM   1601  O   GLY P 104      22.072-221.304-176.180  1.00 97.00      PROA O 
ATOM   1602  N   GLU P 105      23.121-221.667-174.217  1.00 97.00      PROA N 
ATOM   1603  HN  GLU P 105      24.004-221.808-173.767  1.00 97.00      PROA H 
ATOM   1604  CA  GLU P 105      22.009-222.125-173.422  1.00 97.00      PROA C 
ATOM   1605  HA  GLU P 105      21.479-222.871-173.996  1.00 97.00      PROA H 
ATOM   1606  CB  GLU P 105      22.546-222.794-172.124  1.00 97.00      PROA C 
ATOM   1607  HB1 GLU P 105      21.686-223.105-171.491  1.00 97.00      PROA H 
ATOM   1608  HB2 GLU P 105      23.138-222.048-171.551  1.00 97.00      PROA H 
ATOM   1609  CG  GLU P 105      23.434-224.056-172.354  1.00 97.00      PROA C 
ATOM   1610  HG1 GLU P 105      22.839-224.846-172.860  1.00 97.00      PROA H 
ATOM   1611  HG2 GLU P 105      23.782-224.448-171.376  1.00 97.00      PROA H 
ATOM   1612  CD  GLU P 105      24.678-223.768-173.201  1.00 97.00      PROA C 
ATOM   1613  OE1 GLU P 105      25.412-222.801-172.863  1.00 97.00      PROA O 
ATOM   1614  OE2 GLU P 105      24.856-224.454-174.241  1.00 97.00      PROA O 
ATOM   1615  C   GLU P 105      21.023-221.015-173.112  1.00 97.00      PROA C 
ATOM   1616  O   GLU P 105      19.848-221.268-172.849  1.00 97.00      PROA O 
ATOM   1617  N   ILE P 106      21.470-219.742-173.227  1.00 97.00      PROA N 
ATOM   1618  HN  ILE P 106      22.440-219.588-173.394  1.00 97.00      PROA H 
ATOM   1619  CA  ILE P 106      20.600-218.578-173.320  1.00 97.00      PROA C 
ATOM   1620  HA  ILE P 106      19.735-218.746-172.693  1.00 97.00      PROA H 
ATOM   1621  CB  ILE P 106      21.259-217.272-172.867  1.00 97.00      PROA C 
ATOM   1622  HB  ILE P 106      22.086-217.010-173.566  1.00 97.00      PROA H 
ATOM   1623  CG2 ILE P 106      20.205-216.138-172.889  1.00 97.00      PROA C 
ATOM   1624 HG21 ILE P 106      19.379-216.365-172.182  1.00 97.00      PROA H 
ATOM   1625 HG22 ILE P 106      19.774-216.002-173.902  1.00 97.00      PROA H 
ATOM   1626 HG23 ILE P 106      20.660-215.170-172.596  1.00 97.00      PROA H 
ATOM   1627  CG1 ILE P 106      21.888-217.438-171.455  1.00 97.00      PROA C 
ATOM   1628 HG11 ILE P 106      22.625-218.269-171.469  1.00 97.00      PROA H 
ATOM   1629 HG12 ILE P 106      21.085-217.713-170.737  1.00 97.00      PROA H 
ATOM   1630  CD  ILE P 106      22.616-216.186-170.948  1.00 97.00      PROA C 
ATOM   1631  HD1 ILE P 106      21.907-215.347-170.787  1.00 97.00      PROA H 
ATOM   1632  HD2 ILE P 106      23.386-215.863-171.681  1.00 97.00      PROA H 
ATOM   1633  HD3 ILE P 106      23.121-216.400-169.981  1.00 97.00      PROA H 
ATOM   1634  C   ILE P 106      20.134-218.512-174.768  1.00 97.00      PROA C 
ATOM   1635  O   ILE P 106      20.619-217.731-175.585  1.00 97.00      PROA O 
ATOM   1636  N   ASN P 107      19.191-219.407-175.123  1.00 97.00      PROA N 
ATOM   1637  HN  ASN P 107      18.777-219.982-174.420  1.00 97.00      PROA H 
ATOM   1638  CA  ASN P 107      19.003-219.876-176.478  1.00 97.00      PROA C 
ATOM   1639  HA  ASN P 107      19.959-219.837-176.972  1.00 97.00      PROA H 
ATOM   1640  CB  ASN P 107      18.597-221.379-176.468  1.00 97.00      PROA C 
ATOM   1641  HB1 ASN P 107      19.428-221.939-175.980  1.00 97.00      PROA H 
ATOM   1642  HB2 ASN P 107      18.494-221.763-177.504  1.00 97.00      PROA H 
ATOM   1643  CG  ASN P 107      17.301-221.667-175.694  1.00 97.00      PROA C 
ATOM   1644  OD1 ASN P 107      16.533-220.784-175.300  1.00 97.00      PROA O 
ATOM   1645  ND2 ASN P 107      17.064-222.982-175.433  1.00 97.00      PROA N 
ATOM   1646 HD21 ASN P 107      16.255-223.212-174.896  1.00 97.00      PROA H 
ATOM   1647 HD22 ASN P 107      17.729-223.674-175.714  1.00 97.00      PROA H 
ATOM   1648  C   ASN P 107      18.045-219.038-177.303  1.00 97.00      PROA C 
ATOM   1649  O   ASN P 107      17.436-219.540-178.243  1.00 97.00      PROA O 
ATOM   1650  N   TYR P 108      17.887-217.734-176.986  1.00 97.00      PROA N 
ATOM   1651  HN  TYR P 108      18.448-217.303-176.286  1.00 97.00      PROA H 
ATOM   1652  CA  TYR P 108      16.843-216.947-177.597  1.00 97.00      PROA C 
ATOM   1653  HA  TYR P 108      16.800-217.197-178.648  1.00 97.00      PROA H 
ATOM   1654  CB  TYR P 108      15.469-217.264-176.909  1.00 97.00      PROA C 
ATOM   1655  HB1 TYR P 108      15.343-218.368-176.857  1.00 97.00      PROA H 
ATOM   1656  HB2 TYR P 108      14.642-216.867-177.533  1.00 97.00      PROA H 
ATOM   1657  CG  TYR P 108      15.284-216.703-175.516  1.00 97.00      PROA C 
ATOM   1658  CD1 TYR P 108      14.951-215.350-175.388  1.00 97.00      PROA C 
ATOM   1659  HD1 TYR P 108      14.870-214.736-176.265  1.00 97.00      PROA H 
ATOM   1660  CE1 TYR P 108      14.664-214.787-174.153  1.00 97.00      PROA C 
ATOM   1661  HE1 TYR P 108      14.432-213.739-174.106  1.00 97.00      PROA H 
ATOM   1662  CZ  TYR P 108      14.615-215.589-173.014  1.00 97.00      PROA C 
ATOM   1663  OH  TYR P 108      14.126-215.023-171.818  1.00 97.00      PROA O 
ATOM   1664  HH  TYR P 108      13.811-214.132-172.025  1.00 97.00      PROA H 
ATOM   1665  CD2 TYR P 108      15.303-217.500-174.353  1.00 97.00      PROA C 
ATOM   1666  HD2 TYR P 108      15.535-218.550-174.428  1.00 97.00      PROA H 
ATOM   1667  CE2 TYR P 108      14.957-216.947-173.106  1.00 97.00      PROA C 
ATOM   1668  HE2 TYR P 108      14.917-217.572-172.227  1.00 97.00      PROA H 
ATOM   1669  C   TYR P 108      17.201-215.476-177.504  1.00 97.00      PROA C 
ATOM   1670  O   TYR P 108      18.006-215.085-176.665  1.00 97.00      PROA O 
ATOM   1671  N   ARG P 109      16.560-214.621-178.346  1.00 97.00      PROA N 
ATOM   1672  HN  ARG P 109      15.970-214.986-179.064  1.00 97.00      PROA H 
ATOM   1673  CA  ARG P 109      16.571-213.174-178.196  1.00 97.00      PROA C 
ATOM   1674  HA  ARG P 109      17.183-212.919-177.348  1.00 97.00      PROA H 
ATOM   1675  CB  ARG P 109      17.120-212.392-179.413  1.00 97.00      PROA C 
ATOM   1676  HB1 ARG P 109      17.098-211.304-179.180  1.00 97.00      PROA H 
ATOM   1677  HB2 ARG P 109      16.472-212.572-180.300  1.00 97.00      PROA H 
ATOM   1678  CG  ARG P 109      18.566-212.760-179.780  1.00 97.00      PROA C 
ATOM   1679  HG1 ARG P 109      18.576-213.829-180.082  1.00 97.00      PROA H 
ATOM   1680  HG2 ARG P 109      19.233-212.663-178.895  1.00 97.00      PROA H 
ATOM   1681  CD  ARG P 109      19.125-211.959-180.964  1.00 97.00      PROA C 
ATOM   1682  HD1 ARG P 109      18.341-211.771-181.722  1.00 97.00      PROA H 
ATOM   1683  HD2 ARG P 109      19.959-212.538-181.416  1.00 97.00      PROA H 
ATOM   1684  NE  ARG P 109      19.623-210.635-180.487  1.00 97.00      PROANE 
ATOM   1685  HE  ARG P 109      19.207-210.215-179.680  1.00 97.00      PROA H 
ATOM   1686  CZ  ARG P 109      20.829-210.151-180.827  1.00 97.00      PROA C 
ATOM   1687  NH1 ARG P 109      21.469-209.334-179.980  1.00 97.00      PROA N 
ATOM   1688 HH11 ARG P 109      22.464-209.378-180.100  1.00 97.00      PROA H 
ATOM   1689 HH12 ARG P 109      21.143-209.351-179.038  1.00 97.00      PROA H 
ATOM   1690  NH2 ARG P 109      21.532-210.584-181.880  1.00 97.00      PROA N 
ATOM   1691 HH21 ARG P 109      21.084-211.181-182.537  1.00 97.00      PROA H 
ATOM   1692 HH22 ARG P 109      22.526-210.488-181.805  1.00 97.00      PROA H 
ATOM   1693  C   ARG P 109      15.169-212.689-177.883  1.00 97.00      PROA C 
ATOM   1694  O   ARG P 109      14.181-213.190-178.413  1.00 97.00      PROA O 
ATOM   1695  N   GLU P 110      15.058-211.707-176.959  1.00 97.00      PROA N 
ATOM   1696  HN  GLU P 110      15.886-211.296-176.579  1.00 97.00      PROA H 
ATOM   1697  CA  GLU P 110      13.803-211.213-176.426  1.00 97.00      PROA C 
ATOM   1698  HA  GLU P 110      13.026-211.953-176.563  1.00 97.00      PROA H 
ATOM   1699  CB  GLU P 110      13.964-210.866-174.917  1.00 97.00      PROA C 
ATOM   1700  HB1 GLU P 110      14.404-209.853-174.800  1.00 97.00      PROA H 
ATOM   1701  HB2 GLU P 110      14.711-211.564-174.475  1.00 97.00      PROA H 
ATOM   1702  CG  GLU P 110      12.667-210.924-174.083  1.00 97.00      PROA C 
ATOM   1703  HG1 GLU P 110      11.820-210.446-174.615  1.00 97.00      PROA H 
ATOM   1704  HG2 GLU P 110      12.827-210.394-173.119  1.00 97.00      PROA H 
ATOM   1705  CD  GLU P 110      12.294-212.359-173.757  1.00 97.00      PROA C 
ATOM   1706  OE1 GLU P 110      12.641-212.825-172.638  1.00 97.00      PROA O 
ATOM   1707  OE2 GLU P 110      11.672-213.010-174.635  1.00 97.00      PROA O 
ATOM   1708  C   GLU P 110      13.470-209.949-177.199  1.00 97.00      PROA C 
ATOM   1709  O   GLU P 110      14.317-209.070-177.332  1.00 97.00      PROA O 
ATOM   1710  N   CYS P 111      12.235-209.822-177.753  1.00 97.00      PROA N 
ATOM   1711  HN  CYS P 111      11.556-210.554-177.686  1.00 97.00      PROA H 
ATOM   1712  CA  CYS P 111      11.843-208.667-178.552  1.00 97.00      PROA C 
ATOM   1713  HA  CYS P 111      12.696-208.409-179.164  1.00 97.00      PROA H 
ATOM   1714  CB  CYS P 111      10.665-208.984-179.519  1.00 97.00      PROA C 
ATOM   1715  HB1 CYS P 111       9.735-209.163-178.941  1.00 97.00      PROA H 
ATOM   1716  HB2 CYS P 111      10.911-209.935-180.040  1.00 97.00      PROA H 
ATOM   1717  SG  CYS P 111      10.398-207.697-180.780  1.00 97.00      PROA S 
ATOM   1718  C   CYS P 111      11.521-207.449-177.695  1.00 97.00      PROA C 
ATOM   1719  O   CYS P 111      10.372-207.050-177.538  1.00 97.00      PROA O 
ATOM   1720  N   ASP P 112      12.568-206.829-177.116  1.00 97.00      PROA N 
ATOM   1721  HN  ASP P 112      13.472-207.245-177.210  1.00 97.00      PROA H 
ATOM   1722  CA  ASP P 112      12.520-205.671-176.249  1.00 97.00      PROA C 
ATOM   1723  HA  ASP P 112      11.753-205.901-175.524  1.00 97.00      PROA H 
ATOM   1724  CB  ASP P 112      13.853-205.563-175.438  1.00 97.00      PROA C 
ATOM   1725  HB1 ASP P 112      14.191-206.591-175.179  1.00 97.00      PROA H 
ATOM   1726  HB2 ASP P 112      13.658-205.032-174.483  1.00 97.00      PROA H 
ATOM   1727  CG  ASP P 112      14.999-204.826-176.131  1.00 97.00      PROA C 
ATOM   1728  OD1 ASP P 112      14.862-203.611-176.397  1.00 97.00      PROA O 
ATOM   1729  OD2 ASP P 112      16.051-205.458-176.367  1.00 97.00      PROA O 
ATOM   1730  C   ASP P 112      12.072-204.371-176.921  1.00 97.00      PROA C 
ATOM   1731  O   ASP P 112      11.727-204.317-178.096  1.00 97.00      PROA O 
ATOM   1732  N   THR P 113      12.072-203.292-176.104  1.00 97.00      PROA N 
ATOM   1733  HN  THR P 113      12.374-203.466-175.171  1.00 97.00      PROA H 
ATOM   1734  CA  THR P 113      11.810-201.879-176.355  1.00 97.00      PROA C 
ATOM   1735  HA  THR P 113      10.762-201.731-176.136  1.00 97.00      PROA H 
ATOM   1736  CB  THR P 113      12.622-201.018-175.380  1.00 97.00      PROA C 
ATOM   1737  HB  THR P 113      12.375-199.943-175.533  1.00 97.00      PROA H 
ATOM   1738  OG1 THR P 113      14.036-201.164-175.514  1.00 97.00      PROA O 
ATOM   1739  HG1 THR P 113      14.224-202.104-175.638  1.00 97.00      PROA H 
ATOM   1740  CG2 THR P 113      12.257-201.394-173.932  1.00 97.00      PROA C 
ATOM   1741 HG21 THR P 113      12.618-202.413-173.676  1.00 97.00      PROA H 
ATOM   1742 HG22 THR P 113      11.160-201.352-173.777  1.00 97.00      PROA H 
ATOM   1743 HG23 THR P 113      12.744-200.680-173.233  1.00 97.00      PROA H 
ATOM   1744  C   THR P 113      12.020-201.379-177.780  1.00 97.00      PROA C 
ATOM   1745  O   THR P 113      11.068-200.966-178.440  1.00 97.00      PROA O 
ATOM   1746  N   ASP P 114      13.277-201.447-178.276  1.00 97.00      PROA N 
ATOM   1747  HN  ASP P 114      14.021-201.643-177.645  1.00 97.00      PROA H 
ATOM   1748  CA  ASP P 114      13.603-201.408-179.683  1.00 97.00      PROA C 
ATOM   1749  HA  ASP P 114      12.936-202.130-180.111  1.00 97.00      PROA H 
ATOM   1750  CB  ASP P 114      13.356-200.025-180.383  1.00 97.00      PROA C 
ATOM   1751  HB1 ASP P 114      14.252-199.379-180.330  1.00 97.00      PROA H 
ATOM   1752  HB2 ASP P 114      12.525-199.511-179.855  1.00 97.00      PROA H 
ATOM   1753  CG  ASP P 114      12.917-200.148-181.849  1.00 97.00      PROA C 
ATOM   1754  OD1 ASP P 114      12.436-199.146-182.426  1.00 97.00      PROA O 
ATOM   1755  OD2 ASP P 114      13.107-201.223-182.444  1.00 97.00      PROA O 
ATOM   1756  C   ASP P 114      15.027-201.938-179.885  1.00 97.00      PROA C 
ATOM   1757  O   ASP P 114      15.622-201.763-180.947  1.00 97.00      PROA O 
ATOM   1758  N   GLY P 115      15.600-202.653-178.879  1.00 97.00      PROA N 
ATOM   1759  HN  GLY P 115      15.122-202.812-178.015  1.00 97.00      PROA H 
ATOM   1760  CA  GLY P 115      16.879-203.346-178.941  1.00 97.00      PROA C 
ATOM   1761  HA1 GLY P 115      17.244-203.414-177.927  1.00 97.00      PROA H 
ATOM   1762  HA2 GLY P 115      17.547-202.812-179.601  1.00 97.00      PROA H 
ATOM   1763  C   GLY P 115      16.717-204.749-179.463  1.00 97.00      PROA C 
ATOM   1764  O   GLY P 115      15.944-205.009-180.367  1.00 97.00      PROA O 
ATOM   1765  N   TRP P 116      17.452-205.734-178.912  1.00 97.00      PROA N 
ATOM   1766  HN  TRP P 116      18.053-205.562-178.140  1.00 97.00      PROA H 
ATOM   1767  CA  TRP P 116      17.276-207.101-179.360  1.00 97.00      PROA C 
ATOM   1768  HA  TRP P 116      16.212-207.291-179.398  1.00 97.00      PROA H 
ATOM   1769  CB  TRP P 116      17.933-207.354-180.758  1.00 97.00      PROA C 
ATOM   1770  HB1 TRP P 116      18.938-207.813-180.675  1.00 97.00      PROA H 
ATOM   1771  HB2 TRP P 116      18.123-206.352-181.207  1.00 97.00      PROA H 
ATOM   1772  CG  TRP P 116      17.122-208.128-181.760  1.00 97.00      PROA C 
ATOM   1773  CD1 TRP P 116      17.310-207.989-183.111  1.00 97.00      PROA C 
ATOM   1774  HD1 TRP P 116      18.084-207.380-183.559  1.00 97.00      PROA H 
ATOM   1775  NE1 TRP P 116      16.434-208.786-183.791  1.00 97.00      PROA N 
ATOM   1776  HE1 TRP P 116      16.550-209.098-184.712  1.00 97.00      PROA H 
ATOM   1777  CE2 TRP P 116      15.644-209.454-182.910  1.00 97.00      PROA C 
ATOM   1778  CD2 TRP P 116      16.036-209.070-181.607  1.00 97.00      PROA C 
ATOM   1779  CE3 TRP P 116      15.368-209.627-180.514  1.00 97.00      PROA C 
ATOM   1780  HE3 TRP P 116      15.633-209.384-179.499  1.00 97.00      PROA H 
ATOM   1781  CZ3 TRP P 116      14.341-210.549-180.741  1.00 97.00      PROA C 
ATOM   1782  HZ3 TRP P 116      13.816-210.986-179.905  1.00 97.00      PROA H 
ATOM   1783  CZ2 TRP P 116      14.649-210.395-183.133  1.00 97.00      PROA C 
ATOM   1784  HZ2 TRP P 116      14.385-210.709-184.129  1.00 97.00      PROA H 
ATOM   1785  CH2 TRP P 116      13.992-210.930-182.030  1.00 97.00      PROA C 
ATOM   1786  HH2 TRP P 116      13.197-211.647-182.179  1.00 97.00      PROA H 
ATOM   1787  C   TRP P 116      17.856-208.017-178.297  1.00 97.00      PROA C 
ATOM   1788  O   TRP P 116      18.559-208.971-178.597  1.00 97.00      PROA O 
ATOM   1789  N   THR P 117      17.553-207.734-177.010  1.00 97.00      PROA N 
ATOM   1790  HN  THR P 117      16.957-206.946-176.849  1.00 97.00      PROA H 
ATOM   1791  CA  THR P 117      17.998-208.389-175.777  1.00 97.00      PROA C 
ATOM   1792  HA  THR P 117      18.898-207.861-175.500  1.00 97.00      PROA H 
ATOM   1793  CB  THR P 117      16.990-208.149-174.653  1.00 97.00      PROA C 
ATOM   1794  HB  THR P 117      15.968-208.365-175.036  1.00 97.00      PROA H 
ATOM   1795  OG1 THR P 117      17.039-206.788-174.244  1.00 97.00      PROA O 
ATOM   1796  HG1 THR P 117      16.715-206.267-174.987  1.00 97.00      PROA H 
ATOM   1797  CG2 THR P 117      17.240-208.993-173.388  1.00 97.00      PROA C 
ATOM   1798 HG21 THR P 117      18.267-208.818-173.004  1.00 97.00      PROA H 
ATOM   1799 HG22 THR P 117      17.102-210.076-173.580  1.00 97.00      PROA H 
ATOM   1800 HG23 THR P 117      16.519-208.697-172.595  1.00 97.00      PROA H 
ATOM   1801  C   THR P 117      18.421-209.855-175.858  1.00 97.00      PROA C 
ATOM   1802  O   THR P 117      17.699-210.690-176.391  1.00 97.00      PROA O 
ATOM   1803  N   ASN P 118      19.632-210.164-175.314  1.00 97.00      PROA N 
ATOM   1804  HN  ASN P 118      20.098-209.462-174.785  1.00 97.00      PROA H 
ATOM   1805  CA  ASN P 118      20.420-211.381-175.512  1.00 97.00      PROA C 
ATOM   1806  HA  ASN P 118      21.164-211.365-174.729  1.00 97.00      PROA H 
ATOM   1807  CB  ASN P 118      19.665-212.731-175.404  1.00 97.00      PROA C 
ATOM   1808  HB1 ASN P 118      20.371-213.588-175.438  1.00 97.00      PROA H 
ATOM   1809  HB2 ASN P 118      18.968-212.824-176.260  1.00 97.00      PROA H 
ATOM   1810  CG  ASN P 118      18.891-212.833-174.084  1.00 97.00      PROA C 
ATOM   1811  OD1 ASN P 118      19.166-212.145-173.096  1.00 97.00      PROA O 
ATOM   1812  ND2 ASN P 118      17.866-213.729-174.083  1.00 97.00      PROA N 
ATOM   1813 HD21 ASN P 118      17.709-214.288-174.898  1.00 97.00      PROA H 
ATOM   1814 HD22 ASN P 118      17.320-213.833-173.255  1.00 97.00      PROA H 
ATOM   1815  C   ASN P 118      21.186-211.282-176.819  1.00 97.00      PROA C 
ATOM   1816  O   ASN P 118      21.228-210.207-177.404  1.00 97.00      PROA O 
ATOM   1817  N   ASP P 119      21.849-212.377-177.290  1.00 97.00      PROA N 
ATOM   1818  HN  ASP P 119      21.818-213.251-176.816  1.00 97.00      PROA H 
ATOM   1819  CA  ASP P 119      22.601-212.356-178.533  1.00 97.00      PROA C 
ATOM   1820  HA  ASP P 119      22.019-211.765-179.215  1.00 97.00      PROA H 
ATOM   1821  CB  ASP P 119      23.997-211.685-178.379  1.00 97.00      PROA C 
ATOM   1822  HB1 ASP P 119      24.714-212.364-177.877  1.00 97.00      PROA H 
ATOM   1823  HB2 ASP P 119      23.900-210.767-177.756  1.00 97.00      PROA H 
ATOM   1824  CG  ASP P 119      24.546-211.260-179.739  1.00 97.00      PROA C 
ATOM   1825  OD1 ASP P 119      25.532-211.888-180.198  1.00 97.00      PROA O 
ATOM   1826  OD2 ASP P 119      23.969-210.342-180.364  1.00 97.00      PROA O 
ATOM   1827  C   ASP P 119      22.601-213.747-179.170  1.00 97.00      PROA C 
ATOM   1828  O   ASP P 119      21.590-214.435-179.068  1.00 97.00      PROA O 
ATOM   1829  N   ILE P 120      23.679-214.171-179.898  1.00 97.00      PROA N 
ATOM   1830  HN  ILE P 120      24.485-213.584-179.976  1.00 97.00      PROA H 
ATOM   1831  CA  ILE P 120      23.620-215.273-180.860  1.00 97.00      PROA C 
ATOM   1832  HA  ILE P 120      22.586-215.522-181.044  1.00 97.00      PROA H 
ATOM   1833  CB  ILE P 120      24.177-214.820-182.227  1.00 97.00      PROA C 
ATOM   1834  HB  ILE P 120      25.274-214.642-182.130  1.00 97.00      PROA H 
ATOM   1835  CG2 ILE P 120      23.951-215.929-183.282  1.00 97.00      PROA C 
ATOM   1836 HG21 ILE P 120      22.879-216.217-183.321  1.00 97.00      PROA H 
ATOM   1837 HG22 ILE P 120      24.559-216.822-183.047  1.00 97.00      PROA H 
ATOM   1838 HG23 ILE P 120      24.259-215.595-184.292  1.00 97.00      PROA H 
ATOM   1839  CG1 ILE P 120      23.563-213.466-182.691  1.00 97.00      PROA C 
ATOM   1840 HG11 ILE P 120      23.738-212.689-181.921  1.00 97.00      PROA H 
ATOM   1841 HG12 ILE P 120      22.467-213.580-182.803  1.00 97.00      PROA H 
ATOM   1842  CD  ILE P 120      24.157-212.918-183.997  1.00 97.00      PROA C 
ATOM   1843  HD1 ILE P 120      23.905-213.569-184.860  1.00 97.00      PROA H 
ATOM   1844  HD2 ILE P 120      25.262-212.849-183.913  1.00 97.00      PROA H 
ATOM   1845  HD3 ILE P 120      23.758-211.902-184.203  1.00 97.00      PROA H 
ATOM   1846  C   ILE P 120      24.356-216.556-180.407  1.00 97.00      PROA C 
ATOM   1847  O   ILE P 120      25.578-216.648-180.518  1.00 97.00      PROA O 
ATOM   1848  N   PRO P 121      23.642-217.595-179.950  1.00 97.00      PROA N 
ATOM   1849  CD  PRO P 121      22.461-217.384-179.114  1.00 97.00      PROA C 
ATOM   1850  HD1 PRO P 121      21.641-217.006-179.750  1.00 97.00      PROA H 
ATOM   1851  HD2 PRO P 121      22.674-216.659-178.297  1.00 97.00      PROA H 
ATOM   1852  CA  PRO P 121      24.029-219.014-179.951  1.00 97.00      PROA C 
ATOM   1853  HA  PRO P 121      24.822-219.114-179.225  1.00 97.00      PROA H 
ATOM   1854  CB  PRO P 121      22.734-219.719-179.534  1.00 97.00      PROA C 
ATOM   1855  HB1 PRO P 121      22.917-220.718-179.090  1.00 97.00      PROA H 
ATOM   1856  HB2 PRO P 121      22.047-219.818-180.405  1.00 97.00      PROA H 
ATOM   1857  CG  PRO P 121      22.105-218.750-178.535  1.00 97.00      PROA C 
ATOM   1858  HG1 PRO P 121      21.009-218.880-178.455  1.00 97.00      PROA H 
ATOM   1859  HG2 PRO P 121      22.573-218.873-177.534  1.00 97.00      PROA H 
ATOM   1860  C   PRO P 121      24.562-219.598-181.251  1.00 97.00      PROA C 
ATOM   1861  O   PRO P 121      24.304-219.039-182.309  1.00 97.00      PROA O 
ATOM   1862  N   ILE P 122      25.310-220.728-181.187  1.00 97.00      PROA N 
ATOM   1863  HN  ILE P 122      25.419-221.205-180.316  1.00 97.00      PROA H 
ATOM   1864  CA  ILE P 122      26.036-221.303-182.310  1.00 97.00      PROA C 
ATOM   1865  HA  ILE P 122      25.801-220.770-183.216  1.00 97.00      PROA H 
ATOM   1866  CB  ILE P 122      27.554-221.267-182.071  1.00 97.00      PROA C 
ATOM   1867  HB  ILE P 122      27.798-221.945-181.217  1.00 97.00      PROA H 
ATOM   1868  CG2 ILE P 122      28.311-221.786-183.315  1.00 97.00      PROA C 
ATOM   1869 HG21 ILE P 122      28.019-221.213-184.219  1.00 97.00      PROA H 
ATOM   1870 HG22 ILE P 122      28.101-222.860-183.493  1.00 97.00      PROA H 
ATOM   1871 HG23 ILE P 122      29.406-221.678-183.166  1.00 97.00      PROA H 
ATOM   1872  CG1 ILE P 122      28.070-219.862-181.643  1.00 97.00      PROA C 
ATOM   1873 HG11 ILE P 122      29.161-219.952-181.441  1.00 97.00      PROA H 
ATOM   1874 HG12 ILE P 122      27.595-219.565-180.684  1.00 97.00      PROA H 
ATOM   1875  CD  ILE P 122      27.858-218.745-182.671  1.00 97.00      PROA C 
ATOM   1876  HD1 ILE P 122      26.782-218.625-182.909  1.00 97.00      PROA H 
ATOM   1877  HD2 ILE P 122      28.410-218.960-183.609  1.00 97.00      PROA H 
ATOM   1878  HD3 ILE P 122      28.224-217.778-182.265  1.00 97.00      PROA H 
ATOM   1879  C   ILE P 122      25.608-222.752-182.488  1.00 97.00      PROA C 
ATOM   1880  O   ILE P 122      25.620-223.510-181.528  1.00 97.00      PROA O 
ATOM   1881  N   CYS P 123      25.245-223.206-183.719  1.00 97.00      PROA N 
ATOM   1882  HN  CYS P 123      25.139-222.601-184.504  1.00 97.00      PROA H 
ATOM   1883  CA  CYS P 123      25.080-224.630-183.983  1.00 97.00      PROA C 
ATOM   1884  HA  CYS P 123      24.860-225.132-183.054  1.00 97.00      PROA H 
ATOM   1885  CB  CYS P 123      23.927-224.986-184.963  1.00 97.00      PROA C 
ATOM   1886  HB1 CYS P 123      23.804-226.090-184.971  1.00 97.00      PROA H 
ATOM   1887  HB2 CYS P 123      24.198-224.676-185.988  1.00 97.00      PROA H 
ATOM   1888  SG  CYS P 123      22.330-224.218-184.562  1.00 97.00      PROA S 
ATOM   1889  C   CYS P 123      26.374-225.216-184.534  1.00 97.00      PROA C 
ATOM   1890  O   CYS P 123      27.154-224.529-185.190  1.00 97.00      PROA O 
ATOM   1891  N   GLU P 124      26.621-226.525-184.284  1.00 97.00      PROA N 
ATOM   1892  HN  GLU P 124      26.008-227.049-183.695  1.00 97.00      PROA H 
ATOM   1893  CA  GLU P 124      27.727-227.264-184.870  1.00 97.00      PROA C 
ATOM   1894  HA  GLU P 124      28.086-226.734-185.741  1.00 97.00      PROA H 
ATOM   1895  CB  GLU P 124      28.914-227.488-183.890  1.00 97.00      PROA C 
ATOM   1896  HB1 GLU P 124      29.042-228.548-183.591  1.00 97.00      PROA H 
ATOM   1897  HB2 GLU P 124      28.654-226.930-182.958  1.00 97.00      PROA H 
ATOM   1898  CG  GLU P 124      30.249-226.885-184.393  1.00 97.00      PROA C 
ATOM   1899  HG1 GLU P 124      30.895-226.655-183.516  1.00 97.00      PROA H 
ATOM   1900  HG2 GLU P 124      30.065-225.941-184.944  1.00 97.00      PROA H 
ATOM   1901  CD  GLU P 124      31.036-227.829-185.299  1.00 97.00      PROA C 
ATOM   1902  OE1 GLU P 124      32.233-228.046-184.984  1.00 97.00      PROA O 
ATOM   1903  OE2 GLU P 124      30.484-228.315-186.317  1.00 97.00      PROA O 
ATOM   1904  C   GLU P 124      27.154-228.574-185.361  1.00 97.00      PROA C 
ATOM   1905  O   GLU P 124      26.065-228.971-184.975  1.00 97.00      PROA O 
ATOM   1906  N   VAL P 125      27.856-229.266-186.281  1.00 97.00      PROA N 
ATOM   1907  HN  VAL P 125      28.789-228.977-186.502  1.00 97.00      PROA H 
ATOM   1908  CA  VAL P 125      27.320-230.395-187.026  1.00 97.00      PROA C 
ATOM   1909  HA  VAL P 125      26.263-230.225-187.166  1.00 97.00      PROA H 
ATOM   1910  CB  VAL P 125      27.956-230.482-188.416  1.00 97.00      PROA C 
ATOM   1911  HB  VAL P 125      28.002-229.443-188.818  1.00 97.00      PROA H 
ATOM   1912  CG1 VAL P 125      29.405-231.004-188.362  1.00 97.00      PROA C 
ATOM   1913 HG11 VAL P 125      29.436-232.075-188.073  1.00 97.00      PROA H 
ATOM   1914 HG12 VAL P 125      29.989-230.416-187.629  1.00 97.00      PROA H 
ATOM   1915 HG13 VAL P 125      29.889-230.894-189.355  1.00 97.00      PROA H 
ATOM   1916  CG2 VAL P 125      27.073-231.308-189.372  1.00 97.00      PROA C 
ATOM   1917 HG21 VAL P 125      26.035-230.917-189.377  1.00 97.00      PROA H 
ATOM   1918 HG22 VAL P 125      27.052-232.372-189.060  1.00 97.00      PROA H 
ATOM   1919 HG23 VAL P 125      27.470-231.250-190.407  1.00 97.00      PROA H 
ATOM   1920  C   VAL P 125      27.481-231.686-186.243  1.00 97.00      PROA C 
ATOM   1921  O   VAL P 125      28.380-231.812-185.417  1.00 97.00      PROA O 
ATOM   1922  N   VAL P 126      26.604-232.697-186.466  1.00 97.00      PROA N 
ATOM   1923  HN  VAL P 126      25.785-232.559-187.024  1.00 97.00      PROA H 
ATOM   1924  CA  VAL P 126      26.843-234.046-185.970  1.00 97.00      PROA C 
ATOM   1925  HA  VAL P 126      27.046-233.948-184.913  1.00 97.00      PROA H 
ATOM   1926  CB  VAL P 126      25.655-234.990-186.091  1.00 97.00      PROA C 
ATOM   1927  HB  VAL P 126      25.961-236.021-185.798  1.00 97.00      PROA H 
ATOM   1928  CG1 VAL P 126      24.572-234.536-185.101  1.00 97.00      PROA C 
ATOM   1929 HG11 VAL P 126      24.152-233.550-185.394  1.00 97.00      PROA H 
ATOM   1930 HG12 VAL P 126      24.977-234.466-184.071  1.00 97.00      PROA H 
ATOM   1931 HG13 VAL P 126      23.754-235.282-185.105  1.00 97.00      PROA H 
ATOM   1932  CG2 VAL P 126      25.098-235.044-187.526  1.00 97.00      PROA C 
ATOM   1933 HG21 VAL P 126      25.879-235.308-188.263  1.00 97.00      PROA H 
ATOM   1934 HG22 VAL P 126      24.653-234.075-187.811  1.00 97.00      PROA H 
ATOM   1935 HG23 VAL P 126      24.294-235.801-187.592  1.00 97.00      PROA H 
ATOM   1936  C   VAL P 126      28.072-234.696-186.588  1.00 97.00      PROA C 
ATOM   1937  O   VAL P 126      28.227-234.747-187.804  1.00 97.00      PROA O 
ATOM   1938  N   LYS P 127      28.988-235.209-185.733  1.00 97.00      PROA N 
ATOM   1939  HN  LYS P 127      28.857-235.123-184.750  1.00 97.00      PROA H 
ATOM   1940  CA  LYS P 127      30.273-235.727-186.161  1.00 97.00      PROA C 
ATOM   1941  HA  LYS P 127      30.371-235.605-187.229  1.00 97.00      PROA H 
ATOM   1942  CB  LYS P 127      31.435-234.938-185.509  1.00 97.00      PROA C 
ATOM   1943  HB1 LYS P 127      32.401-235.293-185.928  1.00 97.00      PROA H 
ATOM   1944  HB2 LYS P 127      31.447-235.087-184.408  1.00 97.00      PROA H 
ATOM   1945  CG  LYS P 127      31.274-233.441-185.819  1.00 97.00      PROA C 
ATOM   1946  HG1 LYS P 127      30.415-233.038-185.246  1.00 97.00      PROA H 
ATOM   1947  HG2 LYS P 127      31.036-233.343-186.904  1.00 97.00      PROA H 
ATOM   1948  CD  LYS P 127      32.481-232.546-185.526  1.00 97.00      PROA C 
ATOM   1949  HD1 LYS P 127      33.374-232.999-186.000  1.00 97.00      PROA H 
ATOM   1950  HD2 LYS P 127      32.660-232.495-184.431  1.00 97.00      PROA H 
ATOM   1951  CE  LYS P 127      32.234-231.139-186.087  1.00 97.00      PROA C 
ATOM   1952  HE1 LYS P 127      31.383-230.667-185.552  1.00 97.00      PROA H 
ATOM   1953  HE2 LYS P 127      31.998-231.191-187.171  1.00 97.00      PROA H 
ATOM   1954  NZ  LYS P 127      33.407-230.259-185.946  1.00 97.00      PROA N 
ATOM   1955  HZ1 LYS P 127      33.953-230.275-186.836  1.00 97.00      PROA H 
ATOM   1956  HZ2 LYS P 127      34.030-230.585-185.186  1.00 97.00      PROA H 
ATOM   1957  HZ3 LYS P 127      33.071-229.289-185.748  1.00 97.00      PROA H 
ATOM   1958  C   LYS P 127      30.346-237.209-185.895  1.00 97.00      PROA C 
ATOM   1959  O   LYS P 127      31.149-237.689-185.097  1.00 97.00      PROA O 
ATOM   1960  N   CYS P 128      29.453-237.955-186.583  1.00 97.00      PROA N 
ATOM   1961  HN  CYS P 128      28.816-237.475-187.183  1.00 97.00      PROA H 
ATOM   1962  CA  CYS P 128      29.262-239.395-186.566  1.00 97.00      PROA C 
ATOM   1963  HA  CYS P 128      28.675-239.574-185.679  1.00 97.00      PROA H 
ATOM   1964  CB  CYS P 128      28.390-239.836-187.767  1.00 97.00      PROA C 
ATOM   1965  HB1 CYS P 128      28.190-240.923-187.693  1.00 97.00      PROA H 
ATOM   1966  HB2 CYS P 128      28.936-239.639-188.714  1.00 97.00      PROA H 
ATOM   1967  SG  CYS P 128      26.766-239.013-187.793  1.00 97.00      PROA S 
ATOM   1968  C   CYS P 128      30.501-240.290-186.427  1.00 97.00      PROA C 
ATOM   1969  O   CYS P 128      31.532-240.072-187.056  1.00 97.00      PROA O 
ATOM   1970  N   LEU P 129      30.387-241.322-185.555  1.00 97.00      PROA N 
ATOM   1971  HN  LEU P 129      29.510-241.429-185.091  1.00 97.00      PROA H 
ATOM   1972  CA  LEU P 129      31.370-242.311-185.117  1.00 97.00      PROA C 
ATOM   1973  HA  LEU P 129      31.831-241.817-184.279  1.00 97.00      PROA H 
ATOM   1974  CB  LEU P 129      30.673-243.582-184.558  1.00 97.00      PROA C 
ATOM   1975  HB1 LEU P 129      31.446-244.220-184.074  1.00 97.00      PROA H 
ATOM   1976  HB2 LEU P 129      30.226-244.169-185.390  1.00 97.00      PROA H 
ATOM   1977  CG  LEU P 129      29.563-243.317-183.507  1.00 97.00      PROA C 
ATOM   1978  HG  LEU P 129      29.789-242.355-182.989  1.00 97.00      PROA H 
ATOM   1979  CD1 LEU P 129      28.159-243.219-184.134  1.00 97.00      PROA C 
ATOM   1980 HD11 LEU P 129      27.878-244.190-184.595  1.00 97.00      PROA H 
ATOM   1981 HD12 LEU P 129      28.106-242.433-184.913  1.00 97.00      PROA H 
ATOM   1982 HD13 LEU P 129      27.412-242.976-183.349  1.00 97.00      PROA H 
ATOM   1983  CD2 LEU P 129      29.553-244.420-182.432  1.00 97.00      PROA C 
ATOM   1984 HD21 LEU P 129      30.532-244.470-181.912  1.00 97.00      PROA H 
ATOM   1985 HD22 LEU P 129      29.345-245.405-182.901  1.00 97.00      PROA H 
ATOM   1986 HD23 LEU P 129      28.761-244.213-181.682  1.00 97.00      PROA H 
ATOM   1987  C   LEU P 129      32.482-242.787-186.077  1.00 97.00      PROA C 
ATOM   1988  O   LEU P 129      32.209-243.005-187.251  1.00 97.00      PROA O 
ATOM   1989  N   PRO P 130      33.735-243.009-185.655  1.00 97.00      PROA N 
ATOM   1990  CD  PRO P 130      34.236-242.538-184.357  1.00 97.00      PROA C 
ATOM   1991  HD1 PRO P 130      33.705-243.081-183.544  1.00 97.00      PROA H 
ATOM   1992  HD2 PRO P 130      34.087-241.441-184.250  1.00 97.00      PROA H 
ATOM   1993  CA  PRO P 130      34.793-243.712-186.402  1.00 97.00      PROA C 
ATOM   1994  HA  PRO P 130      35.223-242.975-187.064  1.00 97.00      PROA H 
ATOM   1995  CB  PRO P 130      35.773-244.103-185.288  1.00 97.00      PROA C 
ATOM   1996  HB1 PRO P 130      36.799-244.284-185.654  1.00 97.00      PROA H 
ATOM   1997  HB2 PRO P 130      35.409-245.004-184.747  1.00 97.00      PROA H 
ATOM   1998  CG  PRO P 130      35.723-242.895-184.350  1.00 97.00      PROA C 
ATOM   1999  HG1 PRO P 130      36.109-243.116-183.336  1.00 97.00      PROA H 
ATOM   2000  HG2 PRO P 130      36.308-242.060-184.795  1.00 97.00      PROA H 
ATOM   2001  C   PRO P 130      34.408-244.890-187.305  1.00 97.00      PROA C 
ATOM   2002  O   PRO P 130      33.807-245.848-186.827  1.00 97.00      PROA O 
ATOM   2003  N   VAL P 131      34.772-244.849-188.612  1.00 97.00      PROA N 
ATOM   2004  HN  VAL P 131      35.405-244.145-188.937  1.00 97.00      PROA H 
ATOM   2005  CA  VAL P 131      34.243-245.741-189.627  1.00 97.00      PROA C 
ATOM   2006  HA  VAL P 131      33.398-246.263-189.205  1.00 97.00      PROA H 
ATOM   2007  CB  VAL P 131      33.702-245.005-190.856  1.00 97.00      PROA C 
ATOM   2008  HB  VAL P 131      33.024-245.697-191.408  1.00 97.00      PROA H 
ATOM   2009  CG1 VAL P 131      32.854-243.806-190.387  1.00 97.00      PROA C 
ATOM   2010 HG11 VAL P 131      33.492-243.010-189.955  1.00 97.00      PROA H 
ATOM   2011 HG12 VAL P 131      32.119-244.119-189.620  1.00 97.00      PROA H 
ATOM   2012 HG13 VAL P 131      32.299-243.368-191.240  1.00 97.00      PROA H 
ATOM   2013  CG2 VAL P 131      34.811-244.566-191.834  1.00 97.00      PROA C 
ATOM   2014 HG21 VAL P 131      35.209-245.431-192.400  1.00 97.00      PROA H 
ATOM   2015 HG22 VAL P 131      35.644-244.099-191.282  1.00 97.00      PROA H 
ATOM   2016 HG23 VAL P 131      34.412-243.828-192.563  1.00 97.00      PROA H 
ATOM   2017  C   VAL P 131      35.246-246.791-190.066  1.00 97.00      PROA C 
ATOM   2018  O   VAL P 131      34.872-247.678-190.828  1.00 97.00      PROA O 
ATOM   2019  N   THR P 132      36.514-246.753-189.571  1.00 97.00      PROA N 
ATOM   2020  HN  THR P 132      36.789-245.951-189.039  1.00 97.00      PROA H 
ATOM   2021  CA  THR P 132      37.567-247.776-189.712  1.00 97.00      PROA C 
ATOM   2022  HA  THR P 132      38.131-247.485-190.586  1.00 97.00      PROA H 
ATOM   2023  CB  THR P 132      38.545-247.829-188.529  1.00 97.00      PROA C 
ATOM   2024  HB  THR P 132      38.944-248.850-188.326  1.00 97.00      PROA H 
ATOM   2025  OG1 THR P 132      37.931-247.381-187.328  1.00 97.00      PROA O 
ATOM   2026  HG1 THR P 132      37.896-246.420-187.422  1.00 97.00      PROA H 
ATOM   2027  CG2 THR P 132      39.767-246.938-188.821  1.00 97.00      PROA C 
ATOM   2028 HG21 THR P 132      39.456-245.912-189.101  1.00 97.00      PROA H 
ATOM   2029 HG22 THR P 132      40.361-247.360-189.657  1.00 97.00      PROA H 
ATOM   2030 HG23 THR P 132      40.417-246.875-187.922  1.00 97.00      PROA H 
ATOM   2031  C   THR P 132      37.113-249.208-189.958  1.00 97.00      PROA C 
ATOM   2032  O   THR P 132      36.458-249.812-189.117  1.00 97.00      PROA O 
ATOM   2033  N   ALA P 133      37.496-249.803-191.108  1.00 97.00      PROA N 
ATOM   2034  HN  ALA P 133      38.052-249.326-191.782  1.00 97.00      PROA H 
ATOM   2035  CA  ALA P 133      37.052-251.123-191.489  1.00 97.00      PROA C 
ATOM   2036  HA  ALA P 133      36.124-251.351-190.987  1.00 97.00      PROA H 
ATOM   2037  CB  ALA P 133      36.770-251.180-193.003  1.00 97.00      PROA C 
ATOM   2038  HB1 ALA P 133      37.682-250.935-193.588  1.00 97.00      PROA H 
ATOM   2039  HB2 ALA P 133      35.986-250.441-193.269  1.00 97.00      PROA H 
ATOM   2040  HB3 ALA P 133      36.412-252.185-193.307  1.00 97.00      PROA H 
ATOM   2041  C   ALA P 133      38.113-252.164-191.176  1.00 97.00      PROA C 
ATOM   2042  O   ALA P 133      39.263-251.982-191.575  1.00 97.00      PROA O 
ATOM   2043  N   PRO P 134      37.818-253.281-190.504  1.00 97.00      PROA N 
ATOM   2044  CD  PRO P 134      36.652-253.440-189.634  1.00 97.00      PROA C 
ATOM   2045  HD1 PRO P 134      35.760-253.623-190.272  1.00 97.00      PROA H 
ATOM   2046  HD2 PRO P 134      36.493-252.547-188.991  1.00 97.00      PROA H 
ATOM   2047  CA  PRO P 134      38.524-254.549-190.686  1.00 97.00      PROA C 
ATOM   2048  HA  PRO P 134      39.540-254.404-190.350  1.00 97.00      PROA H 
ATOM   2049  CB  PRO P 134      37.732-255.555-189.825  1.00 97.00      PROA C 
ATOM   2050  HB1 PRO P 134      38.396-256.295-189.336  1.00 97.00      PROA H 
ATOM   2051  HB2 PRO P 134      36.974-256.096-190.435  1.00 97.00      PROA H 
ATOM   2052  CG  PRO P 134      36.985-254.681-188.809  1.00 97.00      PROA C 
ATOM   2053  HG1 PRO P 134      36.085-255.178-188.394  1.00 97.00      PROA H 
ATOM   2054  HG2 PRO P 134      37.672-254.400-187.980  1.00 97.00      PROA H 
ATOM   2055  C   PRO P 134      38.576-254.988-192.142  1.00 97.00      PROA C 
ATOM   2056  O   PRO P 134      37.620-254.731-192.873  1.00 97.00      PROA O 
ATOM   2057  N   GLU P 135      39.666-255.657-192.589  1.00 97.00      PROA N 
ATOM   2058  HN  GLU P 135      40.455-255.822-192.002  1.00 97.00      PROA H 
ATOM   2059  CA  GLU P 135      39.732-256.211-193.930  1.00 97.00      PROA C 
ATOM   2060  HA  GLU P 135      39.487-255.381-194.579  1.00 97.00      PROA H 
ATOM   2061  CB  GLU P 135      41.165-256.642-194.361  1.00 97.00      PROA C 
ATOM   2062  HB1 GLU P 135      41.584-257.265-193.537  1.00 97.00      PROA H 
ATOM   2063  HB2 GLU P 135      41.789-255.723-194.422  1.00 97.00      PROA H 
ATOM   2064  CG  GLU P 135      41.344-257.462-195.669  1.00 97.00      PROA C 
ATOM   2065  HG1 GLU P 135      40.850-258.451-195.574  1.00 97.00      PROA H 
ATOM   2066  HG2 GLU P 135      42.431-257.636-195.826  1.00 97.00      PROA H 
ATOM   2067  CD  GLU P 135      40.818-256.801-196.941  1.00 97.00      PROA C 
ATOM   2068  OE1 GLU P 135      41.146-257.338-198.034  1.00 97.00      PROA O 
ATOM   2069  OE2 GLU P 135      40.079-255.787-196.853  1.00 97.00      PROA O 
ATOM   2070  C   GLU P 135      38.661-257.257-194.204  1.00 97.00      PROA C 
ATOM   2071  O   GLU P 135      38.266-258.017-193.322  1.00 97.00      PROA O 
ATOM   2072  N   ASN P 136      38.163-257.225-195.457  1.00 97.00      PROA N 
ATOM   2073  HN  ASN P 136      38.659-256.629-196.088  1.00 97.00      PROA H 
ATOM   2074  CA  ASN P 136      37.060-257.930-196.072  1.00 97.00      PROA C 
ATOM   2075  HA  ASN P 136      37.386-258.123-197.076  1.00 97.00      PROA H 
ATOM   2076  CB  ASN P 136      36.652-259.301-195.469  1.00 97.00      PROA C 
ATOM   2077  HB1 ASN P 136      35.782-259.718-196.018  1.00 97.00      PROA H 
ATOM   2078  HB2 ASN P 136      36.368-259.210-194.402  1.00 97.00      PROA H 
ATOM   2079  CG  ASN P 136      37.809-260.288-195.668  1.00 97.00      PROA C 
ATOM   2080  OD1 ASN P 136      38.122-260.675-196.798  1.00 97.00      PROA O 
ATOM   2081  ND2 ASN P 136      38.456-260.715-194.553  1.00 97.00      PROA N 
ATOM   2082 HD21 ASN P 136      38.290-260.241-193.689  1.00 97.00      PROA H 
ATOM   2083 HD22 ASN P 136      39.180-261.395-194.657  1.00 97.00      PROA H 
ATOM   2084  C   ASN P 136      35.876-257.014-196.253  1.00 97.00      PROA C 
ATOM   2085  O   ASN P 136      34.898-257.414-196.875  1.00 97.00      PROA O 
ATOM   2086  N   GLY P 137      35.978-255.739-195.804  1.00 97.00      PROA N 
ATOM   2087  HN  GLY P 137      36.750-255.484-195.228  1.00 97.00      PROA H 
ATOM   2088  CA  GLY P 137      35.034-254.680-196.123  1.00 97.00      PROA C 
ATOM   2089  HA1 GLY P 137      34.555-254.385-195.201  1.00 97.00      PROA H 
ATOM   2090  HA2 GLY P 137      34.334-255.005-196.881  1.00 97.00      PROA H 
ATOM   2091  C   GLY P 137      35.774-253.484-196.653  1.00 97.00      PROA C 
ATOM   2092  O   GLY P 137      36.465-252.788-195.915  1.00 97.00      PROA O 
ATOM   2093  N   LYS P 138      35.623-253.186-197.959  1.00 97.00      PROA N 
ATOM   2094  HN  LYS P 138      35.043-253.739-198.557  1.00 97.00      PROA H 
ATOM   2095  CA  LYS P 138      36.289-252.078-198.604  1.00 97.00      PROA C 
ATOM   2096  HA  LYS P 138      37.216-251.870-198.090  1.00 97.00      PROA H 
ATOM   2097  CB  LYS P 138      36.596-252.384-200.094  1.00 97.00      PROA C 
ATOM   2098  HB1 LYS P 138      37.018-251.481-200.588  1.00 97.00      PROA H 
ATOM   2099  HB2 LYS P 138      35.647-252.639-200.615  1.00 97.00      PROA H 
ATOM   2100  CG  LYS P 138      37.584-253.545-200.311  1.00 97.00      PROA C 
ATOM   2101  HG1 LYS P 138      37.657-253.739-201.405  1.00 97.00      PROA H 
ATOM   2102  HG2 LYS P 138      37.179-254.468-199.840  1.00 97.00      PROA H 
ATOM   2103  CD  LYS P 138      38.991-253.234-199.768  1.00 97.00      PROA C 
ATOM   2104  HD1 LYS P 138      38.946-253.120-198.662  1.00 97.00      PROA H 
ATOM   2105  HD2 LYS P 138      39.319-252.259-200.190  1.00 97.00      PROA H 
ATOM   2106  CE  LYS P 138      40.054-254.278-200.126  1.00 97.00      PROA C 
ATOM   2107  HE1 LYS P 138      41.049-253.960-199.742  1.00 97.00      PROA H 
ATOM   2108  HE2 LYS P 138      40.116-254.437-201.222  1.00 97.00      PROA H 
ATOM   2109  NZ  LYS P 138      39.727-255.555-199.496  1.00 97.00      PROA N 
ATOM   2110  HZ1 LYS P 138      38.868-256.000-199.878  1.00 97.00      PROA H 
ATOM   2111  HZ2 LYS P 138      39.591-255.411-198.470  1.00 97.00      PROA H 
ATOM   2112  HZ3 LYS P 138      40.512-256.236-199.547  1.00 97.00      PROA H 
ATOM   2113  C   LYS P 138      35.439-250.831-198.547  1.00 97.00      PROA C 
ATOM   2114  O   LYS P 138      34.395-250.746-199.182  1.00 97.00      PROA O 
ATOM   2115  N   ILE P 139      35.887-249.795-197.804  1.00 97.00      PROA N 
ATOM   2116  HN  ILE P 139      36.702-249.883-197.236  1.00 97.00      PROA H 
ATOM   2117  CA  ILE P 139      35.241-248.494-197.811  1.00 97.00      PROA C 
ATOM   2118  HA  ILE P 139      34.181-248.656-197.701  1.00 97.00      PROA H 
ATOM   2119  CB  ILE P 139      35.687-247.602-196.655  1.00 97.00      PROA C 
ATOM   2120  HB  ILE P 139      36.794-247.477-196.708  1.00 97.00      PROA H 
ATOM   2121  CG2 ILE P 139      35.025-246.210-196.771  1.00 97.00      PROA C 
ATOM   2122 HG21 ILE P 139      33.928-246.317-196.911  1.00 97.00      PROA H 
ATOM   2123 HG22 ILE P 139      35.447-245.634-197.619  1.00 97.00      PROA H 
ATOM   2124 HG23 ILE P 139      35.199-245.622-195.847  1.00 97.00      PROA H 
ATOM   2125  CG1 ILE P 139      35.356-248.245-195.285  1.00 97.00      PROA C 
ATOM   2126 HG11 ILE P 139      35.540-249.340-195.308  1.00 97.00      PROA H 
ATOM   2127 HG12 ILE P 139      34.272-248.097-195.084  1.00 97.00      PROA H 
ATOM   2128  CD  ILE P 139      36.183-247.656-194.135  1.00 97.00      PROA C 
ATOM   2129  HD1 ILE P 139      36.056-246.556-194.077  1.00 97.00      PROA H 
ATOM   2130  HD2 ILE P 139      37.262-247.874-194.283  1.00 97.00      PROA H 
ATOM   2131  HD3 ILE P 139      35.864-248.094-193.167  1.00 97.00      PROA H 
ATOM   2132  C   ILE P 139      35.489-247.801-199.144  1.00 97.00      PROA C 
ATOM   2133  O   ILE P 139      36.633-247.538-199.509  1.00 97.00      PROA O 
ATOM   2134  N   VAL P 140      34.411-247.494-199.908  1.00 97.00      PROA N 
ATOM   2135  HN  VAL P 140      33.494-247.762-199.617  1.00 97.00      PROA H 
ATOM   2136  CA  VAL P 140      34.528-246.898-201.230  1.00 97.00      PROA C 
ATOM   2137  HA  VAL P 140      35.540-247.026-201.587  1.00 97.00      PROA H 
ATOM   2138  CB  VAL P 140      33.619-247.570-202.261  1.00 97.00      PROA C 
ATOM   2139  HB  VAL P 140      33.757-247.080-203.253  1.00 97.00      PROA H 
ATOM   2140  CG1 VAL P 140      34.048-249.045-202.416  1.00 97.00      PROA C 
ATOM   2141 HG11 VAL P 140      33.875-249.608-201.475  1.00 97.00      PROA H 
ATOM   2142 HG12 VAL P 140      35.124-249.115-202.681  1.00 97.00      PROA H 
ATOM   2143 HG13 VAL P 140      33.454-249.532-203.219  1.00 97.00      PROA H 
ATOM   2144  CG2 VAL P 140      32.131-247.465-201.871  1.00 97.00      PROA C 
ATOM   2145 HG21 VAL P 140      31.813-246.408-201.760  1.00 97.00      PROA H 
ATOM   2146 HG22 VAL P 140      31.936-248.003-200.923  1.00 97.00      PROA H 
ATOM   2147 HG23 VAL P 140      31.504-247.935-202.659  1.00 97.00      PROA H 
ATOM   2148  C   VAL P 140      34.282-245.399-201.200  1.00 97.00      PROA C 
ATOM   2149  O   VAL P 140      34.316-244.739-202.239  1.00 97.00      PROA O 
ATOM   2150  N   SER P 141      34.060-244.816-200.001  1.00 97.00      PROA N 
ATOM   2151  HN  SER P 141      34.003-245.382-199.185  1.00 97.00      PROA H 
ATOM   2152  CA  SER P 141      33.859-243.386-199.844  1.00 97.00      PROA C 
ATOM   2153  HA  SER P 141      34.218-242.879-200.731  1.00 97.00      PROA H 
ATOM   2154  CB  SER P 141      32.363-242.999-199.677  1.00 97.00      PROA C 
ATOM   2155  HB1 SER P 141      31.844-243.212-200.635  1.00 97.00      PROA H 
ATOM   2156  HB2 SER P 141      32.257-241.912-199.465  1.00 97.00      PROA H 
ATOM   2157  OG  SER P 141      31.710-243.763-198.671  1.00 97.00      PROA O 
ATOM   2158  HG1 SER P 141      30.921-243.266-198.423  1.00 97.00      PROA H 
ATOM   2159  C   SER P 141      34.697-242.819-198.717  1.00 97.00      PROA C 
ATOM   2160  O   SER P 141      35.812-242.360-198.951  1.00 97.00      PROA O 
ATOM   2161  N   SER P 142      34.159-242.817-197.474  1.00 97.00      PROA N 
ATOM   2162  HN  SER P 142      33.262-243.245-197.377  1.00 97.00      PROA H 
ATOM   2163  CA  SER P 142      34.642-242.068-196.317  1.00 97.00      PROA C 
ATOM   2164  HA  SER P 142      33.946-242.294-195.524  1.00 97.00      PROA H 
ATOM   2165  CB  SER P 142      36.053-242.505-195.800  1.00 97.00      PROA C 
ATOM   2166  HB1 SER P 142      36.108-243.612-195.801  1.00 97.00      PROA H 
ATOM   2167  HB2 SER P 142      36.193-242.166-194.750  1.00 97.00      PROA H 
ATOM   2168  OG  SER P 142      37.136-242.009-196.585  1.00 97.00      PROA O 
ATOM   2169  HG1 SER P 142      36.925-242.220-197.501  1.00 97.00      PROA H 
ATOM   2170  C   SER P 142      34.558-240.563-196.550  1.00 97.00      PROA C 
ATOM   2171  O   SER P 142      33.814-240.093-197.409  1.00 97.00      PROA O 
ATOM   2172  N   ALA P 143      35.314-239.772-195.755  1.00 97.00      PROA N 
ATOM   2173  HN  ALA P 143      35.868-240.169-195.028  1.00 97.00      PROA H 
ATOM   2174  CA  ALA P 143      35.478-238.350-195.954  1.00 97.00      PROA C 
ATOM   2175  HA  ALA P 143      34.990-238.039-196.868  1.00 97.00      PROA H 
ATOM   2176  CB  ALA P 143      34.879-237.578-194.767  1.00 97.00      PROA C 
ATOM   2177  HB1 ALA P 143      35.376-237.864-193.817  1.00 97.00      PROA H 
ATOM   2178  HB2 ALA P 143      33.800-237.827-194.675  1.00 97.00      PROA H 
ATOM   2179  HB3 ALA P 143      34.975-236.482-194.909  1.00 97.00      PROA H 
ATOM   2180  C   ALA P 143      36.954-238.026-196.095  1.00 97.00      PROA C 
ATOM   2181  O   ALA P 143      37.350-236.863-196.026  1.00 97.00      PROA O 
ATOM   2182  N   MET P 144      37.795-239.066-196.309  1.00 97.00      PROA N 
ATOM   2183  HN  MET P 144      37.417-239.982-196.432  1.00 97.00      PROA H 
ATOM   2184  CA  MET P 144      39.239-239.008-196.418  1.00 97.00      PROA C 
ATOM   2185  HA  MET P 144      39.504-240.016-196.694  1.00 97.00      PROA H 
ATOM   2186  CB  MET P 144      39.785-238.114-197.563  1.00 97.00      PROA C 
ATOM   2187  HB1 MET P 144      40.894-238.184-197.599  1.00 97.00      PROA H 
ATOM   2188  HB2 MET P 144      39.524-237.052-197.366  1.00 97.00      PROA H 
ATOM   2189  CG  MET P 144      39.235-238.521-198.948  1.00 97.00      PROA C 
ATOM   2190  HG1 MET P 144      39.651-237.825-199.709  1.00 97.00      PROA H 
ATOM   2191  HG2 MET P 144      38.133-238.366-198.943  1.00 97.00      PROA H 
ATOM   2192  SD  MET P 144      39.610-240.237-199.435  1.00 97.00      PROA S 
ATOM   2193  CE  MET P 144      38.319-240.347-200.706  1.00 97.00      PROA C 
ATOM   2194  HE1 MET P 144      38.449-239.557-201.477  1.00 97.00      PROA H 
ATOM   2195  HE2 MET P 144      37.309-240.229-200.257  1.00 97.00      PROA H 
ATOM   2196  HE3 MET P 144      38.348-241.334-201.215  1.00 97.00      PROA H 
ATOM   2197  C   MET P 144      39.955-238.814-195.098  1.00 97.00      PROA C 
ATOM   2198  O   MET P 144      39.437-238.220-194.163  1.00 97.00      PROA O 
ATOM   2199  N   GLU P 145      41.176-239.387-194.999  1.00 97.00      PROA N 
ATOM   2200  HN  GLU P 145      41.649-239.644-195.838  1.00 97.00      PROA H 
ATOM   2201  CA  GLU P 145      42.008-239.515-193.817  1.00 97.00      PROA C 
ATOM   2202  HA  GLU P 145      42.902-239.998-194.161  1.00 97.00      PROA H 
ATOM   2203  CB  GLU P 145      42.498-238.149-193.272  1.00 97.00      PROA C 
ATOM   2204  HB1 GLU P 145      43.238-238.345-192.464  1.00 97.00      PROA H 
ATOM   2205  HB2 GLU P 145      41.649-237.595-192.831  1.00 97.00      PROA H 
ATOM   2206  CG  GLU P 145      43.183-237.262-194.344  1.00 97.00      PROA C 
ATOM   2207  HG1 GLU P 145      43.846-236.507-193.875  1.00 97.00      PROA H 
ATOM   2208  HG2 GLU P 145      42.400-236.726-194.926  1.00 97.00      PROA H 
ATOM   2209  CD  GLU P 145      43.998-238.106-195.324  1.00 97.00      PROA C 
ATOM   2210  OE1 GLU P 145      45.073-238.614-194.912  1.00 97.00      PROA O 
ATOM   2211  OE2 GLU P 145      43.523-238.296-196.477  1.00 97.00      PROA O 
ATOM   2212  C   GLU P 145      41.379-240.403-192.740  1.00 97.00      PROA C 
ATOM   2213  O   GLU P 145      40.426-239.948-192.116  1.00 97.00      PROA O 
ATOM   2214  N   PRO P 146      41.824-241.643-192.466  1.00 97.00      PROA N 
ATOM   2215  CD  PRO P 146      42.866-242.323-193.252  1.00 97.00      PROA C 
ATOM   2216  HD1 PRO P 146      43.858-242.022-192.850  1.00 97.00      PROA H 
ATOM   2217  HD2 PRO P 146      42.805-242.076-194.335  1.00 97.00      PROA H 
ATOM   2218  CA  PRO P 146      41.055-242.616-191.683  1.00 97.00      PROA C 
ATOM   2219  HA  PRO P 146      40.144-242.823-192.228  1.00 97.00      PROA H 
ATOM   2220  CB  PRO P 146      41.955-243.860-191.666  1.00 97.00      PROA C 
ATOM   2221  HB1 PRO P 146      41.381-244.793-191.498  1.00 97.00      PROA H 
ATOM   2222  HB2 PRO P 146      42.747-243.767-190.890  1.00 97.00      PROA H 
ATOM   2223  CG  PRO P 146      42.625-243.820-193.041  1.00 97.00      PROA C 
ATOM   2224  HG1 PRO P 146      43.561-244.411-193.085  1.00 97.00      PROA H 
ATOM   2225  HG2 PRO P 146      41.916-244.191-193.815  1.00 97.00      PROA H 
ATOM   2226  C   PRO P 146      40.639-242.197-190.282  1.00 97.00      PROA C 
ATOM   2227  O   PRO P 146      41.447-242.252-189.357  1.00 97.00      PROA O 
ATOM   2228  N   ASP P 147      39.359-241.785-190.132  1.00 97.00      PROA N 
ATOM   2229  HN  ASP P 147      38.761-241.749-190.928  1.00 97.00      PROA H 
ATOM   2230  CA  ASP P 147      38.713-241.426-188.888  1.00 97.00      PROA C 
ATOM   2231  HA  ASP P 147      37.693-241.243-189.173  1.00 97.00      PROA H 
ATOM   2232  CB  ASP P 147      38.641-242.579-187.850  1.00 97.00      PROA C 
ATOM   2233  HB1 ASP P 147      38.182-242.241-186.900  1.00 97.00      PROA H 
ATOM   2234  HB2 ASP P 147      39.651-242.986-187.641  1.00 97.00      PROA H 
ATOM   2235  CG  ASP P 147      37.768-243.706-188.401  1.00 97.00      PROA C 
ATOM   2236  OD1 ASP P 147      37.038-243.496-189.395  1.00 97.00      PROA O 
ATOM   2237  OD2 ASP P 147      37.757-244.789-187.778  1.00 97.00      PROA O 
ATOM   2238  C   ASP P 147      39.081-240.047-188.386  1.00 97.00      PROA C 
ATOM   2239  O   ASP P 147      38.817-239.671-187.246  1.00 97.00      PROA O 
ATOM   2240  N   ARG P 148      39.603-239.213-189.311  1.00 97.00      PROA N 
ATOM   2241  HN  ARG P 148      39.896-239.591-190.188  1.00 97.00      PROA H 
ATOM   2242  CA  ARG P 148      39.542-237.767-189.256  1.00 97.00      PROA C 
ATOM   2243  HA  ARG P 148      39.928-237.448-188.298  1.00 97.00      PROA H 
ATOM   2244  CB  ARG P 148      40.406-237.180-190.408  1.00 97.00      PROA C 
ATOM   2245  HB1 ARG P 148      39.985-237.610-191.341  1.00 97.00      PROA H 
ATOM   2246  HB2 ARG P 148      41.437-237.590-190.317  1.00 97.00      PROA H 
ATOM   2247  CG  ARG P 148      40.492-235.640-190.527  1.00 97.00      PROA C 
ATOM   2248  HG1 ARG P 148      41.345-235.289-189.907  1.00 97.00      PROA H 
ATOM   2249  HG2 ARG P 148      39.586-235.174-190.092  1.00 97.00      PROA H 
ATOM   2250  CD  ARG P 148      40.678-235.087-191.966  1.00 97.00      PROA C 
ATOM   2251  HD1 ARG P 148      41.658-235.412-192.372  1.00 97.00      PROA H 
ATOM   2252  HD2 ARG P 148      40.640-233.978-191.977  1.00 97.00      PROA H 
ATOM   2253  NE  ARG P 148      39.620-235.621-192.885  1.00 97.00      PROANE 
ATOM   2254  HE  ARG P 148      39.850-236.427-193.429  1.00 97.00      PROA H 
ATOM   2255  CZ  ARG P 148      38.318-235.576-192.549  1.00 97.00      PROA C 
ATOM   2256  NH1 ARG P 148      37.762-234.564-191.879  1.00 97.00      PROA N 
ATOM   2257 HH11 ARG P 148      38.286-233.739-191.710  1.00 97.00      PROA H 
ATOM   2258 HH12 ARG P 148      36.826-234.705-191.553  1.00 97.00      PROA H 
ATOM   2259  NH2 ARG P 148      37.573-236.663-192.801  1.00 97.00      PROA N 
ATOM   2260 HH21 ARG P 148      36.814-236.837-192.177  1.00 97.00      PROA H 
ATOM   2261 HH22 ARG P 148      38.042-237.421-193.250  1.00 97.00      PROA H 
ATOM   2262  C   ARG P 148      38.085-237.313-189.385  1.00 97.00      PROA C 
ATOM   2263  O   ARG P 148      37.328-237.879-190.169  1.00 97.00      PROA O 
ATOM   2264  N   GLU P 149      37.674-236.284-188.603  1.00 97.00      PROA N 
ATOM   2265  HN  GLU P 149      38.328-235.897-187.957  1.00 97.00      PROA H 
ATOM   2266  CA  GLU P 149      36.354-235.662-188.517  1.00 97.00      PROA C 
ATOM   2267  HA  GLU P 149      35.915-236.119-187.642  1.00 97.00      PROA H 
ATOM   2268  CB  GLU P 149      36.500-234.158-188.151  1.00 97.00      PROA C 
ATOM   2269  HB1 GLU P 149      37.270-233.704-188.815  1.00 97.00      PROA H 
ATOM   2270  HB2 GLU P 149      36.901-234.119-187.112  1.00 97.00      PROA H 
ATOM   2271  CG  GLU P 149      35.212-233.316-188.257  1.00 97.00      PROA C 
ATOM   2272  HG1 GLU P 149      34.371-233.871-187.791  1.00 97.00      PROA H 
ATOM   2273  HG2 GLU P 149      34.956-233.114-189.319  1.00 97.00      PROA H 
ATOM   2274  CD  GLU P 149      35.339-231.989-187.517  1.00 97.00      PROA C 
ATOM   2275  OE1 GLU P 149      34.992-230.940-188.124  1.00 97.00      PROA O 
ATOM   2276  OE2 GLU P 149      35.721-232.009-186.315  1.00 97.00      PROA O 
ATOM   2277  C   GLU P 149      35.299-235.875-189.612  1.00 97.00      PROA C 
ATOM   2278  O   GLU P 149      35.486-235.566-190.783  1.00 97.00      PROA O 
ATOM   2279  N   TYR P 150      34.117-236.402-189.224  1.00 97.00      PROA N 
ATOM   2280  HN  TYR P 150      33.970-236.647-188.271  1.00 97.00      PROA H 
ATOM   2281  CA  TYR P 150      32.995-236.667-190.106  1.00 97.00      PROA C 
ATOM   2282  HA  TYR P 150      33.310-236.557-191.135  1.00 97.00      PROA H 
ATOM   2283  CB  TYR P 150      32.435-238.098-189.900  1.00 97.00      PROA C 
ATOM   2284  HB1 TYR P 150      31.560-238.295-190.553  1.00 97.00      PROA H 
ATOM   2285  HB2 TYR P 150      32.133-238.248-188.842  1.00 97.00      PROA H 
ATOM   2286  CG  TYR P 150      33.507-239.100-190.258  1.00 97.00      PROA C 
ATOM   2287  CD1 TYR P 150      33.955-239.200-191.586  1.00 97.00      PROA C 
ATOM   2288  HD1 TYR P 150      33.531-238.564-192.343  1.00 97.00      PROA H 
ATOM   2289  CE1 TYR P 150      34.963-240.099-191.941  1.00 97.00      PROA C 
ATOM   2290  HE1 TYR P 150      35.311-240.156-192.962  1.00 97.00      PROA H 
ATOM   2291  CZ  TYR P 150      35.526-240.926-190.973  1.00 97.00      PROA C 
ATOM   2292  OH  TYR P 150      36.538-241.817-191.370  1.00 97.00      PROA O 
ATOM   2293  HH  TYR P 150      36.702-242.413-190.626  1.00 97.00      PROA H 
ATOM   2294  CD2 TYR P 150      34.074-239.950-189.292  1.00 97.00      PROA C 
ATOM   2295  HD2 TYR P 150      33.743-239.897-188.267  1.00 97.00      PROA H 
ATOM   2296  CE2 TYR P 150      35.078-240.860-189.645  1.00 97.00      PROA C 
ATOM   2297  HE2 TYR P 150      35.501-241.502-188.888  1.00 97.00      PROA H 
ATOM   2298  C   TYR P 150      31.920-235.627-189.872  1.00 97.00      PROA C 
ATOM   2299  O   TYR P 150      31.985-234.865-188.911  1.00 97.00      PROA O 
ATOM   2300  N   HSD P 151      30.912-235.536-190.776  1.00 97.00      PROA N 
ATOM   2301  HN  HSD P 151      30.863-236.157-191.556  1.00 97.00      PROA H 
ATOM   2302  CA  HSD P 151      29.846-234.562-190.643  1.00 97.00      PROA C 
ATOM   2303  HA  HSD P 151      29.665-234.419-189.592  1.00 97.00      PROA H 
ATOM   2304  CB  HSD P 151      30.176-233.164-191.246  1.00 97.00      PROA C 
ATOM   2305  HB1 HSD P 151      31.115-232.811-190.764  1.00 97.00      PROA H 
ATOM   2306  HB2 HSD P 151      29.382-232.440-190.970  1.00 97.00      PROA H 
ATOM   2307  ND1 HSD P 151      29.356-233.232-193.672  1.00 97.00      PROA N 
ATOM   2308  HD1 HSD P 151      28.403-233.487-193.485  1.00 97.00      PROA H 
ATOM   2309  CG  HSD P 151      30.366-233.094-192.743  1.00 97.00      PROA C 
ATOM   2310  CE1 HSD P 151      29.900-233.007-194.891  1.00 97.00      PROA C 
ATOM   2311  HE1 HSD P 151      29.317-233.062-195.811  1.00 97.00      PROA H 
ATOM   2312  NE2 HSD P 151      31.182-232.714-194.815  1.00 97.00      PROA N 
ATOM   2313  CD2 HSD P 151      31.472-232.757-193.460  1.00 97.00      PROA C 
ATOM   2314  HD2 HSD P 151      32.471-232.526-193.111  1.00 97.00      PROA H 
ATOM   2315  C   HSD P 151      28.567-235.104-191.240  1.00 97.00      PROA C 
ATOM   2316  O   HSD P 151      28.563-236.121-191.928  1.00 97.00      PROA O 
ATOM   2317  N   PHE P 152      27.428-234.416-190.973  1.00 97.00      PROA N 
ATOM   2318  HN  PHE P 152      27.458-233.646-190.339  1.00 97.00      PROA H 
ATOM   2319  CA  PHE P 152      26.099-234.744-191.462  1.00 97.00      PROA C 
ATOM   2320  HA  PHE P 152      25.835-235.687-191.010  1.00 97.00      PROA H 
ATOM   2321  CB  PHE P 152      25.071-233.677-190.991  1.00 97.00      PROA C 
ATOM   2322  HB1 PHE P 152      25.323-232.686-191.427  1.00 97.00      PROA H 
ATOM   2323  HB2 PHE P 152      25.109-233.572-189.888  1.00 97.00      PROA H 
ATOM   2324  CG  PHE P 152      23.655-234.035-191.359  1.00 97.00      PROA C 
ATOM   2325  CD1 PHE P 152      23.055-235.176-190.796  1.00 97.00      PROA C 
ATOM   2326  HD1 PHE P 152      23.612-235.806-190.120  1.00 97.00      PROA H 
ATOM   2327  CE1 PHE P 152      21.721-235.485-191.079  1.00 97.00      PROA C 
ATOM   2328  HE1 PHE P 152      21.257-236.347-190.624  1.00 97.00      PROA H 
ATOM   2329  CZ  PHE P 152      20.971-234.654-191.918  1.00 97.00      PROA C 
ATOM   2330  HZ  PHE P 152      19.930-234.877-192.096  1.00 97.00      PROA H 
ATOM   2331  CD2 PHE P 152      22.896-233.211-192.208  1.00 97.00      PROA C 
ATOM   2332  HD2 PHE P 152      23.333-232.311-192.617  1.00 97.00      PROA H 
ATOM   2333  CE2 PHE P 152      21.560-233.520-192.489  1.00 97.00      PROA C 
ATOM   2334  HE2 PHE P 152      20.973-232.863-193.114  1.00 97.00      PROA H 
ATOM   2335  C   PHE P 152      26.007-234.928-192.977  1.00 97.00      PROA C 
ATOM   2336  O   PHE P 152      26.715-234.289-193.749  1.00 97.00      PROA O 
ATOM   2337  N   GLY P 153      25.114-235.842-193.432  1.00 97.00      PROA N 
ATOM   2338  HN  GLY P 153      24.510-236.303-192.784  1.00 97.00      PROA H 
ATOM   2339  CA  GLY P 153      24.852-236.106-194.838  1.00 97.00      PROA C 
ATOM   2340  HA1 GLY P 153      24.818-235.165-195.368  1.00 97.00      PROA H 
ATOM   2341  HA2 GLY P 153      23.914-236.638-194.883  1.00 97.00      PROA H 
ATOM   2342  C   GLY P 153      25.878-236.978-195.513  1.00 97.00      PROA C 
ATOM   2343  O   GLY P 153      25.651-237.462-196.621  1.00 97.00      PROA O 
ATOM   2344  N   GLN P 154      27.040-237.212-194.871  1.00 97.00      PROA N 
ATOM   2345  HN  GLN P 154      27.234-236.753-194.006  1.00 97.00      PROA H 
ATOM   2346  CA  GLN P 154      28.044-238.137-195.346  1.00 97.00      PROA C 
ATOM   2347  HA  GLN P 154      28.252-237.873-196.374  1.00 97.00      PROA H 
ATOM   2348  CB  GLN P 154      29.366-238.012-194.557  1.00 97.00      PROA C 
ATOM   2349  HB1 GLN P 154      30.069-238.818-194.865  1.00 97.00      PROA H 
ATOM   2350  HB2 GLN P 154      29.137-238.151-193.476  1.00 97.00      PROA H 
ATOM   2351  CG  GLN P 154      30.055-236.649-194.781  1.00 97.00      PROA C 
ATOM   2352  HG1 GLN P 154      29.374-235.826-194.484  1.00 97.00      PROA H 
ATOM   2353  HG2 GLN P 154      30.315-236.528-195.854  1.00 97.00      PROA H 
ATOM   2354  CD  GLN P 154      31.325-236.559-193.933  1.00 97.00      PROA C 
ATOM   2355  OE1 GLN P 154      31.553-237.379-193.041  1.00 97.00      PROA O 
ATOM   2356  NE2 GLN P 154      32.174-235.531-194.202  1.00 97.00      PROA N 
ATOM   2357 HE21 GLN P 154      31.864-234.759-194.759  1.00 97.00      PROA H 
ATOM   2358 HE22 GLN P 154      33.029-235.476-193.691  1.00 97.00      PROA H 
ATOM   2359  C   GLN P 154      27.571-239.576-195.353  1.00 97.00      PROA C 
ATOM   2360  O   GLN P 154      26.871-240.016-194.448  1.00 97.00      PROA O 
ATOM   2361  N   ALA P 155      27.961-240.336-196.398  1.00 97.00      PROA N 
ATOM   2362  HN  ALA P 155      28.497-239.944-197.141  1.00 97.00      PROA H 
ATOM   2363  CA  ALA P 155      27.581-241.714-196.578  1.00 97.00      PROA C 
ATOM   2364  HA  ALA P 155      27.000-242.069-195.740  1.00 97.00      PROA H 
ATOM   2365  CB  ALA P 155      26.765-241.869-197.875  1.00 97.00      PROA C 
ATOM   2366  HB1 ALA P 155      27.339-241.511-198.756  1.00 97.00      PROA H 
ATOM   2367  HB2 ALA P 155      25.832-241.267-197.806  1.00 97.00      PROA H 
ATOM   2368  HB3 ALA P 155      26.481-242.924-198.044  1.00 97.00      PROA H 
ATOM   2369  C   ALA P 155      28.840-242.539-196.662  1.00 97.00      PROA C 
ATOM   2370  O   ALA P 155      29.684-242.301-197.519  1.00 97.00      PROA O 
ATOM   2371  N   VAL P 156      29.000-243.534-195.757  1.00 97.00      PROA N 
ATOM   2372  HN  VAL P 156      28.302-243.714-195.064  1.00 97.00      PROA H 
ATOM   2373  CA  VAL P 156      30.164-244.393-195.714  1.00 97.00      PROA C 
ATOM   2374  HA  VAL P 156      30.877-244.064-196.445  1.00 97.00      PROA H 
ATOM   2375  CB  VAL P 156      30.921-244.375-194.397  1.00 97.00      PROA C 
ATOM   2376  HB  VAL P 156      30.273-244.725-193.562  1.00 97.00      PROA H 
ATOM   2377  CG1 VAL P 156      32.172-245.271-194.507  1.00 97.00      PROA C 
ATOM   2378 HG11 VAL P 156      32.833-244.902-195.319  1.00 97.00      PROA H 
ATOM   2379 HG12 VAL P 156      31.910-246.326-194.719  1.00 97.00      PROA H 
ATOM   2380 HG13 VAL P 156      32.742-245.244-193.559  1.00 97.00      PROA H 
ATOM   2381  CG2 VAL P 156      31.349-242.916-194.133  1.00 97.00      PROA C 
ATOM   2382 HG21 VAL P 156      30.467-242.273-193.951  1.00 97.00      PROA H 
ATOM   2383 HG22 VAL P 156      31.892-242.509-195.011  1.00 97.00      PROA H 
ATOM   2384 HG23 VAL P 156      32.016-242.855-193.251  1.00 97.00      PROA H 
ATOM   2385  C   VAL P 156      29.720-245.775-196.110  1.00 97.00      PROA C 
ATOM   2386  O   VAL P 156      28.918-246.421-195.444  1.00 97.00      PROA O 
ATOM   2387  N   ARG P 157      30.240-246.235-197.264  1.00 97.00      PROA N 
ATOM   2388  HN  ARG P 157      30.905-245.684-197.763  1.00 97.00      PROA H 
ATOM   2389  CA  ARG P 157      29.748-247.383-197.977  1.00 97.00      PROA C 
ATOM   2390  HA  ARG P 157      28.895-247.808-197.471  1.00 97.00      PROA H 
ATOM   2391  CB  ARG P 157      29.307-246.904-199.380  1.00 97.00      PROA C 
ATOM   2392  HB1 ARG P 157      30.143-246.329-199.838  1.00 97.00      PROA H 
ATOM   2393  HB2 ARG P 157      28.467-246.186-199.228  1.00 97.00      PROA H 
ATOM   2394  CG  ARG P 157      28.859-247.990-200.365  1.00 97.00      PROA C 
ATOM   2395  HG1 ARG P 157      28.053-248.596-199.899  1.00 97.00      PROA H 
ATOM   2396  HG2 ARG P 157      29.708-248.674-200.576  1.00 97.00      PROA H 
ATOM   2397  CD  ARG P 157      28.376-247.413-201.705  1.00 97.00      PROA C 
ATOM   2398  HD1 ARG P 157      28.395-248.187-202.501  1.00 97.00      PROA H 
ATOM   2399  HD2 ARG P 157      29.017-246.568-202.027  1.00 97.00      PROA H 
ATOM   2400  NE  ARG P 157      26.990-246.886-201.510  1.00 97.00      PROANE 
ATOM   2401  HE  ARG P 157      26.821-246.164-200.835  1.00 97.00      PROA H 
ATOM   2402  CZ  ARG P 157      25.871-247.551-201.854  1.00 97.00      PROA C 
ATOM   2403  NH1 ARG P 157      25.883-248.675-202.564  1.00 97.00      PROA N 
ATOM   2404 HH11 ARG P 157      26.775-249.119-202.618  1.00 97.00      PROA H 
ATOM   2405 HH12 ARG P 157      25.245-249.378-202.249  1.00 97.00      PROA H 
ATOM   2406  NH2 ARG P 157      24.711-247.106-201.350  1.00 97.00      PROA N 
ATOM   2407 HH21 ARG P 157      24.788-246.341-200.706  1.00 97.00      PROA H 
ATOM   2408 HH22 ARG P 157      23.877-247.620-201.508  1.00 97.00      PROA H 
ATOM   2409  C   ARG P 157      30.827-248.441-198.030  1.00 97.00      PROA C 
ATOM   2410  O   ARG P 157      31.954-248.170-198.427  1.00 97.00      PROA O 
ATOM   2411  N   PHE P 158      30.496-249.678-197.585  1.00 97.00      PROA N 
ATOM   2412  HN  PHE P 158      29.567-249.872-197.275  1.00 97.00      PROA H 
ATOM   2413  CA  PHE P 158      31.429-250.765-197.364  1.00 97.00      PROA C 
ATOM   2414  HA  PHE P 158      32.439-250.431-197.551  1.00 97.00      PROA H 
ATOM   2415  CB  PHE P 158      31.329-251.358-195.924  1.00 97.00      PROA C 
ATOM   2416  HB1 PHE P 158      31.998-252.240-195.823  1.00 97.00      PROA H 
ATOM   2417  HB2 PHE P 158      30.288-251.695-195.727  1.00 97.00      PROA H 
ATOM   2418  CG  PHE P 158      31.677-250.368-194.833  1.00 97.00      PROA C 
ATOM   2419  CD1 PHE P 158      32.846-250.533-194.064  1.00 97.00      PROA C 
ATOM   2420  HD1 PHE P 158      33.532-251.333-194.300  1.00 97.00      PROA H 
ATOM   2421  CE1 PHE P 158      33.117-249.687-192.980  1.00 97.00      PROA C 
ATOM   2422  HE1 PHE P 158      34.012-249.822-192.392  1.00 97.00      PROA H 
ATOM   2423  CZ  PHE P 158      32.226-248.658-192.655  1.00 97.00      PROA C 
ATOM   2424  HZ  PHE P 158      32.439-248.002-191.825  1.00 97.00      PROA H 
ATOM   2425  CD2 PHE P 158      30.781-249.345-194.473  1.00 97.00      PROA C 
ATOM   2426  HD2 PHE P 158      29.853-249.224-195.011  1.00 97.00      PROA H 
ATOM   2427  CE2 PHE P 158      31.056-248.491-193.402  1.00 97.00      PROA C 
ATOM   2428  HE2 PHE P 158      30.358-247.707-193.156  1.00 97.00      PROA H 
ATOM   2429  C   PHE P 158      31.102-251.893-198.320  1.00 97.00      PROA C 
ATOM   2430  O   PHE P 158      30.107-252.596-198.162  1.00 97.00      PROA O 
ATOM   2431  N   VAL P 159      31.970-252.122-199.328  1.00 97.00      PROA N 
ATOM   2432  HN  VAL P 159      32.783-251.551-199.436  1.00 97.00      PROA H 
ATOM   2433  CA  VAL P 159      31.796-253.168-200.313  1.00 97.00      PROA C 
ATOM   2434  HA  VAL P 159      30.760-253.474-200.338  1.00 97.00      PROA H 
ATOM   2435  CB  VAL P 159      32.179-252.709-201.717  1.00 97.00      PROA C 
ATOM   2436  HB  VAL P 159      33.237-252.359-201.727  1.00 97.00      PROA H 
ATOM   2437  CG1 VAL P 159      32.024-253.864-202.731  1.00 97.00      PROA C 
ATOM   2438 HG11 VAL P 159      30.985-254.258-202.706  1.00 97.00      PROA H 
ATOM   2439 HG12 VAL P 159      32.727-254.695-202.518  1.00 97.00      PROA H 
ATOM   2440 HG13 VAL P 159      32.230-253.495-203.758  1.00 97.00      PROA H 
ATOM   2441  CG2 VAL P 159      31.270-251.522-202.109  1.00 97.00      PROA C 
ATOM   2442 HG21 VAL P 159      31.432-250.649-201.446  1.00 97.00      PROA H 
ATOM   2443 HG22 VAL P 159      30.201-251.818-202.047  1.00 97.00      PROA H 
ATOM   2444 HG23 VAL P 159      31.482-251.207-203.153  1.00 97.00      PROA H 
ATOM   2445  C   VAL P 159      32.633-254.353-199.881  1.00 97.00      PROA C 
ATOM   2446  O   VAL P 159      33.852-254.276-199.799  1.00 97.00      PROA O 
ATOM   2447  N   CYS P 160      31.989-255.497-199.569  1.00 97.00      PROA N 
ATOM   2448  HN  CYS P 160      30.994-255.550-199.609  1.00 97.00      PROA H 
ATOM   2449  CA  CYS P 160      32.677-256.696-199.128  1.00 97.00      PROA C 
ATOM   2450  HA  CYS P 160      33.314-256.385-198.318  1.00 97.00      PROA H 
ATOM   2451  CB  CYS P 160      31.711-257.772-198.567  1.00 97.00      PROA C 
ATOM   2452  HB1 CYS P 160      32.298-258.627-198.170  1.00 97.00      PROA H 
ATOM   2453  HB2 CYS P 160      31.079-258.161-199.396  1.00 97.00      PROA H 
ATOM   2454  SG  CYS P 160      30.623-257.146-197.242  1.00 97.00      PROA S 
ATOM   2455  C   CYS P 160      33.585-257.328-200.175  1.00 97.00      PROA C 
ATOM   2456  O   CYS P 160      33.329-257.265-201.376  1.00 97.00      PROA O 
ATOM   2457  N   ASN P 161      34.684-257.981-199.723  1.00 97.00      PROA N 
ATOM   2458  HN  ASN P 161      34.912-257.942-198.751  1.00 97.00      PROA H 
ATOM   2459  CA  ASN P 161      35.456-258.915-200.532  1.00 97.00      PROA C 
ATOM   2460  HA  ASN P 161      35.750-258.411-201.443  1.00 97.00      PROA H 
ATOM   2461  CB  ASN P 161      36.703-259.492-199.799  1.00 97.00      PROA C 
ATOM   2462  HB1 ASN P 161      37.116-260.362-200.356  1.00 97.00      PROA H 
ATOM   2463  HB2 ASN P 161      36.403-259.833-198.784  1.00 97.00      PROA H 
ATOM   2464  CG  ASN P 161      37.845-258.480-199.667  1.00 97.00      PROA C 
ATOM   2465  OD1 ASN P 161      37.794-257.363-200.186  1.00 97.00      PROA O 
ATOM   2466  ND2 ASN P 161      38.912-258.916-198.932  1.00 97.00      PROA N 
ATOM   2467 HD21 ASN P 161      39.697-258.319-198.765  1.00 97.00      PROA H 
ATOM   2468 HD22 ASN P 161      38.830-259.772-198.420  1.00 97.00      PROA H 
ATOM   2469  C   ASN P 161      34.602-260.112-200.915  1.00 97.00      PROA C 
ATOM   2470  O   ASN P 161      33.764-260.551-200.134  1.00 97.00      PROA O 
ATOM   2471  N   SER P 162      34.810-260.697-202.122  1.00 97.00      PROA N 
ATOM   2472  HN  SER P 162      35.447-260.319-202.790  1.00 97.00      PROA H 
ATOM   2473  CA  SER P 162      34.187-261.953-202.509  1.00 97.00      PROA C 
ATOM   2474  HA  SER P 162      33.114-261.808-202.478  1.00 97.00      PROA H 
ATOM   2475  CB  SER P 162      34.564-262.381-203.949  1.00 97.00      PROA C 
ATOM   2476  HB1 SER P 162      34.123-261.650-204.662  1.00 97.00      PROA H 
ATOM   2477  HB2 SER P 162      34.147-263.381-204.196  1.00 97.00      PROA H 
ATOM   2478  OG  SER P 162      35.979-262.380-204.126  1.00 97.00      PROA O 
ATOM   2479  HG1 SER P 162      36.327-262.994-203.473  1.00 97.00      PROA H 
ATOM   2480  C   SER P 162      34.533-263.078-201.543  1.00 97.00      PROA C 
ATOM   2481  O   SER P 162      35.682-263.253-201.145  1.00 97.00      PROA O 
ATOM   2482  N   GLY P 163      33.508-263.842-201.121  1.00 97.00      PROA N 
ATOM   2483  HN  GLY P 163      32.620-263.753-201.581  1.00 97.00      PROA H 
ATOM   2484  CA  GLY P 163      33.591-264.801-200.043  1.00 97.00      PROA C 
ATOM   2485  HA1 GLY P 163      34.618-265.105-199.903  1.00 97.00      PROA H 
ATOM   2486  HA2 GLY P 163      32.947-265.625-200.300  1.00 97.00      PROA H 
ATOM   2487  C   GLY P 163      33.095-264.230-198.741  1.00 97.00      PROA C 
ATOM   2488  O   GLY P 163      33.210-264.886-197.713  1.00 97.00      PROA O 
ATOM   2489  N   TYR P 164      32.531-262.999-198.748  1.00 97.00      PROA N 
ATOM   2490  HN  TYR P 164      32.490-262.481-199.596  1.00 97.00      PROA H 
ATOM   2491  CA  TYR P 164      32.042-262.295-197.574  1.00 97.00      PROA C 
ATOM   2492  HA  TYR P 164      31.722-263.018-196.835  1.00 97.00      PROA H 
ATOM   2493  CB  TYR P 164      33.087-261.323-196.944  1.00 97.00      PROA C 
ATOM   2494  HB1 TYR P 164      32.640-260.746-196.108  1.00 97.00      PROA H 
ATOM   2495  HB2 TYR P 164      33.474-260.609-197.698  1.00 97.00      PROA H 
ATOM   2496  CG  TYR P 164      34.245-262.118-196.405  1.00 97.00      PROA C 
ATOM   2497  CD1 TYR P 164      35.347-262.458-197.212  1.00 97.00      PROA C 
ATOM   2498  HD1 TYR P 164      35.399-262.091-198.227  1.00 97.00      PROA H 
ATOM   2499  CE1 TYR P 164      36.318-263.354-196.747  1.00 97.00      PROA C 
ATOM   2500  HE1 TYR P 164      37.123-263.664-197.397  1.00 97.00      PROA H 
ATOM   2501  CZ  TYR P 164      36.201-263.898-195.462  1.00 97.00      PROA C 
ATOM   2502  OH  TYR P 164      37.058-264.939-195.051  1.00 97.00      PROA O 
ATOM   2503  HH  TYR P 164      36.588-265.428-194.362  1.00 97.00      PROA H 
ATOM   2504  CD2 TYR P 164      34.203-262.588-195.084  1.00 97.00      PROA C 
ATOM   2505  HD2 TYR P 164      33.388-262.294-194.444  1.00 97.00      PROA H 
ATOM   2506  CE2 TYR P 164      35.163-263.489-194.617  1.00 97.00      PROA C 
ATOM   2507  HE2 TYR P 164      35.073-263.903-193.623  1.00 97.00      PROA H 
ATOM   2508  C   TYR P 164      30.817-261.504-197.987  1.00 97.00      PROA C 
ATOM   2509  O   TYR P 164      30.735-261.006-199.107  1.00 97.00      PROA O 
ATOM   2510  N   LYS P 165      29.806-261.395-197.091  1.00 97.00      PROA N 
ATOM   2511  HN  LYS P 165      29.879-261.793-196.178  1.00 97.00      PROA H 
ATOM   2512  CA  LYS P 165      28.524-260.799-197.413  1.00 97.00      PROA C 
ATOM   2513  HA  LYS P 165      28.599-260.240-198.336  1.00 97.00      PROA H 
ATOM   2514  CB  LYS P 165      27.383-261.848-197.517  1.00 97.00      PROA C 
ATOM   2515  HB1 LYS P 165      27.744-262.661-198.177  1.00 97.00      PROA H 
ATOM   2516  HB2 LYS P 165      26.496-261.402-198.015  1.00 97.00      PROA H 
ATOM   2517  CG  LYS P 165      26.948-262.451-196.171  1.00 97.00      PROA C 
ATOM   2518  HG1 LYS P 165      26.206-261.781-195.684  1.00 97.00      PROA H 
ATOM   2519  HG2 LYS P 165      27.839-262.476-195.512  1.00 97.00      PROA H 
ATOM   2520  CD  LYS P 165      26.373-263.875-196.276  1.00 97.00      PROA C 
ATOM   2521  HD1 LYS P 165      27.141-264.540-196.723  1.00 97.00      PROA H 
ATOM   2522  HD2 LYS P 165      25.491-263.867-196.949  1.00 97.00      PROA H 
ATOM   2523  CE  LYS P 165      25.961-264.478-194.931  1.00 97.00      PROA C 
ATOM   2524  HE1 LYS P 165      25.673-265.544-195.032  1.00 97.00      PROA H 
ATOM   2525  HE2 LYS P 165      25.112-263.903-194.498  1.00 97.00      PROA H 
ATOM   2526  NZ  LYS P 165      27.083-264.383-193.985  1.00 97.00      PROA N 
ATOM   2527  HZ1 LYS P 165      27.332-263.369-193.926  1.00 97.00      PROA H 
ATOM   2528  HZ2 LYS P 165      27.922-264.931-194.255  1.00 97.00      PROA H 
ATOM   2529  HZ3 LYS P 165      26.764-264.605-193.018  1.00 97.00      PROA H 
ATOM   2530  C   LYS P 165      28.175-259.838-196.311  1.00 97.00      PROA C 
ATOM   2531  O   LYS P 165      28.787-259.821-195.250  1.00 97.00      PROA O 
ATOM   2532  N   ILE P 166      27.161-258.992-196.566  1.00 97.00      PROA N 
ATOM   2533  HN  ILE P 166      26.689-259.024-197.442  1.00 97.00      PROA H 
ATOM   2534  CA  ILE P 166      26.707-257.953-195.675  1.00 97.00      PROA C 
ATOM   2535  HA  ILE P 166      27.570-257.533-195.173  1.00 97.00      PROA H 
ATOM   2536  CB  ILE P 166      26.042-256.828-196.474  1.00 97.00      PROA C 
ATOM   2537  HB  ILE P 166      25.420-256.203-195.800  1.00 97.00      PROA H 
ATOM   2538  CG2 ILE P 166      27.166-255.923-197.032  1.00 97.00      PROA C 
ATOM   2539 HG21 ILE P 166      27.822-256.497-197.718  1.00 97.00      PROA H 
ATOM   2540 HG22 ILE P 166      27.784-255.515-196.205  1.00 97.00      PROA H 
ATOM   2541 HG23 ILE P 166      26.740-255.071-197.599  1.00 97.00      PROA H 
ATOM   2542  CG1 ILE P 166      25.136-257.367-197.617  1.00 97.00      PROA C 
ATOM   2543 HG11 ILE P 166      24.524-258.211-197.232  1.00 97.00      PROA H 
ATOM   2544 HG12 ILE P 166      25.774-257.758-198.440  1.00 97.00      PROA H 
ATOM   2545  CD  ILE P 166      24.179-256.320-198.202  1.00 97.00      PROA C 
ATOM   2546  HD1 ILE P 166      24.735-255.438-198.583  1.00 97.00      PROA H 
ATOM   2547  HD2 ILE P 166      23.456-255.984-197.430  1.00 97.00      PROA H 
ATOM   2548  HD3 ILE P 166      23.602-256.757-199.044  1.00 97.00      PROA H 
ATOM   2549  C   ILE P 166      25.786-258.474-194.574  1.00 97.00      PROA C 
ATOM   2550  O   ILE P 166      24.567-258.543-194.726  1.00 97.00      PROA O 
ATOM   2551  N   GLU P 167      26.365-258.798-193.390  1.00 97.00      PROA N 
ATOM   2552  HN  GLU P 167      27.360-258.829-193.313  1.00 97.00      PROA H 
ATOM   2553  CA  GLU P 167      25.647-258.969-192.136  1.00 97.00      PROA C 
ATOM   2554  HA  GLU P 167      24.726-259.492-192.348  1.00 97.00      PROA H 
ATOM   2555  CB  GLU P 167      26.431-259.822-191.090  1.00 97.00      PROA C 
ATOM   2556  HB1 GLU P 167      26.361-259.348-190.085  1.00 97.00      PROA H 
ATOM   2557  HB2 GLU P 167      27.507-259.833-191.362  1.00 97.00      PROA H 
ATOM   2558  CG  GLU P 167      25.914-261.271-190.881  1.00 97.00      PROA C 
ATOM   2559  HG1 GLU P 167      24.806-261.288-190.835  1.00 97.00      PROA H 
ATOM   2560  HG2 GLU P 167      26.306-261.635-189.904  1.00 97.00      PROA H 
ATOM   2561  CD  GLU P 167      26.364-262.294-191.912  1.00 97.00      PROA C 
ATOM   2562  OE1 GLU P 167      26.166-263.508-191.621  1.00 97.00      PROA O 
ATOM   2563  OE2 GLU P 167      26.904-261.898-192.977  1.00 97.00      PROA O 
ATOM   2564  C   GLU P 167      25.272-257.585-191.609  1.00 97.00      PROA C 
ATOM   2565  O   GLU P 167      25.944-256.988-190.769  1.00 97.00      PROA O 
ATOM   2566  N   GLY P 168      24.175-257.031-192.175  1.00 97.00      PROA N 
ATOM   2567  HN  GLY P 168      23.687-257.572-192.856  1.00 97.00      PROA H 
ATOM   2568  CA  GLY P 168      23.786-255.636-192.074  1.00 97.00      PROA C 
ATOM   2569  HA1 GLY P 168      24.246-255.178-191.210  1.00 97.00      PROA H 
ATOM   2570  HA2 GLY P 168      22.706-255.589-192.067  1.00 97.00      PROA H 
ATOM   2571  C   GLY P 168      24.302-254.942-193.303  1.00 97.00      PROA C 
ATOM   2572  O   GLY P 168      25.488-255.009-193.611  1.00 97.00      PROA O 
ATOM   2573  N   ASP P 169      23.406-254.264-194.050  1.00 97.00      PROA N 
ATOM   2574  HN  ASP P 169      22.457-254.137-193.760  1.00 97.00      PROA H 
ATOM   2575  CA  ASP P 169      23.650-253.738-195.373  1.00 97.00      PROA C 
ATOM   2576  HA  ASP P 169      24.004-254.586-195.933  1.00 97.00      PROA H 
ATOM   2577  CB  ASP P 169      22.336-253.321-196.093  1.00 97.00      PROA C 
ATOM   2578  HB1 ASP P 169      21.738-254.237-196.306  1.00 97.00      PROA H 
ATOM   2579  HB2 ASP P 169      22.533-252.811-197.058  1.00 97.00      PROA H 
ATOM   2580  CG  ASP P 169      21.475-252.432-195.208  1.00 97.00      PROA C 
ATOM   2581  OD1 ASP P 169      20.945-252.936-194.181  1.00 97.00      PROA O 
ATOM   2582  OD2 ASP P 169      21.361-251.225-195.538  1.00 97.00      PROA O 
ATOM   2583  C   ASP P 169      24.763-252.704-195.526  1.00 97.00      PROA C 
ATOM   2584  O   ASP P 169      25.075-251.911-194.640  1.00 97.00      PROA O 
ATOM   2585  N   GLU P 170      25.385-252.767-196.722  1.00 97.00      PROA N 
ATOM   2586  HN  GLU P 170      25.021-253.434-197.368  1.00 97.00      PROA H 
ATOM   2587  CA  GLU P 170      26.530-252.075-197.280  1.00 97.00      PROA C 
ATOM   2588  HA  GLU P 170      27.399-252.685-197.072  1.00 97.00      PROA H 
ATOM   2589  CB  GLU P 170      26.288-252.056-198.812  1.00 97.00      PROA C 
ATOM   2590  HB1 GLU P 170      25.352-251.468-198.955  1.00 97.00      PROA H 
ATOM   2591  HB2 GLU P 170      26.066-253.092-199.155  1.00 97.00      PROA H 
ATOM   2592  CG  GLU P 170      27.419-251.494-199.695  1.00 97.00      PROA C 
ATOM   2593  HG1 GLU P 170      28.175-252.283-199.891  1.00 97.00      PROA H 
ATOM   2594  HG2 GLU P 170      27.927-250.641-199.206  1.00 97.00      PROA H 
ATOM   2595  CD  GLU P 170      26.898-251.007-201.040  1.00 97.00      PROA C 
ATOM   2596  OE1 GLU P 170      25.659-251.053-201.271  1.00 97.00      PROA O 
ATOM   2597  OE2 GLU P 170      27.754-250.557-201.850  1.00 97.00      PROA O 
ATOM   2598  C   GLU P 170      26.852-250.672-196.778  1.00 97.00      PROA C 
ATOM   2599  O   GLU P 170      28.003-250.375-196.477  1.00 97.00      PROA O 
ATOM   2600  N   GLU P 171      25.855-249.767-196.680  1.00 97.00      PROA N 
ATOM   2601  HN  GLU P 171      24.915-250.039-196.858  1.00 97.00      PROA H 
ATOM   2602  CA  GLU P 171      26.098-248.358-196.426  1.00 97.00      PROA C 
ATOM   2603  HA  GLU P 171      27.161-248.177-196.373  1.00 97.00      PROA H 
ATOM   2604  CB  GLU P 171      25.554-247.469-197.577  1.00 97.00      PROA C 
ATOM   2605  HB1 GLU P 171      24.473-247.697-197.713  1.00 97.00      PROA H 
ATOM   2606  HB2 GLU P 171      26.077-247.780-198.510  1.00 97.00      PROA H 
ATOM   2607  CG  GLU P 171      25.731-245.949-197.364  1.00 97.00      PROA C 
ATOM   2608  HG1 GLU P 171      26.809-245.706-197.242  1.00 97.00      PROA H 
ATOM   2609  HG2 GLU P 171      25.185-245.613-196.458  1.00 97.00      PROA H 
ATOM   2610  CD  GLU P 171      25.191-245.140-198.534  1.00 97.00      PROA C 
ATOM   2611  OE1 GLU P 171      25.775-245.235-199.634  1.00 97.00      PROA O 
ATOM   2612  OE2 GLU P 171      24.219-244.370-198.338  1.00 97.00      PROA O 
ATOM   2613  C   GLU P 171      25.540-247.901-195.098  1.00 97.00      PROA C 
ATOM   2614  O   GLU P 171      24.518-248.385-194.622  1.00 97.00      PROA O 
ATOM   2615  N   MET P 172      26.232-246.922-194.469  1.00 97.00      PROA N 
ATOM   2616  HN  MET P 172      27.111-246.618-194.830  1.00 97.00      PROA H 
ATOM   2617  CA  MET P 172      25.733-246.200-193.325  1.00 97.00      PROA C 
ATOM   2618  HA  MET P 172      24.673-246.377-193.229  1.00 97.00      PROA H 
ATOM   2619  CB  MET P 172      26.445-246.682-192.041  1.00 97.00      PROA C 
ATOM   2620  HB1 MET P 172      26.411-247.794-192.075  1.00 97.00      PROA H 
ATOM   2621  HB2 MET P 172      25.857-246.360-191.157  1.00 97.00      PROA H 
ATOM   2622  CG  MET P 172      27.918-246.270-191.871  1.00 97.00      PROA C 
ATOM   2623  HG1 MET P 172      27.990-245.165-191.809  1.00 97.00      PROA H 
ATOM   2624  HG2 MET P 172      28.484-246.582-192.774  1.00 97.00      PROA H 
ATOM   2625  SD  MET P 172      28.676-246.980-190.385  1.00 97.00      PROA S 
ATOM   2626  CE  MET P 172      30.221-246.048-190.541  1.00 97.00      PROA C 
ATOM   2627  HE1 MET P 172      30.026-244.956-190.516  1.00 97.00      PROA H 
ATOM   2628  HE2 MET P 172      30.733-246.270-191.499  1.00 97.00      PROA H 
ATOM   2629  HE3 MET P 172      30.917-246.289-189.710  1.00 97.00      PROA H 
ATOM   2630  C   MET P 172      25.943-244.714-193.572  1.00 97.00      PROA C 
ATOM   2631  O   MET P 172      27.020-244.281-193.960  1.00 97.00      PROA O 
ATOM   2632  N   HSD P 173      24.894-243.883-193.374  1.00 97.00      PROA N 
ATOM   2633  HN  HSD P 173      24.005-244.260-193.121  1.00 97.00      PROA H 
ATOM   2634  CA  HSD P 173      24.935-242.442-193.585  1.00 97.00      PROA C 
ATOM   2635  HA  HSD P 173      25.948-242.158-193.818  1.00 97.00      PROA H 
ATOM   2636  CB  HSD P 173      24.059-241.976-194.781  1.00 97.00      PROA C 
ATOM   2637  HB1 HSD P 173      24.684-242.028-195.701  1.00 97.00      PROA H 
ATOM   2638  HB2 HSD P 173      23.734-240.920-194.673  1.00 97.00      PROA H 
ATOM   2639  ND1 HSD P 173      22.754-243.776-196.041  1.00 97.00      PROA N 
ATOM   2640  HD1 HSD P 173      23.382-243.890-196.818  1.00 97.00      PROA H 
ATOM   2641  CG  HSD P 173      22.871-242.873-195.004  1.00 97.00      PROA C 
ATOM   2642  CE1 HSD P 173      21.571-244.413-195.879  1.00 97.00      PROA C 
ATOM   2643  HE1 HSD P 173      21.225-245.184-196.568  1.00 97.00      PROA H 
ATOM   2644  NE2 HSD P 173      20.909-243.970-194.828  1.00 97.00      PROA N 
ATOM   2645  CD2 HSD P 173      21.723-242.988-194.287  1.00 97.00      PROA C 
ATOM   2646  HD2 HSD P 173      21.416-242.450-193.398  1.00 97.00      PROA H 
ATOM   2647  C   HSD P 173      24.596-241.705-192.301  1.00 97.00      PROA C 
ATOM   2648  O   HSD P 173      23.776-242.156-191.510  1.00 97.00      PROA O 
ATOM   2649  N   CYS P 174      25.301-240.571-192.044  1.00 97.00      PROA N 
ATOM   2650  HN  CYS P 174      25.930-240.235-192.746  1.00 97.00      PROA H 
ATOM   2651  CA  CYS P 174      25.290-239.784-190.815  1.00 97.00      PROA C 
ATOM   2652  HA  CYS P 174      25.490-240.474-190.007  1.00 97.00      PROA H 
ATOM   2653  CB  CYS P 174      26.456-238.748-190.861  1.00 97.00      PROA C 
ATOM   2654  HB1 CYS P 174      26.283-238.069-191.724  1.00 97.00      PROA H 
ATOM   2655  HB2 CYS P 174      27.383-239.315-191.090  1.00 97.00      PROA H 
ATOM   2656  SG  CYS P 174      26.797-237.745-189.372  1.00 97.00      PROA S 
ATOM   2657  C   CYS P 174      23.944-239.123-190.526  1.00 97.00      PROA C 
ATOM   2658  O   CYS P 174      23.322-238.547-191.416  1.00 97.00      PROA O 
ATOM   2659  N   SER P 175      23.479-239.218-189.252  1.00 97.00      PROA N 
ATOM   2660  HN  SER P 175      24.044-239.666-188.560  1.00 97.00      PROA H 
ATOM   2661  CA  SER P 175      22.143-238.906-188.771  1.00 97.00      PROA C 
ATOM   2662  HA  SER P 175      21.570-238.463-189.574  1.00 97.00      PROA H 
ATOM   2663  CB  SER P 175      21.427-240.228-188.332  1.00 97.00      PROA C 
ATOM   2664  HB1 SER P 175      22.151-240.859-187.779  1.00 97.00      PROA H 
ATOM   2665  HB2 SER P 175      21.122-240.784-189.243  1.00 97.00      PROA H 
ATOM   2666  OG  SER P 175      20.290-240.071-187.488  1.00 97.00      PROA O 
ATOM   2667  HG1 SER P 175      20.641-240.119-186.588  1.00 97.00      PROA H 
ATOM   2668  C   SER P 175      22.194-237.879-187.649  1.00 97.00      PROA C 
ATOM   2669  O   SER P 175      23.174-237.795-186.917  1.00 97.00      PROA O 
ATOM   2670  N   ASP P 176      21.110-237.071-187.510  1.00 97.00      PROA N 
ATOM   2671  HN  ASP P 176      20.357-237.134-188.166  1.00 97.00      PROA H 
ATOM   2672  CA  ASP P 176      20.910-235.947-186.610  1.00 97.00      PROA C 
ATOM   2673  HA  ASP P 176      21.640-235.199-186.882  1.00 97.00      PROA H 
ATOM   2674  CB  ASP P 176      19.480-235.351-186.773  1.00 97.00      PROA C 
ATOM   2675  HB1 ASP P 176      19.361-234.444-186.144  1.00 97.00      PROA H 
ATOM   2676  HB2 ASP P 176      18.724-236.105-186.457  1.00 97.00      PROA H 
ATOM   2677  CG  ASP P 176      19.147-234.984-188.222  1.00 97.00      PROA C 
ATOM   2678  OD1 ASP P 176      18.753-233.810-188.442  1.00 97.00      PROA O 
ATOM   2679  OD2 ASP P 176      19.208-235.872-189.112  1.00 97.00      PROA O 
ATOM   2680  C   ASP P 176      21.108-236.232-185.130  1.00 97.00      PROA C 
ATOM   2681  O   ASP P 176      21.468-235.341-184.365  1.00 97.00      PROA O 
ATOM   2682  N   ASP P 177      20.859-237.477-184.679  1.00 97.00      PROA N 
ATOM   2683  HN  ASP P 177      20.563-238.184-185.316  1.00 97.00      PROA H 
ATOM   2684  CA  ASP P 177      21.166-237.956-183.344  1.00 97.00      PROA C 
ATOM   2685  HA  ASP P 177      20.712-237.268-182.643  1.00 97.00      PROA H 
ATOM   2686  CB  ASP P 177      20.524-239.362-183.115  1.00 97.00      PROA C 
ATOM   2687  HB1 ASP P 177      19.420-239.262-183.219  1.00 97.00      PROA H 
ATOM   2688  HB2 ASP P 177      20.740-239.704-182.082  1.00 97.00      PROA H 
ATOM   2689  CG  ASP P 177      20.960-240.471-184.082  1.00 97.00      PROA C 
ATOM   2690  OD1 ASP P 177      21.597-240.184-185.124  1.00 97.00      PROA O 
ATOM   2691  OD2 ASP P 177      20.601-241.644-183.797  1.00 97.00      PROA O 
ATOM   2692  C   ASP P 177      22.667-237.953-183.041  1.00 97.00      PROA C 
ATOM   2693  O   ASP P 177      23.101-237.553-181.961  1.00 97.00      PROA O 
ATOM   2694  N   GLY P 178      23.479-238.385-184.029  1.00 97.00      PROA N 
ATOM   2695  HN  GLY P 178      23.045-238.659-184.885  1.00 97.00      PROA H 
ATOM   2696  CA  GLY P 178      24.924-238.490-183.971  1.00 97.00      PROA C 
ATOM   2697  HA1 GLY P 178      25.270-238.339-182.958  1.00 97.00      PROA H 
ATOM   2698  HA2 GLY P 178      25.320-237.774-184.673  1.00 97.00      PROA H 
ATOM   2699  C   GLY P 178      25.394-239.848-184.411  1.00 97.00      PROA C 
ATOM   2700  O   GLY P 178      26.592-240.128-184.395  1.00 97.00      PROA O 
ATOM   2701  N   PHE P 179      24.465-240.731-184.829  1.00 97.00      PROA N 
ATOM   2702  HN  PHE P 179      23.494-240.491-184.822  1.00 97.00      PROA H 
ATOM   2703  CA  PHE P 179      24.771-242.058-185.319  1.00 97.00      PROA C 
ATOM   2704  HA  PHE P 179      25.749-242.335-184.960  1.00 97.00      PROA H 
ATOM   2705  CB  PHE P 179      23.758-243.123-184.817  1.00 97.00      PROA C 
ATOM   2706  HB1 PHE P 179      23.769-244.055-185.415  1.00 97.00      PROA H 
ATOM   2707  HB2 PHE P 179      22.728-242.711-184.849  1.00 97.00      PROA H 
ATOM   2708  CG  PHE P 179      24.098-243.496-183.397  1.00 97.00      PROA C 
ATOM   2709  CD1 PHE P 179      24.972-244.568-183.138  1.00 97.00      PROA C 
ATOM   2710  HD1 PHE P 179      25.397-245.119-183.964  1.00 97.00      PROA H 
ATOM   2711  CE1 PHE P 179      25.302-244.920-181.823  1.00 97.00      PROA C 
ATOM   2712  HE1 PHE P 179      25.979-245.741-181.637  1.00 97.00      PROA H 
ATOM   2713  CZ  PHE P 179      24.749-244.209-180.751  1.00 97.00      PROA C 
ATOM   2714  HZ  PHE P 179      24.999-244.480-179.735  1.00 97.00      PROA H 
ATOM   2715  CD2 PHE P 179      23.538-242.803-182.312  1.00 97.00      PROA C 
ATOM   2716  HD2 PHE P 179      22.853-241.990-182.497  1.00 97.00      PROA H 
ATOM   2717  CE2 PHE P 179      23.863-243.152-180.996  1.00 97.00      PROA C 
ATOM   2718  HE2 PHE P 179      23.426-242.605-180.173  1.00 97.00      PROA H 
ATOM   2719  C   PHE P 179      24.882-242.088-186.821  1.00 97.00      PROA C 
ATOM   2720  O   PHE P 179      24.566-241.132-187.514  1.00 97.00      PROA O 
ATOM   2721  N   TRP P 180      25.350-243.222-187.374  1.00 97.00      PROA N 
ATOM   2722  HN  TRP P 180      25.631-243.984-186.798  1.00 97.00      PROA H 
ATOM   2723  CA  TRP P 180      25.203-243.512-188.782  1.00 97.00      PROA C 
ATOM   2724  HA  TRP P 180      24.978-242.611-189.336  1.00 97.00      PROA H 
ATOM   2725  CB  TRP P 180      26.431-244.220-189.412  1.00 97.00      PROA C 
ATOM   2726  HB1 TRP P 180      26.250-244.318-190.502  1.00 97.00      PROA H 
ATOM   2727  HB2 TRP P 180      26.517-245.245-188.987  1.00 97.00      PROA H 
ATOM   2728  CG  TRP P 180      27.752-243.547-189.227  1.00 97.00      PROA C 
ATOM   2729  CD1 TRP P 180      28.606-243.728-188.171  1.00 97.00      PROA C 
ATOM   2730  HD1 TRP P 180      28.404-244.359-187.317  1.00 97.00      PROA H 
ATOM   2731  NE1 TRP P 180      29.735-242.987-188.376  1.00 97.00      PROA N 
ATOM   2732  HE1 TRP P 180      30.560-242.992-187.849  1.00 97.00      PROA H 
ATOM   2733  CE2 TRP P 180      29.654-242.314-189.547  1.00 97.00      PROA C 
ATOM   2734  CD2 TRP P 180      28.426-242.663-190.141  1.00 97.00      PROA C 
ATOM   2735  CE3 TRP P 180      28.131-242.175-191.408  1.00 97.00      PROA C 
ATOM   2736  HE3 TRP P 180      27.239-242.482-191.923  1.00 97.00      PROA H 
ATOM   2737  CZ3 TRP P 180      29.014-241.275-192.010  1.00 97.00      PROA C 
ATOM   2738  HZ3 TRP P 180      28.783-240.871-192.984  1.00 97.00      PROA H 
ATOM   2739  CZ2 TRP P 180      30.535-241.420-190.135  1.00 97.00      PROA C 
ATOM   2740  HZ2 TRP P 180      31.455-241.137-189.647  1.00 97.00      PROA H 
ATOM   2741  CH2 TRP P 180      30.192-240.890-191.377  1.00 97.00      PROA C 
ATOM   2742  HH2 TRP P 180      30.855-240.186-191.862  1.00 97.00      PROA H 
ATOM   2743  C   TRP P 180      24.026-244.455-188.857  1.00 97.00      PROA C 
ATOM   2744  O   TRP P 180      23.647-245.056-187.854  1.00 97.00      PROA O 
ATOM   2745  N   SER P 181      23.421-244.642-190.054  1.00 97.00      PROA N 
ATOM   2746  HN  SER P 181      23.641-244.044-190.823  1.00 97.00      PROA H 
ATOM   2747  CA  SER P 181      22.324-245.580-190.265  1.00 97.00      PROA C 
ATOM   2748  HA  SER P 181      21.619-245.429-189.460  1.00 97.00      PROA H 
ATOM   2749  CB  SER P 181      21.562-245.276-191.583  1.00 97.00      PROA C 
ATOM   2750  HB1 SER P 181      21.151-244.245-191.511  1.00 97.00      PROA H 
ATOM   2751  HB2 SER P 181      20.709-245.969-191.734  1.00 97.00      PROA H 
ATOM   2752  OG  SER P 181      22.417-245.335-192.717  1.00 97.00      PROA O 
ATOM   2753  HG1 SER P 181      21.894-245.025-193.466  1.00 97.00      PROA H 
ATOM   2754  C   SER P 181      22.718-247.060-190.220  1.00 97.00      PROA C 
ATOM   2755  O   SER P 181      22.028-247.901-190.792  1.00 97.00      PROA O 
ATOM   2756  N   LYS P 182      23.808-247.386-189.483  1.00 97.00      PROA N 
ATOM   2757  HN  LYS P 182      24.288-246.638-189.036  1.00 97.00      PROA H 
ATOM   2758  CA  LYS P 182      24.255-248.698-189.066  1.00 97.00      PROA C 
ATOM   2759  HA  LYS P 182      23.398-249.282-188.760  1.00 97.00      PROA H 
ATOM   2760  CB  LYS P 182      25.167-249.459-190.075  1.00 97.00      PROA C 
ATOM   2761  HB1 LYS P 182      25.490-250.431-189.637  1.00 97.00      PROA H 
ATOM   2762  HB2 LYS P 182      26.085-248.861-190.261  1.00 97.00      PROA H 
ATOM   2763  CG  LYS P 182      24.524-249.775-191.426  1.00 97.00      PROA C 
ATOM   2764  HG1 LYS P 182      25.266-250.281-192.085  1.00 97.00      PROA H 
ATOM   2765  HG2 LYS P 182      24.245-248.819-191.918  1.00 97.00      PROA H 
ATOM   2766  CD  LYS P 182      23.303-250.685-191.256  1.00 97.00      PROA C 
ATOM   2767  HD1 LYS P 182      22.561-250.217-190.579  1.00 97.00      PROA H 
ATOM   2768  HD2 LYS P 182      23.625-251.635-190.772  1.00 97.00      PROA H 
ATOM   2769  CE  LYS P 182      22.600-251.038-192.558  1.00 97.00      PROA C 
ATOM   2770  HE1 LYS P 182      21.604-251.475-192.334  1.00 97.00      PROA H 
ATOM   2771  HE2 LYS P 182      23.203-251.779-193.115  1.00 97.00      PROA H 
ATOM   2772  NZ  LYS P 182      22.393-249.873-193.445  1.00 97.00      PROA N 
ATOM   2773  HZ1 LYS P 182      23.304-249.487-193.772  1.00 97.00      PROA H 
ATOM   2774  HZ2 LYS P 182      21.837-249.132-192.979  1.00 97.00      PROA H 
ATOM   2775  HZ3 LYS P 182      21.880-250.232-194.283  1.00 97.00      PROA H 
ATOM   2776  C   LYS P 182      25.158-248.478-187.880  1.00 97.00      PROA C 
ATOM   2777  O   LYS P 182      25.799-247.436-187.755  1.00 97.00      PROA O 
ATOM   2778  N   GLU P 183      25.323-249.522-187.031  1.00 97.00      PROA N 
ATOM   2779  HN  GLU P 183      24.720-250.316-187.042  1.00 97.00      PROA H 
ATOM   2780  CA  GLU P 183      26.557-249.677-186.293  1.00 97.00      PROA C 
ATOM   2781  HA  GLU P 183      27.007-248.710-186.109  1.00 97.00      PROA H 
ATOM   2782  CB  GLU P 183      26.382-250.374-184.918  1.00 97.00      PROA C 
ATOM   2783  HB1 GLU P 183      25.971-251.398-185.038  1.00 97.00      PROA H 
ATOM   2784  HB2 GLU P 183      25.612-249.782-184.367  1.00 97.00      PROA H 
ATOM   2785  CG  GLU P 183      27.654-250.380-184.036  1.00 97.00      PROA C 
ATOM   2786  HG1 GLU P 183      27.368-250.561-182.977  1.00 97.00      PROA H 
ATOM   2787  HG2 GLU P 183      28.176-249.403-184.096  1.00 97.00      PROA H 
ATOM   2788  CD  GLU P 183      28.613-251.495-184.429  1.00 97.00      PROA C 
ATOM   2789  OE1 GLU P 183      29.709-251.193-184.974  1.00 97.00      PROA O 
ATOM   2790  OE2 GLU P 183      28.243-252.675-184.189  1.00 97.00      PROA O 
ATOM   2791  C   GLU P 183      27.454-250.471-187.224  1.00 97.00      PROA C 
ATOM   2792  O   GLU P 183      27.291-251.678-187.384  1.00 97.00      PROA O 
ATOM   2793  N   LYS P 184      28.388-249.747-187.886  1.00 97.00      PROA N 
ATOM   2794  HN  LYS P 184      28.409-248.767-187.701  1.00 97.00      PROA H 
ATOM   2795  CA  LYS P 184      29.417-250.174-188.823  1.00 97.00      PROA C 
ATOM   2796  HA  LYS P 184      29.359-249.465-189.623  1.00 97.00      PROA H 
ATOM   2797  CB  LYS P 184      30.803-249.889-188.198  1.00 97.00      PROA C 
ATOM   2798  HB1 LYS P 184      30.861-250.389-187.206  1.00 97.00      PROA H 
ATOM   2799  HB2 LYS P 184      30.846-248.791-188.010  1.00 97.00      PROA H 
ATOM   2800  CG  LYS P 184      32.019-250.299-189.034  1.00 97.00      PROA C 
ATOM   2801  HG1 LYS P 184      31.764-250.196-190.114  1.00 97.00      PROA H 
ATOM   2802  HG2 LYS P 184      32.267-251.366-188.850  1.00 97.00      PROA H 
ATOM   2803  CD  LYS P 184      33.241-249.402-188.771  1.00 97.00      PROA C 
ATOM   2804  HD1 LYS P 184      32.951-248.366-189.053  1.00 97.00      PROA H 
ATOM   2805  HD2 LYS P 184      34.042-249.730-189.466  1.00 97.00      PROA H 
ATOM   2806  CE  LYS P 184      33.774-249.395-187.325  1.00 97.00      PROA C 
ATOM   2807  HE1 LYS P 184      34.134-250.408-187.048  1.00 97.00      PROA H 
ATOM   2808  HE2 LYS P 184      32.990-249.074-186.608  1.00 97.00      PROA H 
ATOM   2809  NZ  LYS P 184      34.917-248.456-187.185  1.00 97.00      PROA N 
ATOM   2810  HZ1 LYS P 184      34.580-247.472-187.253  1.00 97.00      PROA H 
ATOM   2811  HZ2 LYS P 184      35.596-248.635-187.957  1.00 97.00      PROA H 
ATOM   2812  HZ3 LYS P 184      35.409-248.579-186.281  1.00 97.00      PROA H 
ATOM   2813  C   LYS P 184      29.299-251.562-189.465  1.00 97.00      PROA C 
ATOM   2814  O   LYS P 184      29.748-252.516-188.842  1.00 97.00      PROA O 
ATOM   2815  N   PRO P 185      28.685-251.751-190.650  1.00 97.00      PROA N 
ATOM   2816  CD  PRO P 185      28.559-250.699-191.665  1.00 97.00      PROA C 
ATOM   2817  HD1 PRO P 185      29.470-250.063-191.706  1.00 97.00      PROA H 
ATOM   2818  HD2 PRO P 185      27.669-250.077-191.434  1.00 97.00      PROA H 
ATOM   2819  CA  PRO P 185      28.233-253.048-191.180  1.00 97.00      PROA C 
ATOM   2820  HA  PRO P 185      27.484-253.422-190.497  1.00 97.00      PROA H 
ATOM   2821  CB  PRO P 185      27.633-252.710-192.554  1.00 97.00      PROA C 
ATOM   2822  HB1 PRO P 185      26.553-252.470-192.426  1.00 97.00      PROA H 
ATOM   2823  HB2 PRO P 185      27.722-253.524-193.300  1.00 97.00      PROA H 
ATOM   2824  CG  PRO P 185      28.368-251.443-192.986  1.00 97.00      PROA C 
ATOM   2825  HG1 PRO P 185      29.362-251.723-193.399  1.00 97.00      PROA H 
ATOM   2826  HG2 PRO P 185      27.807-250.854-193.738  1.00 97.00      PROA H 
ATOM   2827  C   PRO P 185      29.291-254.137-191.260  1.00 97.00      PROA C 
ATOM   2828  O   PRO P 185      30.480-253.834-191.352  1.00 97.00      PROA O 
ATOM   2829  N   LYS P 186      28.873-255.424-191.187  1.00 97.00      PROA N 
ATOM   2830  HN  LYS P 186      27.905-255.664-191.190  1.00 97.00      PROA H 
ATOM   2831  CA  LYS P 186      29.795-256.510-190.930  1.00 97.00      PROA C 
ATOM   2832  HA  LYS P 186      30.767-256.122-190.656  1.00 97.00      PROA H 
ATOM   2833  CB  LYS P 186      29.284-257.441-189.786  1.00 97.00      PROA C 
ATOM   2834  HB1 LYS P 186      30.134-258.053-189.416  1.00 97.00      PROA H 
ATOM   2835  HB2 LYS P 186      28.513-258.137-190.182  1.00 97.00      PROA H 
ATOM   2836  CG  LYS P 186      28.604-256.742-188.587  1.00 97.00      PROA C 
ATOM   2837  HG1 LYS P 186      28.293-257.518-187.852  1.00 97.00      PROA H 
ATOM   2838  HG2 LYS P 186      27.671-256.252-188.945  1.00 97.00      PROA H 
ATOM   2839  CD  LYS P 186      29.459-255.691-187.863  1.00 97.00      PROA C 
ATOM   2840  HD1 LYS P 186      29.862-254.991-188.625  1.00 97.00      PROA H 
ATOM   2841  HD2 LYS P 186      30.327-256.184-187.374  1.00 97.00      PROA H 
ATOM   2842  CE  LYS P 186      28.653-254.903-186.822  1.00 97.00      PROA C 
ATOM   2843  HE1 LYS P 186      28.441-255.518-185.923  1.00 97.00      PROA H 
ATOM   2844  HE2 LYS P 186      27.689-254.556-187.258  1.00 97.00      PROA H 
ATOM   2845  NZ  LYS P 186      29.388-253.700-186.395  1.00 97.00      PROA N 
ATOM   2846  HZ1 LYS P 186      29.419-253.021-187.185  1.00 97.00      PROA H 
ATOM   2847  HZ2 LYS P 186      30.349-253.900-186.071  1.00 97.00      PROA H 
ATOM   2848  HZ3 LYS P 186      28.876-253.235-185.612  1.00 97.00      PROA H 
ATOM   2849  C   LYS P 186      29.931-257.328-192.201  1.00 97.00      PROA C 
ATOM   2850  O   LYS P 186      28.987-257.979-192.635  1.00 97.00      PROA O 
ATOM   2851  N   CYS P 187      31.131-257.352-192.829  1.00 97.00      PROA N 
ATOM   2852  HN  CYS P 187      31.878-256.759-192.540  1.00 97.00      PROA H 
ATOM   2853  CA  CYS P 187      31.395-258.240-193.951  1.00 97.00      PROA C 
ATOM   2854  HA  CYS P 187      30.491-258.360-194.526  1.00 97.00      PROA H 
ATOM   2855  CB  CYS P 187      32.477-257.690-194.909  1.00 97.00      PROA C 
ATOM   2856  HB1 CYS P 187      32.798-258.481-195.621  1.00 97.00      PROA H 
ATOM   2857  HB2 CYS P 187      33.370-257.386-194.322  1.00 97.00      PROA H 
ATOM   2858  SG  CYS P 187      31.868-256.281-195.885  1.00 97.00      PROA S 
ATOM   2859  C   CYS P 187      31.813-259.605-193.432  1.00 97.00      PROA C 
ATOM   2860  O   CYS P 187      32.961-259.821-193.049  1.00 97.00      PROA O 
ATOM   2861  N   VAL P 188      30.854-260.559-193.392  1.00 97.00      PROA N 
ATOM   2862  HN  VAL P 188      29.947-260.359-193.764  1.00 97.00      PROA H 
ATOM   2863  CA  VAL P 188      30.984-261.826-192.691  1.00 97.00      PROA C 
ATOM   2864  HA  VAL P 188      31.988-261.914-192.303  1.00 97.00      PROA H 
ATOM   2865  CB  VAL P 188      30.022-261.890-191.501  1.00 97.00      PROA C 
ATOM   2866  HB  VAL P 188      29.027-261.534-191.842  1.00 97.00      PROA H 
ATOM   2867  CG1 VAL P 188      29.847-263.302-190.900  1.00 97.00      PROA C 
ATOM   2868 HG11 VAL P 188      30.827-263.716-190.580  1.00 97.00      PROA H 
ATOM   2869 HG12 VAL P 188      29.370-263.993-191.625  1.00 97.00      PROA H 
ATOM   2870 HG13 VAL P 188      29.184-263.243-190.011  1.00 97.00      PROA H 
ATOM   2871  CG2 VAL P 188      30.518-260.913-190.414  1.00 97.00      PROA C 
ATOM   2872 HG21 VAL P 188      30.577-259.879-190.809  1.00 97.00      PROA H 
ATOM   2873 HG22 VAL P 188      31.523-261.214-190.050  1.00 97.00      PROA H 
ATOM   2874 HG23 VAL P 188      29.814-260.916-189.554  1.00 97.00      PROA H 
ATOM   2875  C   VAL P 188      30.800-262.969-193.671  1.00 97.00      PROA C 
ATOM   2876  O   VAL P 188      30.070-262.857-194.647  1.00 97.00      PROA O 
ATOM   2877  N   GLU P 189      31.522-264.092-193.440  1.00 97.00      PROA N 
ATOM   2878  HN  GLU P 189      32.103-264.115-192.630  1.00 97.00      PROA H 
ATOM   2879  CA  GLU P 189      31.571-265.323-194.216  1.00 97.00      PROA C 
ATOM   2880  HA  GLU P 189      32.467-265.237-194.812  1.00 97.00      PROA H 
ATOM   2881  CB  GLU P 189      31.744-266.547-193.270  1.00 97.00      PROA C 
ATOM   2882  HB1 GLU P 189      31.432-267.494-193.765  1.00 97.00      PROA H 
ATOM   2883  HB2 GLU P 189      31.059-266.403-192.402  1.00 97.00      PROA H 
ATOM   2884  CG  GLU P 189      33.176-266.761-192.736  1.00 97.00      PROA C 
ATOM   2885  HG1 GLU P 189      33.187-267.612-192.021  1.00 97.00      PROA H 
ATOM   2886  HG2 GLU P 189      33.551-265.857-192.215  1.00 97.00      PROA H 
ATOM   2887  CD  GLU P 189      34.126-267.110-193.871  1.00 97.00      PROA C 
ATOM   2888  OE1 GLU P 189      35.250-266.554-193.887  1.00 97.00      PROA O 
ATOM   2889  OE2 GLU P 189      33.749-267.928-194.743  1.00 97.00      PROA O 
ATOM   2890  C   GLU P 189      30.464-265.670-195.204  1.00 97.00      PROA C 
ATOM   2891  O   GLU P 189      29.321-265.914-194.829  1.00 97.00      PROA O 
ATOM   2892  N   ILE P 190      30.837-265.812-196.498  1.00 97.00      PROA N 
ATOM   2893  HN  ILE P 190      31.706-265.442-196.822  1.00 97.00      PROA H 
ATOM   2894  CA  ILE P 190      30.159-266.690-197.426  1.00 97.00      PROA C 
ATOM   2895  HA  ILE P 190      29.191-266.972-197.036  1.00 97.00      PROA H 
ATOM   2896  CB  ILE P 190      29.970-266.134-198.838  1.00 97.00      PROA C 
ATOM   2897  HB  ILE P 190      30.958-265.939-199.309  1.00 97.00      PROA H 
ATOM   2898  CG2 ILE P 190      29.219-267.179-199.702  1.00 97.00      PROA C 
ATOM   2899 HG21 ILE P 190      28.252-267.449-199.228  1.00 97.00      PROA H 
ATOM   2900 HG22 ILE P 190      29.814-268.105-199.838  1.00 97.00      PROA H 
ATOM   2901 HG23 ILE P 190      29.013-266.773-200.713  1.00 97.00      PROA H 
ATOM   2902  CG1 ILE P 190      29.240-264.774-198.806  1.00 97.00      PROA C 
ATOM   2903 HG11 ILE P 190      29.733-264.104-198.071  1.00 97.00      PROA H 
ATOM   2904 HG12 ILE P 190      28.205-264.935-198.454  1.00 97.00      PROA H 
ATOM   2905  CD  ILE P 190      29.232-264.053-200.158  1.00 97.00      PROA C 
ATOM   2906  HD1 ILE P 190      28.713-264.645-200.940  1.00 97.00      PROA H 
ATOM   2907  HD2 ILE P 190      30.275-263.873-200.486  1.00 97.00      PROA H 
ATOM   2908  HD3 ILE P 190      28.732-263.066-200.083  1.00 97.00      PROA H 
ATOM   2909  C   ILE P 190      31.040-267.912-197.509  1.00 97.00      PROA C 
ATOM   2910  O   ILE P 190      32.045-267.927-198.218  1.00 97.00      PROA O 
ATOM   2911  N   SER P 191      30.671-268.991-196.793  1.00 97.00      PROA N 
ATOM   2912  HN  SER P 191      29.900-268.958-196.163  1.00 97.00      PROA H 
ATOM   2913  CA  SER P 191      31.328-270.259-197.002  1.00 97.00      PROA C 
ATOM   2914  HA  SER P 191      31.616-270.302-198.043  1.00 97.00      PROA H 
ATOM   2915  CB  SER P 191      32.622-270.496-196.179  1.00 97.00      PROA C 
ATOM   2916  HB1 SER P 191      33.401-269.802-196.555  1.00 97.00      PROA H 
ATOM   2917  HB2 SER P 191      33.002-271.527-196.327  1.00 97.00      PROA H 
ATOM   2918  OG  SER P 191      32.455-270.230-194.794  1.00 97.00      PROA O 
ATOM   2919  HG1 SER P 191      32.845-269.357-194.660  1.00 97.00      PROA H 
ATOM   2920  C   SER P 191      30.366-271.393-196.808  1.00 97.00      PROA C 
ATOM   2921  O   SER P 191      29.822-271.612-195.732  1.00 97.00      PROA O 
ATOM   2922  N   CYS P 192      30.157-272.174-197.881  1.00 97.00      PROA N 
ATOM   2923  HN  CYS P 192      30.632-271.973-198.735  1.00 97.00      PROA H 
ATOM   2924  CA  CYS P 192      29.327-273.349-197.893  1.00 97.00      PROA C 
ATOM   2925  HA  CYS P 192      28.476-273.168-197.251  1.00 97.00      PROA H 
ATOM   2926  CB  CYS P 192      28.797-273.668-199.311  1.00 97.00      PROA C 
ATOM   2927  HB1 CYS P 192      28.087-274.512-199.227  1.00 97.00      PROA H 
ATOM   2928  HB2 CYS P 192      29.626-273.978-199.979  1.00 97.00      PROA H 
ATOM   2929  SG  CYS P 192      27.917-272.262-200.061  1.00 97.00      PROA S 
ATOM   2930  C   CYS P 192      30.100-274.519-197.320  1.00 97.00      PROA C 
ATOM   2931  O   CYS P 192      31.325-274.502-197.263  1.00 97.00      PROA O 
ATOM   2932  N   LYS P 193      29.391-275.558-196.830  1.00 97.00      PROA N 
ATOM   2933  HN  LYS P 193      28.399-275.598-196.917  1.00 97.00      PROA H 
ATOM   2934  CA  LYS P 193      29.998-276.716-196.204  1.00 97.00      PROA C 
ATOM   2935  HA  LYS P 193      31.077-276.675-196.272  1.00 97.00      PROA H 
ATOM   2936  CB  LYS P 193      29.547-276.931-194.725  1.00 97.00      PROA C 
ATOM   2937  HB1 LYS P 193      30.306-277.567-194.220  1.00 97.00      PROA H 
ATOM   2938  HB2 LYS P 193      28.582-277.487-194.702  1.00 97.00      PROA H 
ATOM   2939  CG  LYS P 193      29.308-275.653-193.880  1.00 97.00      PROA C 
ATOM   2940  HG1 LYS P 193      29.007-275.971-192.856  1.00 97.00      PROA H 
ATOM   2941  HG2 LYS P 193      28.442-275.104-194.314  1.00 97.00      PROA H 
ATOM   2942  CD  LYS P 193      30.496-274.677-193.756  1.00 97.00      PROA C 
ATOM   2943  HD1 LYS P 193      30.822-274.395-194.775  1.00 97.00      PROA H 
ATOM   2944  HD2 LYS P 193      31.352-275.190-193.267  1.00 97.00      PROA H 
ATOM   2945  CE  LYS P 193      30.138-273.398-192.972  1.00 97.00      PROA C 
ATOM   2946  HE1 LYS P 193      30.208-273.575-191.880  1.00 97.00      PROA H 
ATOM   2947  HE2 LYS P 193      29.103-273.077-193.222  1.00 97.00      PROA H 
ATOM   2948  NZ  LYS P 193      31.031-272.268-193.321  1.00 97.00      PROA N 
ATOM   2949  HZ1 LYS P 193      30.778-271.940-194.280  1.00 97.00      PROA H 
ATOM   2950  HZ2 LYS P 193      32.028-272.554-193.335  1.00 97.00      PROA H 
ATOM   2951  HZ3 LYS P 193      30.906-271.465-192.676  1.00 97.00      PROA H 
ATOM   2952  C   LYS P 193      29.487-277.840-197.079  1.00 97.00      PROA C 
ATOM   2953  O   LYS P 193      28.477-277.666-197.754  1.00 97.00      PROA O 
ATOM   2954  N   SER P 194      30.178-279.010-197.141  1.00 97.00      PROA N 
ATOM   2955  HN  SER P 194      31.006-279.152-196.602  1.00 97.00      PROA H 
ATOM   2956  CA  SER P 194      29.804-280.084-198.061  1.00 97.00      PROA C 
ATOM   2957  HA  SER P 194      29.810-279.626-199.034  1.00 97.00      PROA H 
ATOM   2958  CB  SER P 194      30.844-281.237-198.100  1.00 97.00      PROA C 
ATOM   2959  HB1 SER P 194      30.556-282.105-197.472  1.00 97.00      PROA H 
ATOM   2960  HB2 SER P 194      31.808-280.856-197.713  1.00 97.00      PROA H 
ATOM   2961  OG  SER P 194      31.074-281.675-199.435  1.00 97.00      PROA O 
ATOM   2962  HG1 SER P 194      30.515-282.453-199.558  1.00 97.00      PROA H 
ATOM   2963  C   SER P 194      28.416-280.648-197.743  1.00 97.00      PROA C 
ATOM   2964  O   SER P 194      28.185-281.008-196.589  1.00 97.00      PROA O 
ATOM   2965  N   PRO P 195      27.461-280.735-198.675  1.00 97.00      PROA N 
ATOM   2966  CD  PRO P 195      27.574-280.185-200.032  1.00 97.00      PROA C 
ATOM   2967  HD1 PRO P 195      28.152-280.890-200.663  1.00 97.00      PROA H 
ATOM   2968  HD2 PRO P 195      28.065-279.189-200.021  1.00 97.00      PROA H 
ATOM   2969  CA  PRO P 195      26.080-281.073-198.353  1.00 97.00      PROA C 
ATOM   2970  HA  PRO P 195      25.862-281.013-197.295  1.00 97.00      PROA H 
ATOM   2971  CB  PRO P 195      25.325-280.058-199.220  1.00 97.00      PROA C 
ATOM   2972  HB1 PRO P 195      25.389-279.059-198.732  1.00 97.00      PROA H 
ATOM   2973  HB2 PRO P 195      24.257-280.303-199.377  1.00 97.00      PROA H 
ATOM   2974  CG  PRO P 195      26.133-280.038-200.523  1.00 97.00      PROA C 
ATOM   2975  HG1 PRO P 195      25.866-280.924-201.139  1.00 97.00      PROA H 
ATOM   2976  HG2 PRO P 195      25.976-279.118-201.119  1.00 97.00      PROA H 
ATOM   2977  C   PRO P 195      25.804-282.476-198.842  1.00 97.00      PROA C 
ATOM   2978  O   PRO P 195      24.685-282.738-199.281  1.00 97.00      PROA O 
ATOM   2979  N   ASP P 196      26.824-283.360-198.797  1.00 97.00      PROA N 
ATOM   2980  HN  ASP P 196      27.695-283.070-198.405  1.00 97.00      PROA H 
ATOM   2981  CA  ASP P 196      26.925-284.661-199.434  1.00 97.00      PROA C 
ATOM   2982  HA  ASP P 196      27.278-284.431-200.427  1.00 97.00      PROA H 
ATOM   2983  CB  ASP P 196      28.034-285.516-198.767  1.00 97.00      PROA C 
ATOM   2984  HB1 ASP P 196      28.091-286.523-199.225  1.00 97.00      PROA H 
ATOM   2985  HB2 ASP P 196      27.834-285.621-197.680  1.00 97.00      PROA H 
ATOM   2986  CG  ASP P 196      29.410-284.865-198.933  1.00 97.00      PROA C 
ATOM   2987  OD1 ASP P 196      29.500-283.769-199.535  1.00 97.00      PROA O 
ATOM   2988  OD2 ASP P 196      30.398-285.485-198.467  1.00 97.00      PROA O 
ATOM   2989  C   ASP P 196      25.630-285.434-199.654  1.00 97.00      PROA C 
ATOM   2990  O   ASP P 196      24.925-285.830-198.727  1.00 97.00      PROA O 
ATOM   2991  N   VAL P 197      25.280-285.601-200.950  1.00 97.00      PROA N 
ATOM   2992  HN  VAL P 197      25.914-285.325-201.667  1.00 97.00      PROA H 
ATOM   2993  CA  VAL P 197      23.934-285.891-201.405  1.00 97.00      PROA C 
ATOM   2994  HA  VAL P 197      23.301-285.180-200.891  1.00 97.00      PROA H 
ATOM   2995  CB  VAL P 197      23.793-285.572-202.895  1.00 97.00      PROA C 
ATOM   2996  HB  VAL P 197      24.160-284.527-203.047  1.00 97.00      PROA H 
ATOM   2997  CG1 VAL P 197      24.673-286.508-203.747  1.00 97.00      PROA C 
ATOM   2998 HG11 VAL P 197      24.326-287.555-203.654  1.00 97.00      PROA H 
ATOM   2999 HG12 VAL P 197      25.740-286.452-203.451  1.00 97.00      PROA H 
ATOM   3000 HG13 VAL P 197      24.591-286.235-204.815  1.00 97.00      PROA H 
ATOM   3001  CG2 VAL P 197      22.320-285.607-203.346  1.00 97.00      PROA C 
ATOM   3002 HG21 VAL P 197      21.699-284.942-202.709  1.00 97.00      PROA H 
ATOM   3003 HG22 VAL P 197      21.916-286.637-203.293  1.00 97.00      PROA H 
ATOM   3004 HG23 VAL P 197      22.237-285.262-204.398  1.00 97.00      PROA H 
ATOM   3005  C   VAL P 197      23.404-287.275-201.041  1.00 97.00      PROA C 
ATOM   3006  O   VAL P 197      23.987-288.312-201.356  1.00 97.00      PROA O 
ATOM   3007  N   ILE P 198      22.242-287.301-200.345  1.00 97.00      PROA N 
ATOM   3008  HN  ILE P 198      21.846-286.443-200.027  1.00 97.00      PROA H 
ATOM   3009  CA  ILE P 198      21.464-288.487-200.018  1.00 97.00      PROA C 
ATOM   3010  HA  ILE P 198      22.137-289.181-199.535  1.00 97.00      PROA H 
ATOM   3011  CB  ILE P 198      20.338-288.148-199.029  1.00 97.00      PROA C 
ATOM   3012  HB  ILE P 198      19.667-287.397-199.509  1.00 97.00      PROA H 
ATOM   3013  CG2 ILE P 198      19.494-289.397-198.684  1.00 97.00      PROA C 
ATOM   3014 HG21 ILE P 198      20.137-290.192-198.251  1.00 97.00      PROA H 
ATOM   3015 HG22 ILE P 198      18.981-289.796-199.580  1.00 97.00      PROA H 
ATOM   3016 HG23 ILE P 198      18.704-289.147-197.948  1.00 97.00      PROA H 
ATOM   3017  CG1 ILE P 198      20.919-287.496-197.741  1.00 97.00      PROA C 
ATOM   3018 HG11 ILE P 198      21.604-286.660-197.999  1.00 97.00      PROA H 
ATOM   3019 HG12 ILE P 198      21.521-288.257-197.199  1.00 97.00      PROA H 
ATOM   3020  CD  ILE P 198      19.851-286.923-196.798  1.00 97.00      PROA C 
ATOM   3021  HD1 ILE P 198      19.206-287.726-196.385  1.00 97.00      PROA H 
ATOM   3022  HD2 ILE P 198      19.209-286.195-197.338  1.00 97.00      PROA H 
ATOM   3023  HD3 ILE P 198      20.334-286.399-195.947  1.00 97.00      PROA H 
ATOM   3024  C   ILE P 198      20.952-289.157-201.293  1.00 97.00      PROA C 
ATOM   3025  O   ILE P 198      20.612-288.470-202.253  1.00 97.00      PROA O 
ATOM   3026  N   ASN P 199      20.932-290.519-201.339  1.00 97.00      PROA N 
ATOM   3027  HN  ASN P 199      21.192-291.030-200.525  1.00 97.00      PROA H 
ATOM   3028  CA  ASN P 199      20.498-291.350-202.463  1.00 97.00      PROA C 
ATOM   3029  HA  ASN P 199      20.356-292.341-202.053  1.00 97.00      PROA H 
ATOM   3030  CB  ASN P 199      19.158-290.941-203.141  1.00 97.00      PROA C 
ATOM   3031  HB1 ASN P 199      18.868-291.698-203.901  1.00 97.00      PROA H 
ATOM   3032  HB2 ASN P 199      19.261-289.966-203.656  1.00 97.00      PROA H 
ATOM   3033  CG  ASN P 199      18.031-290.880-202.104  1.00 97.00      PROA C 
ATOM   3034  OD1 ASN P 199      18.026-291.605-201.103  1.00 97.00      PROA O 
ATOM   3035  ND2 ASN P 199      17.061-289.953-202.334  1.00 97.00      PROA N 
ATOM   3036 HD21 ASN P 199      17.147-289.334-203.117  1.00 97.00      PROA H 
ATOM   3037 HD22 ASN P 199      16.298-289.886-201.695  1.00 97.00      PROA H 
ATOM   3038  C   ASN P 199      21.578-291.496-203.516  1.00 97.00      PROA C 
ATOM   3039  O   ASN P 199      21.791-292.582-204.051  1.00 97.00      PROA O 
ATOM   3040  N   GLY P 200      22.290-290.391-203.821  1.00 97.00      PROA N 
ATOM   3041  HN  GLY P 200      22.040-289.537-203.371  1.00 97.00      PROA H 
ATOM   3042  CA  GLY P 200      23.417-290.346-204.730  1.00 97.00      PROA C 
ATOM   3043  HA1 GLY P 200      23.386-289.387-205.215  1.00 97.00      PROA H 
ATOM   3044  HA2 GLY P 200      23.362-291.175-205.420  1.00 97.00      PROA H 
ATOM   3045  C   GLY P 200      24.727-290.427-204.009  1.00 97.00      PROA C 
ATOM   3046  O   GLY P 200      24.864-291.090-202.984  1.00 97.00      PROA O 
ATOM   3047  N   SER P 201      25.753-289.745-204.560  1.00 97.00      PROA N 
ATOM   3048  HN  SER P 201      25.645-289.266-205.430  1.00 97.00      PROA H 
ATOM   3049  CA  SER P 201      27.017-289.595-203.878  1.00 97.00      PROA C 
ATOM   3050  HA  SER P 201      26.772-289.352-202.856  1.00 97.00      PROA H 
ATOM   3051  CB  SER P 201      27.866-290.894-203.874  1.00 97.00      PROA C 
ATOM   3052  HB1 SER P 201      27.380-291.637-203.208  1.00 97.00      PROA H 
ATOM   3053  HB2 SER P 201      28.886-290.705-203.477  1.00 97.00      PROA H 
ATOM   3054  OG  SER P 201      27.943-291.486-205.163  1.00 97.00      PROA O 
ATOM   3055  HG1 SER P 201      27.091-291.889-205.351  1.00 97.00      PROA H 
ATOM   3056  C   SER P 201      27.798-288.428-204.468  1.00 97.00      PROA C 
ATOM   3057  O   SER P 201      27.583-288.083-205.623  1.00 97.00      PROA O 
ATOM   3058  N   PRO P 202      28.699-287.760-203.755  1.00 97.00      PROA N 
ATOM   3059  CD  PRO P 202      28.803-287.837-202.292  1.00 97.00      PROA C 
ATOM   3060  HD1 PRO P 202      29.384-288.744-202.016  1.00 97.00      PROA H 
ATOM   3061  HD2 PRO P 202      27.807-287.849-201.794  1.00 97.00      PROA H 
ATOM   3062  CA  PRO P 202      29.572-286.719-204.304  1.00 97.00      PROA C 
ATOM   3063  HA  PRO P 202      28.928-285.914-204.627  1.00 97.00      PROA H 
ATOM   3064  CB  PRO P 202      30.453-286.319-203.117  1.00 97.00      PROA C 
ATOM   3065  HB1 PRO P 202      30.780-285.262-203.170  1.00 97.00      PROA H 
ATOM   3066  HB2 PRO P 202      31.348-286.977-203.048  1.00 97.00      PROA H 
ATOM   3067  CG  PRO P 202      29.573-286.582-201.896  1.00 97.00      PROA C 
ATOM   3068  HG1 PRO P 202      30.163-286.730-200.971  1.00 97.00      PROA H 
ATOM   3069  HG2 PRO P 202      28.872-285.736-201.744  1.00 97.00      PROA H 
ATOM   3070  C   PRO P 202      30.447-287.087-205.494  1.00 97.00      PROA C 
ATOM   3071  O   PRO P 202      30.685-288.259-205.754  1.00 97.00      PROA O 
ATOM   3072  N   ILE P 203      30.977-286.067-206.198  1.00 97.00      PROA N 
ATOM   3073  HN  ILE P 203      30.629-285.142-206.067  1.00 97.00      PROA H 
ATOM   3074  CA  ILE P 203      32.144-286.182-207.053  1.00 97.00      PROA C 
ATOM   3075  HA  ILE P 203      32.501-287.203-207.062  1.00 97.00      PROA H 
ATOM   3076  CB  ILE P 203      31.892-285.723-208.495  1.00 97.00      PROA C 
ATOM   3077  HB  ILE P 203      31.528-284.672-208.481  1.00 97.00      PROA H 
ATOM   3078  CG2 ILE P 203      33.208-285.764-209.311  1.00 97.00      PROA C 
ATOM   3079 HG21 ILE P 203      33.634-286.789-209.303  1.00 97.00      PROA H 
ATOM   3080 HG22 ILE P 203      33.964-285.063-208.902  1.00 97.00      PROA H 
ATOM   3081 HG23 ILE P 203      33.022-285.471-210.365  1.00 97.00      PROA H 
ATOM   3082  CG1 ILE P 203      30.792-286.578-209.179  1.00 97.00      PROA C 
ATOM   3083 HG11 ILE P 203      29.943-286.737-208.482  1.00 97.00      PROA H 
ATOM   3084 HG12 ILE P 203      31.217-287.577-209.419  1.00 97.00      PROA H 
ATOM   3085  CD  ILE P 203      30.235-285.934-210.456  1.00 97.00      PROA C 
ATOM   3086  HD1 ILE P 203      31.024-285.827-211.228  1.00 97.00      PROA H 
ATOM   3087  HD2 ILE P 203      29.823-284.927-210.233  1.00 97.00      PROA H 
ATOM   3088  HD3 ILE P 203      29.417-286.553-210.882  1.00 97.00      PROA H 
ATOM   3089  C   ILE P 203      33.216-285.333-206.392  1.00 97.00      PROA C 
ATOM   3090  O   ILE P 203      34.355-285.770-206.231  1.00 97.00      PROA O 
ATOM   3091  N   SER P 204      32.861-284.107-205.944  1.00 97.00      PROA N 
ATOM   3092  HN  SER P 204      31.947-283.744-206.113  1.00 97.00      PROA H 
ATOM   3093  CA  SER P 204      33.747-283.226-205.207  1.00 97.00      PROA C 
ATOM   3094  HA  SER P 204      34.770-283.409-205.507  1.00 97.00      PROA H 
ATOM   3095  CB  SER P 204      33.412-281.737-205.471  1.00 97.00      PROA C 
ATOM   3096  HB1 SER P 204      33.621-281.502-206.537  1.00 97.00      PROA H 
ATOM   3097  HB2 SER P 204      34.026-281.059-204.841  1.00 97.00      PROA H 
ATOM   3098  OG  SER P 204      32.034-281.479-205.229  1.00 97.00      PROA O 
ATOM   3099  HG1 SER P 204      31.859-281.767-204.327  1.00 97.00      PROA H 
ATOM   3100  C   SER P 204      33.628-283.458-203.712  1.00 97.00      PROA C 
ATOM   3101  O   SER P 204      32.539-283.357-203.152  1.00 97.00      PROA O 
ATOM   3102  N   GLN P 205      34.757-283.741-203.020  1.00 97.00      PROA N 
ATOM   3103  HN  GLN P 205      35.628-283.885-203.482  1.00 97.00      PROA H 
ATOM   3104  CA  GLN P 205      34.773-283.875-201.575  1.00 97.00      PROA C 
ATOM   3105  HA  GLN P 205      33.788-283.705-201.166  1.00 97.00      PROA H 
ATOM   3106  CB  GLN P 205      35.293-285.276-201.141  1.00 97.00      PROA C 
ATOM   3107  HB1 GLN P 205      35.409-285.325-200.037  1.00 97.00      PROA H 
ATOM   3108  HB2 GLN P 205      36.310-285.406-201.582  1.00 97.00      PROA H 
ATOM   3109  CG  GLN P 205      34.458-286.494-201.623  1.00 97.00      PROA C 
ATOM   3110  HG1 GLN P 205      35.088-287.406-201.530  1.00 97.00      PROA H 
ATOM   3111  HG2 GLN P 205      34.183-286.384-202.692  1.00 97.00      PROA H 
ATOM   3112  CD  GLN P 205      33.173-286.792-200.832  1.00 97.00      PROA C 
ATOM   3113  OE1 GLN P 205      32.627-287.893-200.981  1.00 97.00      PROA O 
ATOM   3114  NE2 GLN P 205      32.688-285.829-200.005  1.00 97.00      PROA N 
ATOM   3115 HE21 GLN P 205      31.836-285.987-199.499  1.00 97.00      PROA H 
ATOM   3116 HE22 GLN P 205      33.130-284.938-199.946  1.00 97.00      PROA H 
ATOM   3117  C   GLN P 205      35.703-282.827-200.991  1.00 97.00      PROA C 
ATOM   3118  O   GLN P 205      36.922-282.920-201.125  1.00 97.00      PROA O 
ATOM   3119  N   LYS P 206      35.151-281.798-200.302  1.00 97.00      PROA N 
ATOM   3120  HN  LYS P 206      34.165-281.654-200.270  1.00 97.00      PROA H 
ATOM   3121  CA  LYS P 206      35.965-280.850-199.569  1.00 97.00      PROA C 
ATOM   3122  HA  LYS P 206      36.825-281.364-199.160  1.00 97.00      PROA H 
ATOM   3123  CB  LYS P 206      36.426-279.690-200.488  1.00 97.00      PROA C 
ATOM   3124  HB1 LYS P 206      35.539-279.155-200.889  1.00 97.00      PROA H 
ATOM   3125  HB2 LYS P 206      36.940-280.165-201.356  1.00 97.00      PROA H 
ATOM   3126  CG  LYS P 206      37.410-278.694-199.852  1.00 97.00      PROA C 
ATOM   3127  HG1 LYS P 206      38.131-279.267-199.227  1.00 97.00      PROA H 
ATOM   3128  HG2 LYS P 206      36.860-278.005-199.180  1.00 97.00      PROA H 
ATOM   3129  CD  LYS P 206      38.234-277.908-200.894  1.00 97.00      PROA C 
ATOM   3130  HD1 LYS P 206      38.806-278.658-201.487  1.00 97.00      PROA H 
ATOM   3131  HD2 LYS P 206      38.980-277.267-200.375  1.00 97.00      PROA H 
ATOM   3132  CE  LYS P 206      37.431-277.068-201.898  1.00 97.00      PROA C 
ATOM   3133  HE1 LYS P 206      36.560-277.625-202.301  1.00 97.00      PROA H 
ATOM   3134  HE2 LYS P 206      38.079-276.774-202.753  1.00 97.00      PROA H 
ATOM   3135  NZ  LYS P 206      36.935-275.818-201.294  1.00 97.00      PROA N 
ATOM   3136  HZ1 LYS P 206      37.706-275.178-201.029  1.00 97.00      PROA H 
ATOM   3137  HZ2 LYS P 206      36.321-275.989-200.472  1.00 97.00      PROA H 
ATOM   3138  HZ3 LYS P 206      36.378-275.322-202.027  1.00 97.00      PROA H 
ATOM   3139  C   LYS P 206      35.133-280.341-198.414  1.00 97.00      PROA C 
ATOM   3140  O   LYS P 206      33.949-280.082-198.569  1.00 97.00      PROA O 
ATOM   3141  N   ILE P 207      35.709-280.202-197.197  1.00 97.00      PROA N 
ATOM   3142  HN  ILE P 207      36.654-280.480-197.042  1.00 97.00      PROA H 
ATOM   3143  CA  ILE P 207      34.980-279.791-196.003  1.00 97.00      PROA C 
ATOM   3144  HA  ILE P 207      34.165-280.492-195.882  1.00 97.00      PROA H 
ATOM   3145  CB  ILE P 207      35.865-279.878-194.755  1.00 97.00      PROA C 
ATOM   3146  HB  ILE P 207      36.650-279.087-194.787  1.00 97.00      PROA H 
ATOM   3147  CG2 ILE P 207      35.006-279.647-193.488  1.00 97.00      PROA C 
ATOM   3148 HG21 ILE P 207      34.189-280.397-193.439  1.00 97.00      PROA H 
ATOM   3149 HG22 ILE P 207      34.562-278.632-193.470  1.00 97.00      PROA H 
ATOM   3150 HG23 ILE P 207      35.635-279.756-192.579  1.00 97.00      PROA H 
ATOM   3151  CG1 ILE P 207      36.593-281.249-194.660  1.00 97.00      PROA C 
ATOM   3152 HG11 ILE P 207      35.988-282.037-195.158  1.00 97.00      PROA H 
ATOM   3153 HG12 ILE P 207      36.647-281.527-193.582  1.00 97.00      PROA H 
ATOM   3154  CD  ILE P 207      38.034-281.253-195.193  1.00 97.00      PROA C 
ATOM   3155  HD1 ILE P 207      38.643-280.490-194.662  1.00 97.00      PROA H 
ATOM   3156  HD2 ILE P 207      38.074-281.041-196.281  1.00 97.00      PROA H 
ATOM   3157  HD3 ILE P 207      38.498-282.247-195.019  1.00 97.00      PROA H 
ATOM   3158  C   ILE P 207      34.355-278.398-196.108  1.00 97.00      PROA C 
ATOM   3159  O   ILE P 207      33.212-278.177-195.707  1.00 97.00      PROA O 
ATOM   3160  N   ILE P 208      35.115-277.430-196.666  1.00 97.00      PROA N 
ATOM   3161  HN  ILE P 208      36.002-277.664-197.049  1.00 97.00      PROA H 
ATOM   3162  CA  ILE P 208      34.776-276.021-196.658  1.00 97.00      PROA C 
ATOM   3163  HA  ILE P 208      33.744-275.911-196.356  1.00 97.00      PROA H 
ATOM   3164  CB  ILE P 208      35.673-275.252-195.680  1.00 97.00      PROA C 
ATOM   3165  HB  ILE P 208      35.586-275.769-194.693  1.00 97.00      PROA H 
ATOM   3166  CG2 ILE P 208      37.166-275.323-196.085  1.00 97.00      PROA C 
ATOM   3167 HG21 ILE P 208      37.346-274.769-197.030  1.00 97.00      PROA H 
ATOM   3168 HG22 ILE P 208      37.504-276.371-196.211  1.00 97.00      PROA H 
ATOM   3169 HG23 ILE P 208      37.790-274.853-195.296  1.00 97.00      PROA H 
ATOM   3170  CG1 ILE P 208      35.234-273.787-195.455  1.00 97.00      PROA C 
ATOM   3171 HG11 ILE P 208      35.210-273.236-196.419  1.00 97.00      PROA H 
ATOM   3172 HG12 ILE P 208      36.009-273.300-194.820  1.00 97.00      PROA H 
ATOM   3173  CD  ILE P 208      33.888-273.664-194.741  1.00 97.00      PROA C 
ATOM   3174  HD1 ILE P 208      33.878-274.287-193.821  1.00 97.00      PROA H 
ATOM   3175  HD2 ILE P 208      33.061-273.994-195.404  1.00 97.00      PROA H 
ATOM   3176  HD3 ILE P 208      33.714-272.607-194.452  1.00 97.00      PROA H 
ATOM   3177  C   ILE P 208      34.880-275.484-198.068  1.00 97.00      PROA C 
ATOM   3178  O   ILE P 208      35.819-275.798-198.786  1.00 97.00      PROA O 
ATOM   3179  N   TYR P 209      33.891-274.676-198.515  1.00 97.00      PROA N 
ATOM   3180  HN  TYR P 209      33.087-274.490-197.953  1.00 97.00      PROA H 
ATOM   3181  CA  TYR P 209      33.867-274.074-199.833  1.00 97.00      PROA C 
ATOM   3182  HA  TYR P 209      34.821-274.205-200.315  1.00 97.00      PROA H 
ATOM   3183  CB  TYR P 209      32.737-274.634-200.743  1.00 97.00      PROA C 
ATOM   3184  HB1 TYR P 209      32.782-274.164-201.744  1.00 97.00      PROA H 
ATOM   3185  HB2 TYR P 209      31.743-274.407-200.303  1.00 97.00      PROA H 
ATOM   3186  CG  TYR P 209      32.811-276.131-200.924  1.00 97.00      PROA C 
ATOM   3187  CD1 TYR P 209      33.297-276.707-202.116  1.00 97.00      PROA C 
ATOM   3188  HD1 TYR P 209      33.694-276.075-202.894  1.00 97.00      PROA H 
ATOM   3189  CE1 TYR P 209      33.232-278.094-202.323  1.00 97.00      PROA C 
ATOM   3190  HE1 TYR P 209      33.594-278.524-203.245  1.00 97.00      PROA H 
ATOM   3191  CZ  TYR P 209      32.685-278.922-201.336  1.00 97.00      PROA C 
ATOM   3192  OH  TYR P 209      32.621-280.321-201.514  1.00 97.00      PROA O 
ATOM   3193  HH  TYR P 209      32.102-280.689-200.790  1.00 97.00      PROA H 
ATOM   3194  CD2 TYR P 209      32.258-276.978-199.950  1.00 97.00      PROA C 
ATOM   3195  HD2 TYR P 209      31.851-276.559-199.041  1.00 97.00      PROA H 
ATOM   3196  CE2 TYR P 209      32.201-278.356-200.155  1.00 97.00      PROA C 
ATOM   3197  HE2 TYR P 209      31.804-278.989-199.383  1.00 97.00      PROA H 
ATOM   3198  C   TYR P 209      33.624-272.590-199.667  1.00 97.00      PROA C 
ATOM   3199  O   TYR P 209      32.830-272.184-198.835  1.00 97.00      PROA O 
ATOM   3200  N   LYS P 210      34.292-271.728-200.464  1.00 97.00      PROA N 
ATOM   3201  HN  LYS P 210      34.992-272.074-201.092  1.00 97.00      PROA H 
ATOM   3202  CA  LYS P 210      33.970-270.315-200.581  1.00 97.00      PROA C 
ATOM   3203  HA  LYS P 210      33.551-269.986-199.644  1.00 97.00      PROA H 
ATOM   3204  CB  LYS P 210      35.219-269.437-200.878  1.00 97.00      PROA C 
ATOM   3205  HB1 LYS P 210      34.942-268.495-201.402  1.00 97.00      PROA H 
ATOM   3206  HB2 LYS P 210      35.887-270.002-201.565  1.00 97.00      PROA H 
ATOM   3207  CG  LYS P 210      36.014-269.014-199.625  1.00 97.00      PROA C 
ATOM   3208  HG1 LYS P 210      36.903-268.435-199.966  1.00 97.00      PROA H 
ATOM   3209  HG2 LYS P 210      36.383-269.914-199.088  1.00 97.00      PROA H 
ATOM   3210  CD  LYS P 210      35.191-268.133-198.666  1.00 97.00      PROA C 
ATOM   3211  HD1 LYS P 210      34.453-268.779-198.145  1.00 97.00      PROA H 
ATOM   3212  HD2 LYS P 210      34.624-267.392-199.273  1.00 97.00      PROA H 
ATOM   3213  CE  LYS P 210      36.023-267.377-197.624  1.00 97.00      PROA C 
ATOM   3214  HE1 LYS P 210      36.704-266.654-198.119  1.00 97.00      PROA H 
ATOM   3215  HE2 LYS P 210      36.619-268.080-197.004  1.00 97.00      PROA H 
ATOM   3216  NZ  LYS P 210      35.151-266.612-196.715  1.00 97.00      PROA N 
ATOM   3217  HZ1 LYS P 210      34.630-267.251-196.074  1.00 97.00      PROA H 
ATOM   3218  HZ2 LYS P 210      34.462-266.023-197.225  1.00 97.00      PROA H 
ATOM   3219  HZ3 LYS P 210      35.727-265.997-196.105  1.00 97.00      PROA H 
ATOM   3220  C   LYS P 210      32.881-270.071-201.608  1.00 97.00      PROA C 
ATOM   3221  O   LYS P 210      32.499-270.969-202.349  1.00 97.00      PROA O 
ATOM   3222  N   GLU P 211      32.339-268.828-201.659  1.00 97.00      PROA N 
ATOM   3223  HN  GLU P 211      32.578-268.168-200.950  1.00 97.00      PROA H 
ATOM   3224  CA  GLU P 211      31.564-268.247-202.753  1.00 97.00      PROA C 
ATOM   3225  HA  GLU P 211      30.545-268.590-202.639  1.00 97.00      PROA H 
ATOM   3226  CB  GLU P 211      31.599-266.701-202.617  1.00 97.00      PROA C 
ATOM   3227  HB1 GLU P 211      32.666-266.398-202.737  1.00 97.00      PROA H 
ATOM   3228  HB2 GLU P 211      31.303-266.430-201.580  1.00 97.00      PROA H 
ATOM   3229  CG  GLU P 211      30.719-265.885-203.588  1.00 97.00      PROA C 
ATOM   3230  HG1 GLU P 211      29.671-265.848-203.222  1.00 97.00      PROA H 
ATOM   3231  HG2 GLU P 211      30.712-266.323-204.602  1.00 97.00      PROA H 
ATOM   3232  CD  GLU P 211      31.250-264.456-203.690  1.00 97.00      PROA C 
ATOM   3233  OE1 GLU P 211      31.264-263.764-202.646  1.00 97.00      PROA O 
ATOM   3234  OE2 GLU P 211      31.651-264.029-204.802  1.00 97.00      PROA O 
ATOM   3235  C   GLU P 211      32.047-268.658-204.148  1.00 97.00      PROA C 
ATOM   3236  O   GLU P 211      33.250-268.734-204.390  1.00 97.00      PROA O 
ATOM   3237  N   ASN P 212      31.111-268.945-205.090  1.00 97.00      PROA N 
ATOM   3238  HN  ASN P 212      30.141-268.854-204.871  1.00 97.00      PROA H 
ATOM   3239  CA  ASN P 212      31.374-269.328-206.475  1.00 97.00      PROA C 
ATOM   3240  HA  ASN P 212      30.399-269.358-206.942  1.00 97.00      PROA H 
ATOM   3241  CB  ASN P 212      32.225-268.295-207.266  1.00 97.00      PROA C 
ATOM   3242  HB1 ASN P 212      32.280-268.571-208.339  1.00 97.00      PROA H 
ATOM   3243  HB2 ASN P 212      33.257-268.243-206.860  1.00 97.00      PROA H 
ATOM   3244  CG  ASN P 212      31.537-266.930-207.176  1.00 97.00      PROA C 
ATOM   3245  OD1 ASN P 212      30.329-266.820-207.413  1.00 97.00      PROA O 
ATOM   3246  ND2 ASN P 212      32.310-265.891-206.756  1.00 97.00      PROA N 
ATOM   3247 HD21 ASN P 212      31.853-265.078-206.390  1.00 97.00      PROA H 
ATOM   3248 HD22 ASN P 212      33.270-266.041-206.531  1.00 97.00      PROA H 
ATOM   3249  C   ASN P 212      31.943-270.722-206.681  1.00 97.00      PROA C 
ATOM   3250  O   ASN P 212      31.848-271.264-207.782  1.00 97.00      PROA O 
ATOM   3251  N   GLU P 213      32.499-271.371-205.631  1.00 97.00      PROA N 
ATOM   3252  HN  GLU P 213      32.652-270.889-204.770  1.00 97.00      PROA H 
ATOM   3253  CA  GLU P 213      32.876-272.772-205.653  1.00 97.00      PROA C 
ATOM   3254  HA  GLU P 213      33.575-272.898-206.467  1.00 97.00      PROA H 
ATOM   3255  CB  GLU P 213      33.556-273.264-204.354  1.00 97.00      PROA C 
ATOM   3256  HB1 GLU P 213      33.652-274.372-204.424  1.00 97.00      PROA H 
ATOM   3257  HB2 GLU P 213      32.889-273.043-203.499  1.00 97.00      PROA H 
ATOM   3258  CG  GLU P 213      34.959-272.676-204.094  1.00 97.00      PROA C 
ATOM   3259  HG1 GLU P 213      34.893-271.649-203.685  1.00 97.00      PROA H 
ATOM   3260  HG2 GLU P 213      35.543-272.652-205.040  1.00 97.00      PROA H 
ATOM   3261  CD  GLU P 213      35.714-273.581-203.130  1.00 97.00      PROA C 
ATOM   3262  OE1 GLU P 213      36.124-273.127-202.032  1.00 97.00      PROA O 
ATOM   3263  OE2 GLU P 213      35.893-274.768-203.508  1.00 97.00      PROA O 
ATOM   3264  C   GLU P 213      31.703-273.690-205.924  1.00 97.00      PROA C 
ATOM   3265  O   GLU P 213      30.564-273.386-205.591  1.00 97.00      PROA O 
ATOM   3266  N   ARG P 214      31.970-274.846-206.561  1.00 97.00      PROA N 
ATOM   3267  HN  ARG P 214      32.904-275.101-206.795  1.00 97.00      PROA H 
ATOM   3268  CA  ARG P 214      30.936-275.748-206.994  1.00 97.00      PROA C 
ATOM   3269  HA  ARG P 214      29.968-275.344-206.737  1.00 97.00      PROA H 
ATOM   3270  CB  ARG P 214      30.947-275.943-208.521  1.00 97.00      PROA C 
ATOM   3271  HB1 ARG P 214      30.209-276.728-208.791  1.00 97.00      PROA H 
ATOM   3272  HB2 ARG P 214      31.952-276.276-208.858  1.00 97.00      PROA H 
ATOM   3273  CG  ARG P 214      30.532-274.676-209.278  1.00 97.00      PROA C 
ATOM   3274  HG1 ARG P 214      31.236-273.842-209.061  1.00 97.00      PROA H 
ATOM   3275  HG2 ARG P 214      29.528-274.381-208.896  1.00 97.00      PROA H 
ATOM   3276  CD  ARG P 214      30.461-274.905-210.788  1.00 97.00      PROA C 
ATOM   3277  HD1 ARG P 214      29.885-275.831-211.008  1.00 97.00      PROA H 
ATOM   3278  HD2 ARG P 214      31.474-275.010-211.228  1.00 97.00      PROA H 
ATOM   3279  NE  ARG P 214      29.816-273.687-211.374  1.00 97.00      PROANE 
ATOM   3280  HE  ARG P 214      30.155-272.791-211.101  1.00 97.00      PROA H 
ATOM   3281  CZ  ARG P 214      28.721-273.713-212.159  1.00 97.00      PROA C 
ATOM   3282  NH1 ARG P 214      28.206-272.565-212.622  1.00 97.00      PROA N 
ATOM   3283 HH11 ARG P 214      28.650-271.708-212.384  1.00 97.00      PROA H 
ATOM   3284 HH12 ARG P 214      27.406-272.628-213.211  1.00 97.00      PROA H 
ATOM   3285  NH2 ARG P 214      28.090-274.844-212.480  1.00 97.00      PROA N 
ATOM   3286 HH21 ARG P 214      28.249-275.649-211.906  1.00 97.00      PROA H 
ATOM   3287 HH22 ARG P 214      27.173-274.828-212.871  1.00 97.00      PROA H 
ATOM   3288  C   ARG P 214      31.038-277.091-206.326  1.00 97.00      PROA C 
ATOM   3289  O   ARG P 214      32.100-277.707-206.270  1.00 97.00      PROA O 
ATOM   3290  N   PHE P 215      29.884-277.588-205.831  1.00 97.00      PROA N 
ATOM   3291  HN  PHE P 215      29.048-277.042-205.869  1.00 97.00      PROA H 
ATOM   3292  CA  PHE P 215      29.714-278.949-205.401  1.00 97.00      PROA C 
ATOM   3293  HA  PHE P 215      30.681-279.358-205.146  1.00 97.00      PROA H 
ATOM   3294  CB  PHE P 215      28.813-279.058-204.143  1.00 97.00      PROA C 
ATOM   3295  HB1 PHE P 215      27.854-278.519-204.310  1.00 97.00      PROA H 
ATOM   3296  HB2 PHE P 215      29.330-278.577-203.286  1.00 97.00      PROA H 
ATOM   3297  CG  PHE P 215      28.523-280.482-203.753  1.00 97.00      PROA C 
ATOM   3298  CD1 PHE P 215      29.475-281.244-203.057  1.00 97.00      PROA C 
ATOM   3299  HD1 PHE P 215      30.433-280.811-202.820  1.00 97.00      PROA H 
ATOM   3300  CE1 PHE P 215      29.182-282.552-202.651  1.00 97.00      PROA C 
ATOM   3301  HE1 PHE P 215      29.916-283.124-202.102  1.00 97.00      PROA H 
ATOM   3302  CZ  PHE P 215      27.924-283.101-202.926  1.00 97.00      PROA C 
ATOM   3303  HZ  PHE P 215      27.687-284.102-202.604  1.00 97.00      PROA H 
ATOM   3304  CD2 PHE P 215      27.275-281.053-204.042  1.00 97.00      PROA C 
ATOM   3305  HD2 PHE P 215      26.548-280.476-204.592  1.00 97.00      PROA H 
ATOM   3306  CE2 PHE P 215      26.966-282.348-203.614  1.00 97.00      PROA C 
ATOM   3307  HE2 PHE P 215      25.996-282.771-203.826  1.00 97.00      PROA H 
ATOM   3308  C   PHE P 215      29.169-279.716-206.588  1.00 97.00      PROA C 
ATOM   3309  O   PHE P 215      28.158-279.349-207.177  1.00 97.00      PROA O 
ATOM   3310  N   GLN P 216      29.864-280.799-206.977  1.00 97.00      PROA N 
ATOM   3311  HN  GLN P 216      30.667-281.082-206.455  1.00 97.00      PROA H 
ATOM   3312  CA  GLN P 216      29.576-281.569-208.163  1.00 97.00      PROA C 
ATOM   3313  HA  GLN P 216      28.700-281.188-208.665  1.00 97.00      PROA H 
ATOM   3314  CB  GLN P 216      30.797-281.591-209.127  1.00 97.00      PROA C 
ATOM   3315  HB1 GLN P 216      30.513-282.101-210.071  1.00 97.00      PROA H 
ATOM   3316  HB2 GLN P 216      31.608-282.190-208.650  1.00 97.00      PROA H 
ATOM   3317  CG  GLN P 216      31.437-280.209-209.451  1.00 97.00      PROA C 
ATOM   3318  HG1 GLN P 216      32.371-280.388-210.027  1.00 97.00      PROA H 
ATOM   3319  HG2 GLN P 216      31.723-279.679-208.519  1.00 97.00      PROA H 
ATOM   3320  CD  GLN P 216      30.586-279.257-210.308  1.00 97.00      PROA C 
ATOM   3321  OE1 GLN P 216      31.041-278.790-211.358  1.00 97.00      PROA O 
ATOM   3322  NE2 GLN P 216      29.359-278.917-209.840  1.00 97.00      PROA N 
ATOM   3323 HE21 GLN P 216      28.819-278.245-210.351  1.00 97.00      PROA H 
ATOM   3324 HE22 GLN P 216      29.046-279.245-208.949  1.00 97.00      PROA H 
ATOM   3325  C   GLN P 216      29.269-282.957-207.661  1.00 97.00      PROA C 
ATOM   3326  O   GLN P 216      29.976-283.479-206.804  1.00 97.00      PROA O 
ATOM   3327  N   TYR P 217      28.172-283.579-208.150  1.00 97.00      PROA N 
ATOM   3328  HN  TYR P 217      27.598-283.146-208.843  1.00 97.00      PROA H 
ATOM   3329  CA  TYR P 217      27.698-284.823-207.585  1.00 97.00      PROA C 
ATOM   3330  HA  TYR P 217      28.547-285.368-207.204  1.00 97.00      PROA H 
ATOM   3331  CB  TYR P 217      26.717-284.615-206.398  1.00 97.00      PROA C 
ATOM   3332  HB1 TYR P 217      27.242-283.995-205.642  1.00 97.00      PROA H 
ATOM   3333  HB2 TYR P 217      26.479-285.585-205.914  1.00 97.00      PROA H 
ATOM   3334  CG  TYR P 217      25.425-283.910-206.754  1.00 97.00      PROA C 
ATOM   3335  CD1 TYR P 217      25.349-282.506-206.820  1.00 97.00      PROA C 
ATOM   3336  HD1 TYR P 217      26.242-281.914-206.686  1.00 97.00      PROA H 
ATOM   3337  CE1 TYR P 217      24.124-281.866-207.054  1.00 97.00      PROA C 
ATOM   3338  HE1 TYR P 217      24.077-280.788-207.114  1.00 97.00      PROA H 
ATOM   3339  CZ  TYR P 217      22.955-282.628-207.190  1.00 97.00      PROA C 
ATOM   3340  OH  TYR P 217      21.714-282.011-207.436  1.00 97.00      PROA O 
ATOM   3341  HH  TYR P 217      21.772-281.579-208.294  1.00 97.00      PROA H 
ATOM   3342  CD2 TYR P 217      24.244-284.656-206.919  1.00 97.00      PROA C 
ATOM   3343  HD2 TYR P 217      24.278-285.734-206.873  1.00 97.00      PROA H 
ATOM   3344  CE2 TYR P 217      23.015-284.020-207.111  1.00 97.00      PROA C 
ATOM   3345  HE2 TYR P 217      22.114-284.606-207.215  1.00 97.00      PROA H 
ATOM   3346  C   TYR P 217      27.107-285.719-208.639  1.00 97.00      PROA C 
ATOM   3347  O   TYR P 217      26.858-285.311-209.768  1.00 97.00      PROA O 
ATOM   3348  N   LYS P 218      26.903-287.000-208.268  1.00 97.00      PROA N 
ATOM   3349  HN  LYS P 218      27.099-287.303-207.338  1.00 97.00      PROA H 
ATOM   3350  CA  LYS P 218      26.384-288.019-209.141  1.00 97.00      PROA C 
ATOM   3351  HA  LYS P 218      25.901-287.574-209.992  1.00 97.00      PROA H 
ATOM   3352  CB  LYS P 218      27.483-289.004-209.614  1.00 97.00      PROA C 
ATOM   3353  HB1 LYS P 218      28.280-288.392-210.093  1.00 97.00      PROA H 
ATOM   3354  HB2 LYS P 218      27.073-289.679-210.397  1.00 97.00      PROA H 
ATOM   3355  CG  LYS P 218      28.122-289.864-208.507  1.00 97.00      PROA C 
ATOM   3356  HG1 LYS P 218      27.422-290.681-208.227  1.00 97.00      PROA H 
ATOM   3357  HG2 LYS P 218      28.284-289.231-207.612  1.00 97.00      PROA H 
ATOM   3358  CD  LYS P 218      29.481-290.451-208.930  1.00 97.00      PROA C 
ATOM   3359  HD1 LYS P 218      30.182-289.610-209.125  1.00 97.00      PROA H 
ATOM   3360  HD2 LYS P 218      29.344-291.001-209.887  1.00 97.00      PROA H 
ATOM   3361  CE  LYS P 218      30.124-291.414-207.919  1.00 97.00      PROA C 
ATOM   3362  HE1 LYS P 218      31.154-291.674-208.241  1.00 97.00      PROA H 
ATOM   3363  HE2 LYS P 218      29.522-292.344-207.835  1.00 97.00      PROA H 
ATOM   3364  NZ  LYS P 218      30.209-290.820-206.570  1.00 97.00      PROA N 
ATOM   3365  HZ1 LYS P 218      29.277-290.934-206.113  1.00 97.00      PROA H 
ATOM   3366  HZ2 LYS P 218      30.419-289.801-206.598  1.00 97.00      PROA H 
ATOM   3367  HZ3 LYS P 218      30.914-291.302-205.983  1.00 97.00      PROA H 
ATOM   3368  C   LYS P 218      25.335-288.735-208.350  1.00 97.00      PROA C 
ATOM   3369  O   LYS P 218      25.282-288.644-207.129  1.00 97.00      PROA O 
ATOM   3370  N   CYS P 219      24.443-289.460-209.045  1.00 97.00      PROA N 
ATOM   3371  HN  CYS P 219      24.457-289.494-210.040  1.00 97.00      PROA H 
ATOM   3372  CA  CYS P 219      23.485-290.325-208.409  1.00 97.00      PROA C 
ATOM   3373  HA  CYS P 219      23.509-290.185-207.343  1.00 97.00      PROA H 
ATOM   3374  CB  CYS P 219      22.042-290.048-208.862  1.00 97.00      PROA C 
ATOM   3375  HB1 CYS P 219      21.342-290.707-208.310  1.00 97.00      PROA H 
ATOM   3376  HB2 CYS P 219      21.966-290.288-209.941  1.00 97.00      PROA H 
ATOM   3377  SG  CYS P 219      21.547-288.299-208.664  1.00 97.00      PROA S 
ATOM   3378  C   CYS P 219      23.964-291.734-208.681  1.00 97.00      PROA C 
ATOM   3379  O   CYS P 219      24.905-291.935-209.447  1.00 97.00      PROA O 
ATOM   3380  N   ASN P 220      23.396-292.746-207.989  1.00 97.00      PROA N 
ATOM   3381  HN  ASN P 220      22.597-292.598-207.410  1.00 97.00      PROA H 
ATOM   3382  CA  ASN P 220      24.016-294.058-207.902  1.00 97.00      PROA C 
ATOM   3383  HA  ASN P 220      25.052-293.995-208.210  1.00 97.00      PROA H 
ATOM   3384  CB  ASN P 220      23.983-294.583-206.440  1.00 97.00      PROA C 
ATOM   3385  HB1 ASN P 220      24.397-295.611-206.374  1.00 97.00      PROA H 
ATOM   3386  HB2 ASN P 220      22.932-294.596-206.079  1.00 97.00      PROA H 
ATOM   3387  CG  ASN P 220      24.833-293.701-205.513  1.00 97.00      PROA C 
ATOM   3388  OD1 ASN P 220      25.743-292.979-205.928  1.00 97.00      PROA O 
ATOM   3389  ND2 ASN P 220      24.473-293.725-204.200  1.00 97.00      PROA N 
ATOM   3390 HD21 ASN P 220      24.878-293.044-203.591  1.00 97.00      PROA H 
ATOM   3391 HD22 ASN P 220      23.617-294.171-203.945  1.00 97.00      PROA H 
ATOM   3392  C   ASN P 220      23.371-295.092-208.813  1.00 97.00      PROA C 
ATOM   3393  O   ASN P 220      23.644-296.280-208.654  1.00 97.00      PROA O 
ATOM   3394  N   MET P 221      22.532-294.669-209.793  1.00 97.00      PROA N 
ATOM   3395  HN  MET P 221      22.374-293.695-209.945  1.00 97.00      PROA H 
ATOM   3396  CA  MET P 221      21.834-295.507-210.755  1.00 97.00      PROA C 
ATOM   3397  HA  MET P 221      21.531-294.814-211.523  1.00 97.00      PROA H 
ATOM   3398  CB  MET P 221      22.679-296.575-211.505  1.00 97.00      PROA C 
ATOM   3399  HB1 MET P 221      22.022-297.132-212.208  1.00 97.00      PROA H 
ATOM   3400  HB2 MET P 221      23.064-297.322-210.780  1.00 97.00      PROA H 
ATOM   3401  CG  MET P 221      23.871-295.994-212.302  1.00 97.00      PROA C 
ATOM   3402  HG1 MET P 221      24.388-296.841-212.805  1.00 97.00      PROA H 
ATOM   3403  HG2 MET P 221      24.595-295.572-211.570  1.00 97.00      PROA H 
ATOM   3404  SD  MET P 221      23.475-294.710-213.540  1.00 97.00      PROA S 
ATOM   3405  CE  MET P 221      22.252-295.632-214.516  1.00 97.00      PROA C 
ATOM   3406  HE1 MET P 221      21.321-295.793-213.932  1.00 97.00      PROA H 
ATOM   3407  HE2 MET P 221      22.647-296.625-214.821  1.00 97.00      PROA H 
ATOM   3408  HE3 MET P 221      21.979-295.072-215.435  1.00 97.00      PROA H 
ATOM   3409  C   MET P 221      20.535-296.077-210.212  1.00 97.00      PROA C 
ATOM   3410  O   MET P 221      20.516-297.037-209.445  1.00 97.00      PROA O 
ATOM   3411  N   GLY P 222      19.402-295.460-210.616  1.00 97.00      PROA N 
ATOM   3412  HN  GLY P 222      19.475-294.684-211.246  1.00 97.00      PROA H 
ATOM   3413  CA  GLY P 222      18.062-295.722-210.122  1.00 97.00      PROA C 
ATOM   3414  HA1 GLY P 222      18.041-296.658-209.583  1.00 97.00      PROA H 
ATOM   3415  HA2 GLY P 222      17.389-295.697-210.966  1.00 97.00      PROA H 
ATOM   3416  C   GLY P 222      17.640-294.635-209.173  1.00 97.00      PROA C 
ATOM   3417  O   GLY P 222      16.632-294.764-208.481  1.00 97.00      PROA O 
ATOM   3418  N   TYR P 223      18.420-293.534-209.122  1.00 97.00      PROA N 
ATOM   3419  HN  TYR P 223      19.171-293.448-209.774  1.00 97.00      PROA H 
ATOM   3420  CA  TYR P 223      18.349-292.539-208.072  1.00 97.00      PROA C 
ATOM   3421  HA  TYR P 223      17.371-292.556-207.616  1.00 97.00      PROA H 
ATOM   3422  CB  TYR P 223      19.450-292.788-207.004  1.00 97.00      PROA C 
ATOM   3423  HB1 TYR P 223      19.477-291.981-206.243  1.00 97.00      PROA H 
ATOM   3424  HB2 TYR P 223      20.445-292.855-207.495  1.00 97.00      PROA H 
ATOM   3425  CG  TYR P 223      19.187-294.073-206.266  1.00 97.00      PROA C 
ATOM   3426  CD1 TYR P 223      18.127-294.134-205.347  1.00 97.00      PROA C 
ATOM   3427  HD1 TYR P 223      17.494-293.270-205.206  1.00 97.00      PROA H 
ATOM   3428  CE1 TYR P 223      17.872-295.305-204.627  1.00 97.00      PROA C 
ATOM   3429  HE1 TYR P 223      17.048-295.334-203.930  1.00 97.00      PROA H 
ATOM   3430  CZ  TYR P 223      18.682-296.432-204.819  1.00 97.00      PROA C 
ATOM   3431  OH  TYR P 223      18.414-297.614-204.099  1.00 97.00      PROA O 
ATOM   3432  HH  TYR P 223      17.584-297.480-203.636  1.00 97.00      PROA H 
ATOM   3433  CD2 TYR P 223      19.991-295.212-206.454  1.00 97.00      PROA C 
ATOM   3434  HD2 TYR P 223      20.796-295.189-207.173  1.00 97.00      PROA H 
ATOM   3435  CE2 TYR P 223      19.740-296.388-205.736  1.00 97.00      PROA C 
ATOM   3436  HE2 TYR P 223      20.353-297.262-205.899  1.00 97.00      PROA H 
ATOM   3437  C   TYR P 223      18.573-291.153-208.632  1.00 97.00      PROA C 
ATOM   3438  O   TYR P 223      18.852-290.217-207.896  1.00 97.00      PROA O 
ATOM   3439  N   GLU P 224      18.499-290.999-209.963  1.00 97.00      PROA N 
ATOM   3440  HN  GLU P 224      18.298-291.799-210.524  1.00 97.00      PROA H 
ATOM   3441  CA  GLU P 224      18.906-289.833-210.727  1.00 97.00      PROA C 
ATOM   3442  HA  GLU P 224      19.951-289.755-210.487  1.00 97.00      PROA H 
ATOM   3443  CB  GLU P 224      18.961-290.134-212.247  1.00 97.00      PROA C 
ATOM   3444  HB1 GLU P 224      18.968-289.201-212.849  1.00 97.00      PROA H 
ATOM   3445  HB2 GLU P 224      18.042-290.698-212.519  1.00 97.00      PROA H 
ATOM   3446  CG  GLU P 224      20.217-290.960-212.654  1.00 97.00      PROA C 
ATOM   3447  HG1 GLU P 224      21.127-290.336-212.532  1.00 97.00      PROA H 
ATOM   3448  HG2 GLU P 224      20.138-291.272-213.716  1.00 97.00      PROA H 
ATOM   3449  CD  GLU P 224      20.392-292.221-211.813  1.00 97.00      PROA C 
ATOM   3450  OE1 GLU P 224      19.487-293.084-211.906  1.00 97.00      PROA O 
ATOM   3451  OE2 GLU P 224      21.389-292.322-211.052  1.00 97.00      PROA O 
ATOM   3452  C   GLU P 224      18.409-288.440-210.338  1.00 97.00      PROA C 
ATOM   3453  O   GLU P 224      17.473-288.264-209.563  1.00 97.00      PROA O 
ATOM   3454  N   TYR P 225      19.124-287.406-210.844  1.00 97.00      PROA N 
ATOM   3455  HN  TYR P 225      19.829-287.600-211.522  1.00 97.00      PROA H 
ATOM   3456  CA  TYR P 225      19.136-286.035-210.360  1.00 97.00      PROA C 
ATOM   3457  HA  TYR P 225      19.576-286.055-209.372  1.00 97.00      PROA H 
ATOM   3458  CB  TYR P 225      19.973-285.109-211.291  1.00 97.00      PROA C 
ATOM   3459  HB1 TYR P 225      20.022-284.079-210.879  1.00 97.00      PROA H 
ATOM   3460  HB2 TYR P 225      19.499-285.059-212.297  1.00 97.00      PROA H 
ATOM   3461  CG  TYR P 225      21.397-285.559-211.461  1.00 97.00      PROA C 
ATOM   3462  CD1 TYR P 225      22.263-285.559-210.359  1.00 97.00      PROA C 
ATOM   3463  HD1 TYR P 225      21.875-285.314-209.382  1.00 97.00      PROA H 
ATOM   3464  CE1 TYR P 225      23.623-285.847-210.519  1.00 97.00      PROA C 
ATOM   3465  HE1 TYR P 225      24.274-285.817-209.659  1.00 97.00      PROA H 
ATOM   3466  CZ  TYR P 225      24.138-286.094-211.799  1.00 97.00      PROA C 
ATOM   3467  OH  TYR P 225      25.525-286.239-212.008  1.00 97.00      PROA O 
ATOM   3468  HH  TYR P 225      25.976-285.899-211.228  1.00 97.00      PROA H 
ATOM   3469  CD2 TYR P 225      21.918-285.848-212.735  1.00 97.00      PROA C 
ATOM   3470  HD2 TYR P 225      21.268-285.821-213.598  1.00 97.00      PROA H 
ATOM   3471  CE2 TYR P 225      23.281-286.117-212.903  1.00 97.00      PROA C 
ATOM   3472  HE2 TYR P 225      23.681-286.300-213.890  1.00 97.00      PROA H 
ATOM   3473  C   TYR P 225      17.805-285.322-210.254  1.00 97.00      PROA C 
ATOM   3474  O   TYR P 225      16.979-285.371-211.162  1.00 97.00      PROA O 
ATOM   3475  N   SER P 226      17.618-284.535-209.165  1.00 97.00      PROA N 
ATOM   3476  HN  SER P 226      18.237-284.569-208.380  1.00 97.00      PROA H 
ATOM   3477  CA  SER P 226      16.617-283.485-209.149  1.00 97.00      PROA C 
ATOM   3478  HA  SER P 226      15.727-283.860-209.629  1.00 97.00      PROA H 
ATOM   3479  CB  SER P 226      16.207-283.008-207.739  1.00 97.00      PROA C 
ATOM   3480  HB1 SER P 226      15.435-282.210-207.805  1.00 97.00      PROA H 
ATOM   3481  HB2 SER P 226      17.095-282.599-207.215  1.00 97.00      PROA H 
ATOM   3482  OG  SER P 226      15.680-284.085-206.972  1.00 97.00      PROA O 
ATOM   3483  HG1 SER P 226      14.891-284.405-207.424  1.00 97.00      PROA H 
ATOM   3484  C   SER P 226      17.143-282.300-209.945  1.00 97.00      PROA C 
ATOM   3485  O   SER P 226      17.700-281.357-209.388  1.00 97.00      PROA O 
ATOM   3486  N   GLU P 227      17.002-282.387-211.289  1.00 97.00      PROA N 
ATOM   3487  HN  GLU P 227      16.584-283.217-211.650  1.00 97.00      PROA H 
ATOM   3488  CA  GLU P 227      17.475-281.457-212.300  1.00 97.00      PROA C 
ATOM   3489  HA  GLU P 227      16.888-281.684-213.178  1.00 97.00      PROA H 
ATOM   3490  CB  GLU P 227      17.227-279.942-212.014  1.00 97.00      PROA C 
ATOM   3491  HB1 GLU P 227      17.772-279.624-211.103  1.00 97.00      PROA H 
ATOM   3492  HB2 GLU P 227      16.142-279.841-211.777  1.00 97.00      PROA H 
ATOM   3493  CG  GLU P 227      17.530-278.985-213.198  1.00 97.00      PROA C 
ATOM   3494  HG1 GLU P 227      16.643-278.333-213.364  1.00 97.00      PROA H 
ATOM   3495  HG2 GLU P 227      17.724-279.548-214.133  1.00 97.00      PROA H 
ATOM   3496  CD  GLU P 227      18.688-278.032-212.944  1.00 97.00      PROA C 
ATOM   3497  OE1 GLU P 227      18.714-277.427-211.844  1.00 97.00      PROA O 
ATOM   3498  OE2 GLU P 227      19.525-277.872-213.867  1.00 97.00      PROA O 
ATOM   3499  C   GLU P 227      18.907-281.767-212.688  1.00 97.00      PROA C 
ATOM   3500  O   GLU P 227      19.149-282.322-213.759  1.00 97.00      PROA O 
ATOM   3501  N   ARG P 228      19.900-281.419-211.835  1.00 97.00      PROA N 
ATOM   3502  HN  ARG P 228      19.685-281.004-210.955  1.00 97.00      PROA H 
ATOM   3503  CA  ARG P 228      21.287-281.411-212.270  1.00 97.00      PROA C 
ATOM   3504  HA  ARG P 228      21.434-282.213-212.981  1.00 97.00      PROA H 
ATOM   3505  CB  ARG P 228      21.553-280.064-212.992  1.00 97.00      PROA C 
ATOM   3506  HB1 ARG P 228      21.015-279.313-212.369  1.00 97.00      PROA H 
ATOM   3507  HB2 ARG P 228      21.046-280.094-213.981  1.00 97.00      PROA H 
ATOM   3508  CG  ARG P 228      22.997-279.553-213.157  1.00 97.00      PROA C 
ATOM   3509  HG1 ARG P 228      23.618-280.325-213.657  1.00 97.00      PROA H 
ATOM   3510  HG2 ARG P 228      23.410-279.373-212.141  1.00 97.00      PROA H 
ATOM   3511  CD  ARG P 228      23.111-278.241-213.967  1.00 97.00      PROA C 
ATOM   3512  HD1 ARG P 228      22.813-278.420-215.021  1.00 97.00      PROA H 
ATOM   3513  HD2 ARG P 228      24.139-277.824-213.945  1.00 97.00      PROA H 
ATOM   3514  NE  ARG P 228      22.147-277.247-213.407  1.00 97.00      PROANE 
ATOM   3515  HE  ARG P 228      21.183-277.400-213.645  1.00 97.00      PROA H 
ATOM   3516  CZ  ARG P 228      22.294-276.723-212.178  1.00 97.00      PROA C 
ATOM   3517  NH1 ARG P 228      23.474-276.507-211.603  1.00 97.00      PROA N 
ATOM   3518 HH11 ARG P 228      24.308-276.641-212.135  1.00 97.00      PROA H 
ATOM   3519 HH12 ARG P 228      23.522-276.638-210.615  1.00 97.00      PROA H 
ATOM   3520  NH2 ARG P 228      21.201-276.497-211.439  1.00 97.00      PROA N 
ATOM   3521 HH21 ARG P 228      20.315-276.822-211.784  1.00 97.00      PROA H 
ATOM   3522 HH22 ARG P 228      21.298-276.237-210.486  1.00 97.00      PROA H 
ATOM   3523  C   ARG P 228      22.287-281.668-211.162  1.00 97.00      PROA C 
ATOM   3524  O   ARG P 228      22.090-281.257-210.025  1.00 97.00      PROA O 
ATOM   3525  N   GLY P 229      23.414-282.355-211.488  1.00 97.00      PROA N 
ATOM   3526  HN  GLY P 229      23.524-282.683-212.424  1.00 97.00      PROA H 
ATOM   3527  CA  GLY P 229      24.466-282.754-210.558  1.00 97.00      PROA C 
ATOM   3528  HA1 GLY P 229      25.035-283.526-211.053  1.00 97.00      PROA H 
ATOM   3529  HA2 GLY P 229      24.008-283.105-209.649  1.00 97.00      PROA H 
ATOM   3530  C   GLY P 229      25.460-281.688-210.195  1.00 97.00      PROA C 
ATOM   3531  O   GLY P 229      26.641-281.976-210.020  1.00 97.00      PROA O 
ATOM   3532  N   ASP P 230      25.010-280.427-210.082  1.00 97.00      PROA N 
ATOM   3533  HN  ASP P 230      24.037-280.235-210.162  1.00 97.00      PROA H 
ATOM   3534  CA  ASP P 230      25.893-279.300-209.951  1.00 97.00      PROA C 
ATOM   3535  HA  ASP P 230      26.776-279.600-209.406  1.00 97.00      PROA H 
ATOM   3536  CB  ASP P 230      26.323-278.859-211.388  1.00 97.00      PROA C 
ATOM   3537  HB1 ASP P 230      25.496-279.072-212.094  1.00 97.00      PROA H 
ATOM   3538  HB2 ASP P 230      27.186-279.482-211.708  1.00 97.00      PROA H 
ATOM   3539  CG  ASP P 230      26.699-277.401-211.549  1.00 97.00      PROA C 
ATOM   3540  OD1 ASP P 230      26.058-276.716-212.386  1.00 97.00      PROA O 
ATOM   3541  OD2 ASP P 230      27.653-276.966-210.860  1.00 97.00      PROA O 
ATOM   3542  C   ASP P 230      25.218-278.240-209.090  1.00 97.00      PROA C 
ATOM   3543  O   ASP P 230      24.049-277.914-209.275  1.00 97.00      PROA O 
ATOM   3544  N   ALA P 231      25.954-277.681-208.102  1.00 97.00      PROA N 
ATOM   3545  HN  ALA P 231      26.880-278.000-207.910  1.00 97.00      PROA H 
ATOM   3546  CA  ALA P 231      25.434-276.670-207.210  1.00 97.00      PROA C 
ATOM   3547  HA  ALA P 231      24.638-276.131-207.702  1.00 97.00      PROA H 
ATOM   3548  CB  ALA P 231      24.911-277.288-205.901  1.00 97.00      PROA C 
ATOM   3549  HB1 ALA P 231      25.709-277.873-205.394  1.00 97.00      PROA H 
ATOM   3550  HB2 ALA P 231      24.067-277.977-206.128  1.00 97.00      PROA H 
ATOM   3551  HB3 ALA P 231      24.542-276.506-205.208  1.00 97.00      PROA H 
ATOM   3552  C   ALA P 231      26.529-275.681-206.896  1.00 97.00      PROA C 
ATOM   3553  O   ALA P 231      27.671-276.055-206.667  1.00 97.00      PROA O 
ATOM   3554  N   VAL P 232      26.200-274.371-206.893  1.00 97.00      PROA N 
ATOM   3555  HN  VAL P 232      25.254-274.098-207.064  1.00 97.00      PROA H 
ATOM   3556  CA  VAL P 232      27.160-273.289-206.793  1.00 97.00      PROA C 
ATOM   3557  HA  VAL P 232      28.164-273.679-206.882  1.00 97.00      PROA H 
ATOM   3558  CB  VAL P 232      26.941-272.222-207.868  1.00 97.00      PROA C 
ATOM   3559  HB  VAL P 232      26.016-271.635-207.657  1.00 97.00      PROA H 
ATOM   3560  CG1 VAL P 232      28.150-271.262-207.902  1.00 97.00      PROA C 
ATOM   3561 HG11 VAL P 232      29.089-271.827-208.078  1.00 97.00      PROA H 
ATOM   3562 HG12 VAL P 232      28.247-270.704-206.950  1.00 97.00      PROA H 
ATOM   3563 HG13 VAL P 232      28.027-270.520-208.719  1.00 97.00      PROA H 
ATOM   3564  CG2 VAL P 232      26.741-272.900-209.242  1.00 97.00      PROA C 
ATOM   3565 HG21 VAL P 232      25.781-273.455-209.285  1.00 97.00      PROA H 
ATOM   3566 HG22 VAL P 232      27.567-273.608-209.452  1.00 97.00      PROA H 
ATOM   3567 HG23 VAL P 232      26.721-272.130-210.043  1.00 97.00      PROA H 
ATOM   3568  C   VAL P 232      26.998-272.649-205.431  1.00 97.00      PROA C 
ATOM   3569  O   VAL P 232      25.891-272.373-204.990  1.00 97.00      PROA O 
ATOM   3570  N   CYS P 233      28.107-272.403-204.702  1.00 97.00      PROA N 
ATOM   3571  HN  CYS P 233      29.007-272.687-205.034  1.00 97.00      PROA H 
ATOM   3572  CA  CYS P 233      28.089-271.674-203.449  1.00 97.00      PROA C 
ATOM   3573  HA  CYS P 233      27.291-272.096-202.854  1.00 97.00      PROA H 
ATOM   3574  CB  CYS P 233      29.418-271.846-202.668  1.00 97.00      PROA C 
ATOM   3575  HB1 CYS P 233      30.234-271.375-203.256  1.00 97.00      PROA H 
ATOM   3576  HB2 CYS P 233      29.648-272.933-202.618  1.00 97.00      PROA H 
ATOM   3577  SG  CYS P 233      29.377-271.177-200.970  1.00 97.00      PROA S 
ATOM   3578  C   CYS P 233      27.778-270.198-203.666  1.00 97.00      PROA C 
ATOM   3579  O   CYS P 233      28.266-269.571-204.602  1.00 97.00      PROA O 
ATOM   3580  N   THR P 234      26.936-269.601-202.791  1.00 97.00      PROA N 
ATOM   3581  HN  THR P 234      26.550-270.100-202.019  1.00 97.00      PROA H 
ATOM   3582  CA  THR P 234      26.559-268.201-202.883  1.00 97.00      PROA C 
ATOM   3583  HA  THR P 234      27.445-267.632-203.132  1.00 97.00      PROA H 
ATOM   3584  CB  THR P 234      25.436-267.863-203.876  1.00 97.00      PROA C 
ATOM   3585  HB  THR P 234      24.441-267.846-203.380  1.00 97.00      PROA H 
ATOM   3586  OG1 THR P 234      25.351-268.823-204.920  1.00 97.00      PROA O 
ATOM   3587  HG1 THR P 234      26.259-268.962-205.204  1.00 97.00      PROA H 
ATOM   3588  CG2 THR P 234      25.704-266.498-204.538  1.00 97.00      PROA C 
ATOM   3589 HG21 THR P 234      26.684-266.507-205.062  1.00 97.00      PROA H 
ATOM   3590 HG22 THR P 234      25.706-265.681-203.791  1.00 97.00      PROA H 
ATOM   3591 HG23 THR P 234      24.911-266.278-205.285  1.00 97.00      PROA H 
ATOM   3592  C   THR P 234      26.167-267.847-201.467  1.00 97.00      PROA C 
ATOM   3593  O   THR P 234      26.147-268.717-200.602  1.00 97.00      PROA O 
ATOM   3594  N   GLU P 235      25.904-266.545-201.198  1.00 97.00      PROA N 
ATOM   3595  HN  GLU P 235      25.831-265.898-201.954  1.00 97.00      PROA H 
ATOM   3596  CA  GLU P 235      25.743-265.916-199.897  1.00 97.00      PROA C 
ATOM   3597  HA  GLU P 235      26.756-265.774-199.569  1.00 97.00      PROA H 
ATOM   3598  CB  GLU P 235      25.161-264.475-200.025  1.00 97.00      PROA C 
ATOM   3599  HB1 GLU P 235      26.023-263.781-200.170  1.00 97.00      PROA H 
ATOM   3600  HB2 GLU P 235      24.669-264.169-199.079  1.00 97.00      PROA H 
ATOM   3601  CG  GLU P 235      24.189-264.189-201.202  1.00 97.00      PROA C 
ATOM   3602  HG1 GLU P 235      24.763-264.111-202.150  1.00 97.00      PROA H 
ATOM   3603  HG2 GLU P 235      23.682-263.216-201.032  1.00 97.00      PROA H 
ATOM   3604  CD  GLU P 235      23.111-265.237-201.406  1.00 97.00      PROA C 
ATOM   3605  OE1 GLU P 235      22.326-265.470-200.457  1.00 97.00      PROA O 
ATOM   3606  OE2 GLU P 235      23.056-265.795-202.533  1.00 97.00      PROA O 
ATOM   3607  C   GLU P 235      25.126-266.697-198.737  1.00 97.00      PROA C 
ATOM   3608  O   GLU P 235      25.757-266.874-197.695  1.00 97.00      PROA O 
ATOM   3609  N   SER P 236      23.889-267.199-198.905  1.00 97.00      PROA N 
ATOM   3610  HN  SER P 236      23.379-266.922-199.717  1.00 97.00      PROA H 
ATOM   3611  CA  SER P 236      23.144-267.940-197.900  1.00 97.00      PROA C 
ATOM   3612  HA  SER P 236      23.551-267.712-196.925  1.00 97.00      PROA H 
ATOM   3613  CB  SER P 236      21.649-267.515-197.864  1.00 97.00      PROA C 
ATOM   3614  HB1 SER P 236      21.584-266.498-197.426  1.00 97.00      PROA H 
ATOM   3615  HB2 SER P 236      21.028-268.193-197.243  1.00 97.00      PROA H 
ATOM   3616  OG  SER P 236      21.085-267.436-199.162  1.00 97.00      PROA O 
ATOM   3617  HG1 SER P 236      21.495-266.662-199.573  1.00 97.00      PROA H 
ATOM   3618  C   SER P 236      23.235-269.448-198.057  1.00 97.00      PROA C 
ATOM   3619  O   SER P 236      22.574-270.182-197.323  1.00 97.00      PROA O 
ATOM   3620  N   GLY P 237      24.078-269.958-198.983  1.00 97.00      PROA N 
ATOM   3621  HN  GLY P 237      24.635-269.342-199.537  1.00 97.00      PROA H 
ATOM   3622  CA  GLY P 237      24.278-271.387-199.187  1.00 97.00      PROA C 
ATOM   3623  HA1 GLY P 237      23.634-271.962-198.537  1.00 97.00      PROA H 
ATOM   3624  HA2 GLY P 237      25.325-271.579-199.015  1.00 97.00      PROA H 
ATOM   3625  C   GLY P 237      23.962-271.798-200.596  1.00 97.00      PROA C 
ATOM   3626  O   GLY P 237      23.448-271.013-201.378  1.00 97.00      PROA O 
ATOM   3627  N   TRP P 238      24.304-273.059-200.947  1.00 97.00      PROA N 
ATOM   3628  HN  TRP P 238      24.737-273.642-200.263  1.00 97.00      PROA H 
ATOM   3629  CA  TRP P 238      24.146-273.728-202.232  1.00 97.00      PROA C 
ATOM   3630  HA  TRP P 238      25.034-273.466-202.789  1.00 97.00      PROA H 
ATOM   3631  CB  TRP P 238      24.149-275.269-202.043  1.00 97.00      PROA C 
ATOM   3632  HB1 TRP P 238      24.084-275.770-203.030  1.00 97.00      PROA H 
ATOM   3633  HB2 TRP P 238      23.249-275.558-201.459  1.00 97.00      PROA H 
ATOM   3634  CG  TRP P 238      25.366-275.801-201.354  1.00 97.00      PROA C 
ATOM   3635  CD1 TRP P 238      25.455-276.352-200.102  1.00 97.00      PROA C 
ATOM   3636  HD1 TRP P 238      24.614-276.526-199.445  1.00 97.00      PROA H 
ATOM   3637  NE1 TRP P 238      26.756-276.704-199.852  1.00 97.00      PROA N 
ATOM   3638  HE1 TRP P 238      27.096-277.229-199.099  1.00 97.00      PROA H 
ATOM   3639  CE2 TRP P 238      27.533-276.392-200.924  1.00 97.00      PROA C 
ATOM   3640  CD2 TRP P 238      26.695-275.810-201.897  1.00 97.00      PROA C 
ATOM   3641  CE3 TRP P 238      27.239-275.396-203.109  1.00 97.00      PROA C 
ATOM   3642  HE3 TRP P 238      26.619-274.974-203.885  1.00 97.00      PROA H 
ATOM   3643  CZ3 TRP P 238      28.614-275.531-203.310  1.00 97.00      PROA C 
ATOM   3644  HZ3 TRP P 238      29.052-275.204-204.243  1.00 97.00      PROA H 
ATOM   3645  CZ2 TRP P 238      28.895-276.551-201.130  1.00 97.00      PROA C 
ATOM   3646  HZ2 TRP P 238      29.526-277.007-200.383  1.00 97.00      PROA H 
ATOM   3647  CH2 TRP P 238      29.430-276.091-202.333  1.00 97.00      PROA C 
ATOM   3648  HH2 TRP P 238      30.485-276.206-202.531  1.00 97.00      PROA H 
ATOM   3649  C   TRP P 238      22.966-273.363-203.130  1.00 97.00      PROA C 
ATOM   3650  O   TRP P 238      21.812-273.340-202.705  1.00 97.00      PROA O 
ATOM   3651  N   ARG P 239      23.254-273.107-204.428  1.00 97.00      PROA N 
ATOM   3652  HN  ARG P 239      24.208-273.021-204.713  1.00 97.00      PROA H 
ATOM   3653  CA  ARG P 239      22.286-272.863-205.479  1.00 97.00      PROA C 
ATOM   3654  HA  ARG P 239      21.285-272.896-205.079  1.00 97.00      PROA H 
ATOM   3655  CB  ARG P 239      22.508-271.481-206.168  1.00 97.00      PROA C 
ATOM   3656  HB1 ARG P 239      22.059-271.473-207.188  1.00 97.00      PROA H 
ATOM   3657  HB2 ARG P 239      23.605-271.328-206.288  1.00 97.00      PROA H 
ATOM   3658  CG  ARG P 239      21.922-270.246-205.454  1.00 97.00      PROA C 
ATOM   3659  HG1 ARG P 239      20.811-270.283-205.516  1.00 97.00      PROA H 
ATOM   3660  HG2 ARG P 239      22.263-269.347-206.018  1.00 97.00      PROA H 
ATOM   3661  CD  ARG P 239      22.316-270.092-203.987  1.00 97.00      PROA C 
ATOM   3662  HD1 ARG P 239      23.416-270.148-203.848  1.00 97.00      PROA H 
ATOM   3663  HD2 ARG P 239      21.818-270.883-203.388  1.00 97.00      PROA H 
ATOM   3664  NE  ARG P 239      21.851-268.743-203.544  1.00 97.00      PROANE 
ATOM   3665  HE  ARG P 239      21.978-267.951-204.135  1.00 97.00      PROA H 
ATOM   3666  CZ  ARG P 239      21.249-268.500-202.369  1.00 97.00      PROA C 
ATOM   3667  NH1 ARG P 239      21.204-269.374-201.360  1.00 97.00      PROA N 
ATOM   3668 HH11 ARG P 239      21.833-270.145-201.430  1.00 97.00      PROA H 
ATOM   3669 HH12 ARG P 239      20.988-268.986-200.465  1.00 97.00      PROA H 
ATOM   3670  NH2 ARG P 239      20.810-267.260-202.127  1.00 97.00      PROA N 
ATOM   3671 HH21 ARG P 239      20.505-267.084-201.197  1.00 97.00      PROA H 
ATOM   3672 HH22 ARG P 239      21.451-266.564-202.463  1.00 97.00      PROA H 
ATOM   3673  C   ARG P 239      22.407-273.919-206.565  1.00 97.00      PROA C 
ATOM   3674  O   ARG P 239      23.430-273.946-207.242  1.00 97.00      PROA O 
ATOM   3675  N   PRO P 240      21.418-274.769-206.848  1.00 97.00      PROA N 
ATOM   3676  CD  PRO P 240      21.435-275.504-208.113  1.00 97.00      PROA C 
ATOM   3677  HD1 PRO P 240      22.097-276.391-207.997  1.00 97.00      PROA H 
ATOM   3678  HD2 PRO P 240      21.781-274.874-208.964  1.00 97.00      PROA H 
ATOM   3679  CA  PRO P 240      20.370-275.276-205.961  1.00 97.00      PROA C 
ATOM   3680  HA  PRO P 240      19.787-274.435-205.616  1.00 97.00      PROA H 
ATOM   3681  CB  PRO P 240      19.566-276.257-206.849  1.00 97.00      PROA C 
ATOM   3682  HB1 PRO P 240      18.473-276.141-206.704  1.00 97.00      PROA H 
ATOM   3683  HB2 PRO P 240      19.841-277.318-206.653  1.00 97.00      PROA H 
ATOM   3684  CG  PRO P 240      19.982-275.932-208.287  1.00 97.00      PROA C 
ATOM   3685  HG1 PRO P 240      19.855-276.800-208.965  1.00 97.00      PROA H 
ATOM   3686  HG2 PRO P 240      19.384-275.076-208.670  1.00 97.00      PROA H 
ATOM   3687  C   PRO P 240      20.906-276.004-204.744  1.00 97.00      PROA C 
ATOM   3688  O   PRO P 240      22.116-276.130-204.586  1.00 97.00      PROA O 
ATOM   3689  N   LEU P 241      20.005-276.556-203.902  1.00 97.00      PROA N 
ATOM   3690  HN  LEU P 241      19.027-276.416-204.030  1.00 97.00      PROA H 
ATOM   3691  CA  LEU P 241      20.370-277.530-202.894  1.00 97.00      PROA C 
ATOM   3692  HA  LEU P 241      21.304-277.227-202.450  1.00 97.00      PROA H 
ATOM   3693  CB  LEU P 241      19.317-277.627-201.762  1.00 97.00      PROA C 
ATOM   3694  HB1 LEU P 241      19.663-278.364-201.005  1.00 97.00      PROA H 
ATOM   3695  HB2 LEU P 241      18.356-277.997-202.183  1.00 97.00      PROA H 
ATOM   3696  CG  LEU P 241      19.020-276.294-201.029  1.00 97.00      PROA C 
ATOM   3697  HG  LEU P 241      18.595-275.572-201.767  1.00 97.00      PROA H 
ATOM   3698  CD1 LEU P 241      17.958-276.509-199.936  1.00 97.00      PROA C 
ATOM   3699 HD11 LEU P 241      18.339-277.216-199.169  1.00 97.00      PROA H 
ATOM   3700 HD12 LEU P 241      17.030-276.930-200.375  1.00 97.00      PROA H 
ATOM   3701 HD13 LEU P 241      17.713-275.547-199.439  1.00 97.00      PROA H 
ATOM   3702  CD2 LEU P 241      20.284-275.653-200.427  1.00 97.00      PROA C 
ATOM   3703 HD21 LEU P 241      20.999-275.378-201.228  1.00 97.00      PROA H 
ATOM   3704 HD22 LEU P 241      20.777-276.361-199.728  1.00 97.00      PROA H 
ATOM   3705 HD23 LEU P 241      20.017-274.730-199.870  1.00 97.00      PROA H 
ATOM   3706  C   LEU P 241      20.497-278.898-203.569  1.00 97.00      PROA C 
ATOM   3707  O   LEU P 241      19.534-279.307-204.217  1.00 97.00      PROA O 
ATOM   3708  N   PRO P 242      21.615-279.631-203.501  1.00 97.00      PROA N 
ATOM   3709  CD  PRO P 242      22.897-279.127-202.996  1.00 97.00      PROA C 
ATOM   3710  HD1 PRO P 242      22.889-279.185-201.885  1.00 97.00      PROA H 
ATOM   3711  HD2 PRO P 242      23.103-278.087-203.327  1.00 97.00      PROA H 
ATOM   3712  CA  PRO P 242      21.782-280.953-204.111  1.00 97.00      PROA C 
ATOM   3713  HA  PRO P 242      21.770-280.792-205.178  1.00 97.00      PROA H 
ATOM   3714  CB  PRO P 242      23.157-281.405-203.614  1.00 97.00      PROA C 
ATOM   3715  HB1 PRO P 242      23.622-282.159-204.279  1.00 97.00      PROA H 
ATOM   3716  HB2 PRO P 242      23.093-281.814-202.580  1.00 97.00      PROA H 
ATOM   3717  CG  PRO P 242      23.929-280.089-203.577  1.00 97.00      PROA C 
ATOM   3718  HG1 PRO P 242      24.852-280.142-202.977  1.00 97.00      PROA H 
ATOM   3719  HG2 PRO P 242      24.183-279.785-204.616  1.00 97.00      PROA H 
ATOM   3720  C   PRO P 242      20.723-281.999-203.820  1.00 97.00      PROA C 
ATOM   3721  O   PRO P 242      20.388-282.197-202.653  1.00 97.00      PROA O 
ATOM   3722  N   SER P 243      20.209-282.700-204.860  1.00 97.00      PROA N 
ATOM   3723  HN  SER P 243      20.490-282.512-205.800  1.00 97.00      PROA H 
ATOM   3724  CA  SER P 243      19.254-283.769-204.649  1.00 97.00      PROA C 
ATOM   3725  HA  SER P 243      19.535-284.274-203.735  1.00 97.00      PROA H 
ATOM   3726  CB  SER P 243      17.809-283.236-204.409  1.00 97.00      PROA C 
ATOM   3727  HB1 SER P 243      17.556-282.481-205.181  1.00 97.00      PROA H 
ATOM   3728  HB2 SER P 243      17.793-282.715-203.428  1.00 97.00      PROA H 
ATOM   3729  OG  SER P 243      16.805-284.250-204.386  1.00 97.00      PROA O 
ATOM   3730  HG1 SER P 243      16.442-284.299-205.279  1.00 97.00      PROA H 
ATOM   3731  C   SER P 243      19.346-284.833-205.726  1.00 97.00      PROA C 
ATOM   3732  O   SER P 243      19.511-284.556-206.911  1.00 97.00      PROA O 
ATOM   3733  N   CYS P 244      19.223-286.106-205.289  1.00 97.00      PROA N 
ATOM   3734  HN  CYS P 244      19.073-286.278-204.319  1.00 97.00      PROA H 
ATOM   3735  CA  CYS P 244      19.168-287.290-206.113  1.00 97.00      PROA C 
ATOM   3736  HA  CYS P 244      19.081-287.035-207.161  1.00 97.00      PROA H 
ATOM   3737  CB  CYS P 244      20.370-288.240-205.855  1.00 97.00      PROA C 
ATOM   3738  HB1 CYS P 244      20.131-289.284-206.135  1.00 97.00      PROA H 
ATOM   3739  HB2 CYS P 244      20.574-288.245-204.764  1.00 97.00      PROA H 
ATOM   3740  SG  CYS P 244      21.882-287.749-206.738  1.00 97.00      PROA S 
ATOM   3741  C   CYS P 244      17.893-287.960-205.676  1.00 97.00      PROA C 
ATOM   3742  O   CYS P 244      17.661-288.123-204.483  1.00 97.00      PROA O 
ATOM   3743  N   GLU P 245      17.016-288.335-206.632  1.00 97.00      PROA N 
ATOM   3744  HN  GLU P 245      17.236-288.238-207.602  1.00 97.00      PROA H 
ATOM   3745  CA  GLU P 245      15.706-288.865-206.335  1.00 97.00      PROA C 
ATOM   3746  HA  GLU P 245      15.611-289.006-205.267  1.00 97.00      PROA H 
ATOM   3747  CB  GLU P 245      14.580-287.870-206.741  1.00 97.00      PROA C 
ATOM   3748  HB1 GLU P 245      14.548-287.080-205.954  1.00 97.00      PROA H 
ATOM   3749  HB2 GLU P 245      13.611-288.404-206.712  1.00 97.00      PROA H 
ATOM   3750  CG  GLU P 245      14.773-287.153-208.097  1.00 97.00      PROA C 
ATOM   3751  HG1 GLU P 245      14.990-287.877-208.907  1.00 97.00      PROA H 
ATOM   3752  HG2 GLU P 245      15.621-286.443-208.045  1.00 97.00      PROA H 
ATOM   3753  CD  GLU P 245      13.517-286.391-208.501  1.00 97.00      PROA C 
ATOM   3754  OE1 GLU P 245      13.471-285.146-208.332  1.00 97.00      PROA O 
ATOM   3755  OE2 GLU P 245      12.593-287.058-209.023  1.00 97.00      PROA O 
ATOM   3756  C   GLU P 245      15.513-290.257-206.898  1.00 97.00      PROA C 
ATOM   3757  O   GLU P 245      15.821-291.241-206.229  1.00 97.00      PROA O 
ATOM   3758  N   GLU P 246      14.995-290.370-208.139  1.00 97.00      PROA N 
ATOM   3759  HN  GLU P 246      14.801-289.540-208.655  1.00 97.00      PROA H 
ATOM   3760  CA  GLU P 246      14.764-291.614-208.847  1.00 97.00      PROA C 
ATOM   3761  HA  GLU P 246      15.497-292.342-208.537  1.00 97.00      PROA H 
ATOM   3762  CB  GLU P 246      14.933-291.311-210.366  1.00 97.00      PROA C 
ATOM   3763  HB1 GLU P 246      15.841-290.667-210.447  1.00 97.00      PROA H 
ATOM   3764  HB2 GLU P 246      14.102-290.674-210.723  1.00 97.00      PROA H 
ATOM   3765  CG  GLU P 246      15.195-292.528-211.281  1.00 97.00      PROA C 
ATOM   3766  HG1 GLU P 246      15.155-293.467-210.691  1.00 97.00      PROA H 
ATOM   3767  HG2 GLU P 246      16.207-292.447-211.732  1.00 97.00      PROA H 
ATOM   3768  CD  GLU P 246      14.173-292.622-212.409  1.00 97.00      PROA C 
ATOM   3769  OE1 GLU P 246      12.993-292.915-212.096  1.00 97.00      PROA O 
ATOM   3770  OE2 GLU P 246      14.546-292.432-213.598  1.00 97.00      PROA O 
ATOM   3771  C   GLU P 246      13.377-292.146-208.472  1.00 97.00      PROA C 
ATOM   3772  O   GLU P 246      13.110-292.411-207.302  1.00 97.00      PROA O 
ATOM   3773  N   LYS P 247      12.472-292.323-209.460  1.00 97.00      PROA N 
ATOM   3774  HN  LYS P 247      12.811-292.323-210.401  1.00 97.00      PROA H 
ATOM   3775  CA  LYS P 247      11.079-292.724-209.342  1.00 97.00      PROA C 
ATOM   3776  HA  LYS P 247      11.069-293.804-209.318  1.00 97.00      PROA H 
ATOM   3777  CB  LYS P 247      10.232-292.200-208.132  1.00 97.00      PROA C 
ATOM   3778  HB1 LYS P 247      10.669-292.593-207.191  1.00 97.00      PROA H 
ATOM   3779  HB2 LYS P 247       9.226-292.674-208.214  1.00 97.00      PROA H 
ATOM   3780  CG  LYS P 247       9.995-290.679-207.964  1.00 97.00      PROA C 
ATOM   3781  HG1 LYS P 247       9.115-290.571-207.288  1.00 97.00      PROA H 
ATOM   3782  HG2 LYS P 247       9.710-290.198-208.921  1.00 97.00      PROA H 
ATOM   3783  CD  LYS P 247      11.161-289.927-207.299  1.00 97.00      PROA C 
ATOM   3784  HD1 LYS P 247      11.983-289.780-208.032  1.00 97.00      PROA H 
ATOM   3785  HD2 LYS P 247      11.552-290.562-206.473  1.00 97.00      PROA H 
ATOM   3786  CE  LYS P 247      10.769-288.588-206.663  1.00 97.00      PROA C 
ATOM   3787  HE1 LYS P 247      11.611-288.157-206.086  1.00 97.00      PROA H 
ATOM   3788  HE2 LYS P 247       9.906-288.707-205.979  1.00 97.00      PROA H 
ATOM   3789  NZ  LYS P 247      10.403-287.622-207.700  1.00 97.00      PROA N 
ATOM   3790  HZ1 LYS P 247       9.462-287.834-208.094  1.00 97.00      PROA H 
ATOM   3791  HZ2 LYS P 247      11.112-287.630-208.468  1.00 97.00      PROA H 
ATOM   3792  HZ3 LYS P 247      10.388-286.653-207.322  1.00 97.00      PROA H 
ATOM   3793  C   LYS P 247      10.357-292.263-210.588  1.00 97.00      PROA C 
ATOM   3794  O   LYS P 247       9.466-292.977-211.059  1.00 97.00      PROA O 
ATOM   3795  N   SER P 248      10.753-291.054-211.125  1.00 97.00      PROA N 
ATOM   3796  HN  SER P 248      11.494-290.528-210.696  1.00 97.00      PROA H 
ATOM   3797  CA  SER P 248      10.327-290.516-212.406  1.00 97.00      PROA C 
ATOM   3798  HA  SER P 248      10.890-289.602-212.522  1.00 97.00      PROA H 
ATOM   3799  CB  SER P 248      10.684-291.330-213.652  1.00 97.00      PROA C 
ATOM   3800  HB1 SER P 248      11.786-291.425-213.671  1.00 97.00      PROA H 
ATOM   3801  HB2 SER P 248      10.371-290.783-214.565  1.00 97.00      PROA H 
ATOM   3802  OG  SER P 248      10.093-292.624-213.649  1.00 97.00      PROA O 
ATOM   3803  HG1 SER P 248       9.724-292.725-212.761  1.00 97.00      PROA H 
ATOM   3804  C   SER P 248       8.925-290.087-212.553  1.00 97.00      PROA C 
ATOM   3805  O   SER P 248       8.048-290.715-213.116  1.00 97.00      PROA O 
ATOM   3806  N   CYS P 249       8.673-288.935-212.157  1.00 97.00      PROA N 
ATOM   3807  HN  CYS P 249       9.413-288.478-211.707  1.00 97.00      PROA H 
ATOM   3808  CA  CYS P 249       7.482-288.301-212.617  1.00 97.00      PROA C 
ATOM   3809  HA  CYS P 249       7.644-287.310-212.251  1.00 97.00      PROA H 
ATOM   3810  CB  CYS P 249       7.307-288.189-214.152  1.00 97.00      PROA C 
ATOM   3811  HB1 CYS P 249       6.491-287.463-214.326  1.00 97.00      PROA H 
ATOM   3812  HB2 CYS P 249       7.008-289.155-214.612  1.00 97.00      PROA H 
ATOM   3813  SG  CYS P 249       8.820-287.582-214.942  1.00 97.00      PROA S 
ATOM   3814  C   CYS P 249       6.256-288.822-211.906  1.00 97.00      PROA C 
ATOM   3815  O   CYS P 249       5.321-289.357-212.493  1.00 97.00      PROA O 
ATOM   3816  N   ASP P 250       6.326-288.708-210.579  1.00 97.00      PROA N 
ATOM   3817  HN  ASP P 250       7.166-288.320-210.199  1.00 97.00      PROA H 
ATOM   3818  CA  ASP P 250       5.395-289.013-209.525  1.00 97.00      PROA C 
ATOM   3819  HA  ASP P 250       5.590-290.046-209.277  1.00 97.00      PROA H 
ATOM   3820  CB  ASP P 250       5.713-288.155-208.261  1.00 97.00      PROA C 
ATOM   3821  HB1 ASP P 250       5.222-288.589-207.368  1.00 97.00      PROA H 
ATOM   3822  HB2 ASP P 250       5.338-287.119-208.404  1.00 97.00      PROA H 
ATOM   3823  CG  ASP P 250       7.219-288.029-207.980  1.00 97.00      PROA C 
ATOM   3824  OD1 ASP P 250       7.983-287.587-208.874  1.00 97.00      PROA O 
ATOM   3825  OD2 ASP P 250       7.617-288.306-206.821  1.00 97.00      PROA O 
ATOM   3826  C   ASP P 250       3.924-288.903-209.902  1.00 97.00      PROA C 
ATOM   3827  O   ASP P 250       3.453-287.867-210.361  1.00 97.00      PROA O 
ATOM   3828  N   ASN P 251       3.176-290.007-209.696  1.00 97.00      PROA N 
ATOM   3829  HN  ASN P 251       3.601-290.791-209.250  1.00 97.00      PROA H 
ATOM   3830  CA  ASN P 251       1.810-290.218-210.149  1.00 97.00      PROA C 
ATOM   3831  HA  ASN P 251       1.614-291.227-209.826  1.00 97.00      PROA H 
ATOM   3832  CB  ASN P 251       0.759-289.401-209.300  1.00 97.00      PROA C 
ATOM   3833  HB1 ASN P 251       1.264-288.994-208.397  1.00 97.00      PROA H 
ATOM   3834  HB2 ASN P 251      -0.007-290.123-208.940  1.00 97.00      PROA H 
ATOM   3835  CG  ASN P 251      -0.035-288.266-209.969  1.00 97.00      PROA C 
ATOM   3836  OD1 ASN P 251      -1.254-288.372-210.147  1.00 97.00      PROA O 
ATOM   3837  ND2 ASN P 251       0.669-287.160-210.329  1.00 97.00      PROA N 
ATOM   3838 HD21 ASN P 251       1.668-287.183-210.272  1.00 97.00      PROA H 
ATOM   3839 HD22 ASN P 251       0.182-286.395-210.745  1.00 97.00      PROA H 
ATOM   3840  C   ASN P 251       1.628-290.292-211.682  1.00 97.00      PROA C 
ATOM   3841  O   ASN P 251       0.994-289.431-212.291  1.00 97.00      PROA O 
ATOM   3842  N   PRO P 252       2.097-291.339-212.374  1.00 97.00      PROA N 
ATOM   3843  CD  PRO P 252       3.154-292.249-211.914  1.00 97.00      PROA C 
ATOM   3844  HD1 PRO P 252       2.911-292.691-210.925  1.00 97.00      PROA H 
ATOM   3845  HD2 PRO P 252       4.113-291.686-211.859  1.00 97.00      PROA H 
ATOM   3846  CA  PRO P 252       1.688-291.632-213.750  1.00 97.00      PROA C 
ATOM   3847  HA  PRO P 252       1.648-290.732-214.343  1.00 97.00      PROA H 
ATOM   3848  CB  PRO P 252       2.800-292.572-214.251  1.00 97.00      PROA C 
ATOM   3849  HB1 PRO P 252       3.651-291.949-214.612  1.00 97.00      PROA H 
ATOM   3850  HB2 PRO P 252       2.491-293.243-215.074  1.00 97.00      PROA H 
ATOM   3851  CG  PRO P 252       3.249-293.326-212.996  1.00 97.00      PROA C 
ATOM   3852  HG1 PRO P 252       2.527-294.143-212.777  1.00 97.00      PROA H 
ATOM   3853  HG2 PRO P 252       4.268-293.748-213.091  1.00 97.00      PROA H 
ATOM   3854  C   PRO P 252       0.308-292.292-213.767  1.00 97.00      PROA C 
ATOM   3855  O   PRO P 252       0.142-293.395-214.285  1.00 97.00      PROA O 
ATOM   3856  N   TYR P 253      -0.707-291.616-213.195  1.00 97.00      PROA N 
ATOM   3857  HN  TYR P 253      -0.518-290.712-212.814  1.00 97.00      PROA H 
ATOM   3858  CA  TYR P 253      -2.045-292.124-213.000  1.00 97.00      PROA C 
ATOM   3859  HA  TYR P 253      -1.984-293.192-212.843  1.00 97.00      PROA H 
ATOM   3860  CB  TYR P 253      -2.634-291.494-211.690  1.00 97.00      PROA C 
ATOM   3861  HB1 TYR P 253      -2.325-290.423-211.684  1.00 97.00      PROA H 
ATOM   3862  HB2 TYR P 253      -2.162-291.978-210.809  1.00 97.00      PROA H 
ATOM   3863  CG  TYR P 253      -4.134-291.532-211.492  1.00 97.00      PROA C 
ATOM   3864  CD1 TYR P 253      -4.769-290.419-210.912  1.00 97.00      PROA C 
ATOM   3865  HD1 TYR P 253      -4.176-289.570-210.601  1.00 97.00      PROA H 
ATOM   3866  CE1 TYR P 253      -6.156-290.393-210.741  1.00 97.00      PROA C 
ATOM   3867  HE1 TYR P 253      -6.625-289.529-210.290  1.00 97.00      PROA H 
ATOM   3868  CZ  TYR P 253      -6.931-291.479-211.161  1.00 97.00      PROA C 
ATOM   3869  OH  TYR P 253      -8.331-291.429-211.017  1.00 97.00      PROA O 
ATOM   3870  HH  TYR P 253      -8.632-292.317-210.819  1.00 97.00      PROA H 
ATOM   3871  CD2 TYR P 253      -4.918-292.643-211.853  1.00 97.00      PROA C 
ATOM   3872  HD2 TYR P 253      -4.447-293.519-212.275  1.00 97.00      PROA H 
ATOM   3873  CE2 TYR P 253      -6.311-292.614-211.701  1.00 97.00      PROA C 
ATOM   3874  HE2 TYR P 253      -6.901-293.463-212.013  1.00 97.00      PROA H 
ATOM   3875  C   TYR P 253      -2.901-291.912-214.238  1.00 97.00      PROA C 
ATOM   3876  O   TYR P 253      -3.494-290.853-214.416  1.00 97.00      PROA O 
ATOM   3877  N   ILE P 254      -2.991-292.934-215.127  1.00 97.00      PROA N 
ATOM   3878  HN  ILE P 254      -2.436-293.755-215.017  1.00 97.00      PROA H 
ATOM   3879  CA  ILE P 254      -3.750-292.819-216.361  1.00 97.00      PROA C 
ATOM   3880  HA  ILE P 254      -4.114-291.812-216.465  1.00 97.00      PROA H 
ATOM   3881  CB  ILE P 254      -2.907-293.049-217.612  1.00 97.00      PROA C 
ATOM   3882  HB  ILE P 254      -2.735-294.134-217.796  1.00 97.00      PROA H 
ATOM   3883  CG2 ILE P 254      -3.690-292.452-218.805  1.00 97.00      PROA C 
ATOM   3884 HG21 ILE P 254      -3.861-291.368-218.654  1.00 97.00      PROA H 
ATOM   3885 HG22 ILE P 254      -4.675-292.947-218.929  1.00 97.00      PROA H 
ATOM   3886 HG23 ILE P 254      -3.124-292.576-219.748  1.00 97.00      PROA H 
ATOM   3887  CG1 ILE P 254      -1.504-292.409-217.457  1.00 97.00      PROA C 
ATOM   3888 HG11 ILE P 254      -0.954-292.911-216.632  1.00 97.00      PROA H 
ATOM   3889 HG12 ILE P 254      -1.621-291.338-217.187  1.00 97.00      PROA H 
ATOM   3890  CD  ILE P 254      -0.636-292.530-218.709  1.00 97.00      PROA C 
ATOM   3891  HD1 ILE P 254      -1.025-291.886-219.526  1.00 97.00      PROA H 
ATOM   3892  HD2 ILE P 254      -0.611-293.583-219.062  1.00 97.00      PROA H 
ATOM   3893  HD3 ILE P 254       0.401-292.210-218.480  1.00 97.00      PROA H 
ATOM   3894  C   ILE P 254      -4.924-293.792-216.354  1.00 97.00      PROA C 
ATOM   3895  O   ILE P 254      -4.722-294.995-216.522  1.00 97.00      PROA O 
ATOM   3896  N   PRO P 255      -6.170-293.351-216.208  1.00 97.00      PROA N 
ATOM   3897  CD  PRO P 255      -6.502-292.073-215.574  1.00 97.00      PROA C 
ATOM   3898  HD1 PRO P 255      -6.183-291.222-216.210  1.00 97.00      PROA H 
ATOM   3899  HD2 PRO P 255      -5.999-292.016-214.583  1.00 97.00      PROA H 
ATOM   3900  CA  PRO P 255      -7.306-294.260-216.236  1.00 97.00      PROA C 
ATOM   3901  HA  PRO P 255      -7.057-295.243-215.861  1.00 97.00      PROA H 
ATOM   3902  CB  PRO P 255      -8.336-293.587-215.310  1.00 97.00      PROA C 
ATOM   3903  HB1 PRO P 255      -8.147-293.930-214.267  1.00 97.00      PROA H 
ATOM   3904  HB2 PRO P 255      -9.388-293.819-215.569  1.00 97.00      PROA H 
ATOM   3905  CG  PRO P 255      -8.018-292.090-215.394  1.00 97.00      PROA C 
ATOM   3906  HG1 PRO P 255      -8.504-291.653-216.294  1.00 97.00      PROA H 
ATOM   3907  HG2 PRO P 255      -8.341-291.536-214.493  1.00 97.00      PROA H 
ATOM   3908  C   PRO P 255      -7.803-294.394-217.663  1.00 97.00      PROA C 
ATOM   3909  O   PRO P 255      -8.643-293.599-218.080  1.00 97.00      PROA O 
ATOM   3910  N   ASN P 256      -7.284-295.407-218.404  1.00 97.00      PROA N 
ATOM   3911  HN  ASN P 256      -6.586-295.983-217.985  1.00 97.00      PROA H 
ATOM   3912  CA  ASN P 256      -7.678-295.787-219.755  1.00 97.00      PROA C 
ATOM   3913  HA  ASN P 256      -7.472-296.846-219.816  1.00 97.00      PROA H 
ATOM   3914  CB  ASN P 256      -9.181-295.614-220.148  1.00 97.00      PROA C 
ATOM   3915  HB1 ASN P 256      -9.352-295.966-221.185  1.00 97.00      PROA H 
ATOM   3916  HB2 ASN P 256      -9.493-294.551-220.123  1.00 97.00      PROA H 
ATOM   3917  CG  ASN P 256     -10.074-296.473-219.249  1.00 97.00      PROA C 
ATOM   3918  OD1 ASN P 256     -10.175-297.689-219.437  1.00 97.00      PROA O 
ATOM   3919  ND2 ASN P 256     -10.773-295.825-218.279  1.00 97.00      PROA N 
ATOM   3920 HD21 ASN P 256     -10.623-294.846-218.144  1.00 97.00      PROA H 
ATOM   3921 HD22 ASN P 256     -11.410-296.353-217.720  1.00 97.00      PROA H 
ATOM   3922  C   ASN P 256      -6.804-295.159-220.819  1.00 97.00      PROA C 
ATOM   3923  O   ASN P 256      -7.305-294.805-221.879  1.00 97.00      PROA O 
ATOM   3924  N   GLY P 257      -5.477-295.004-220.605  1.00 97.00      PROA N 
ATOM   3925  HN  GLY P 257      -5.029-295.292-219.763  1.00 97.00      PROA H 
ATOM   3926  CA  GLY P 257      -4.631-294.455-221.648  1.00 97.00      PROA C 
ATOM   3927  HA1 GLY P 257      -4.754-293.381-221.643  1.00 97.00      PROA H 
ATOM   3928  HA2 GLY P 257      -4.875-294.920-222.593  1.00 97.00      PROA H 
ATOM   3929  C   GLY P 257      -3.190-294.734-221.397  1.00 97.00      PROA C 
ATOM   3930  O   GLY P 257      -2.834-295.479-220.487  1.00 97.00      PROA O 
ATOM   3931  N   ASP P 258      -2.319-294.096-222.213  1.00 97.00      PROA N 
ATOM   3932  HN  ASP P 258      -2.651-293.532-222.968  1.00 97.00      PROA H 
ATOM   3933  CA  ASP P 258      -0.891-294.251-222.128  1.00 97.00      PROA C 
ATOM   3934  HA  ASP P 258      -0.651-294.682-221.168  1.00 97.00      PROA H 
ATOM   3935  CB  ASP P 258      -0.357-295.237-223.205  1.00 97.00      PROA C 
ATOM   3936  HB1 ASP P 258      -0.924-296.192-223.130  1.00 97.00      PROA H 
ATOM   3937  HB2 ASP P 258       0.712-295.462-223.011  1.00 97.00      PROA H 
ATOM   3938  CG  ASP P 258      -0.450-294.748-224.642  1.00 97.00      PROA C 
ATOM   3939  OD1 ASP P 258      -0.125-293.573-224.926  1.00 97.00      PROA O 
ATOM   3940  OD2 ASP P 258      -0.740-295.621-225.493  1.00 97.00      PROA O 
ATOM   3941  C   ASP P 258      -0.224-292.889-222.153  1.00 97.00      PROA C 
ATOM   3942  O   ASP P 258      -0.821-291.860-222.465  1.00 97.00      PROA O 
ATOM   3943  N   TYR P 259       1.067-292.890-221.771  1.00 97.00      PROA N 
ATOM   3944  HN  TYR P 259       1.496-293.755-221.525  1.00 97.00      PROA H 
ATOM   3945  CA  TYR P 259       1.928-291.744-221.588  1.00 97.00      PROA C 
ATOM   3946  HA  TYR P 259       1.304-290.887-221.370  1.00 97.00      PROA H 
ATOM   3947  CB  TYR P 259       2.869-291.934-220.357  1.00 97.00      PROA C 
ATOM   3948  HB1 TYR P 259       2.277-291.779-219.430  1.00 97.00      PROA H 
ATOM   3949  HB2 TYR P 259       3.680-291.182-220.340  1.00 97.00      PROA H 
ATOM   3950  CG  TYR P 259       3.469-293.323-220.253  1.00 97.00      PROA C 
ATOM   3951  CD1 TYR P 259       2.749-294.396-219.685  1.00 97.00      PROA C 
ATOM   3952  HD1 TYR P 259       1.738-294.242-219.341  1.00 97.00      PROA H 
ATOM   3953  CE1 TYR P 259       3.325-295.668-219.570  1.00 97.00      PROA C 
ATOM   3954  HE1 TYR P 259       2.755-296.490-219.162  1.00 97.00      PROA H 
ATOM   3955  CZ  TYR P 259       4.648-295.872-219.973  1.00 97.00      PROA C 
ATOM   3956  OH  TYR P 259       5.233-297.154-219.883  1.00 97.00      PROA O 
ATOM   3957  HH  TYR P 259       6.076-297.127-220.348  1.00 97.00      PROA H 
ATOM   3958  CD2 TYR P 259       4.806-293.539-220.625  1.00 97.00      PROA C 
ATOM   3959  HD2 TYR P 259       5.388-292.716-221.013  1.00 97.00      PROA H 
ATOM   3960  CE2 TYR P 259       5.393-294.799-220.467  1.00 97.00      PROA C 
ATOM   3961  HE2 TYR P 259       6.428-294.950-220.715  1.00 97.00      PROA H 
ATOM   3962  C   TYR P 259       2.683-291.388-222.862  1.00 97.00      PROA C 
ATOM   3963  O   TYR P 259       3.856-291.026-222.826  1.00 97.00      PROA O 
ATOM   3964  N   SER P 260       2.000-291.499-224.027  1.00 97.00      PROA N 
ATOM   3965  HN  SER P 260       1.078-291.882-223.988  1.00 97.00      PROA H 
ATOM   3966  CA  SER P 260       2.451-291.179-225.375  1.00 97.00      PROA C 
ATOM   3967  HA  SER P 260       2.913-292.101-225.654  1.00 97.00      PROA H 
ATOM   3968  CB  SER P 260       1.284-291.004-226.380  1.00 97.00      PROA C 
ATOM   3969  HB1 SER P 260       1.528-290.322-227.219  1.00 97.00      PROA H 
ATOM   3970  HB2 SER P 260       0.402-290.601-225.841  1.00 97.00      PROA H 
ATOM   3971  OG  SER P 260       0.917-292.251-226.950  1.00 97.00      PROA O 
ATOM   3972  HG1 SER P 260       0.554-292.773-226.221  1.00 97.00      PROA H 
ATOM   3973  C   SER P 260       3.489-290.073-225.605  1.00 97.00      PROA C 
ATOM   3974  O   SER P 260       3.421-289.019-224.975  1.00 97.00      PROA O 
ATOM   3975  N   PRO P 261       4.448-290.244-226.527  1.00 97.00      PROA N 
ATOM   3976  CD  PRO P 261       5.323-289.129-226.917  1.00 97.00      PROA C 
ATOM   3977  HD1 PRO P 261       5.570-288.454-226.066  1.00 97.00      PROA H 
ATOM   3978  HD2 PRO P 261       4.818-288.546-227.718  1.00 97.00      PROA H 
ATOM   3979  CA  PRO P 261       4.892-291.507-227.125  1.00 97.00      PROA C 
ATOM   3980  HA  PRO P 261       4.059-291.928-227.670  1.00 97.00      PROA H 
ATOM   3981  CB  PRO P 261       6.046-291.104-228.059  1.00 97.00      PROA C 
ATOM   3982  HB1 PRO P 261       5.629-290.884-229.068  1.00 97.00      PROA H 
ATOM   3983  HB2 PRO P 261       6.829-291.880-228.162  1.00 97.00      PROA H 
ATOM   3984  CG  PRO P 261       6.586-289.801-227.459  1.00 97.00      PROA C 
ATOM   3985  HG1 PRO P 261       7.269-290.040-226.614  1.00 97.00      PROA H 
ATOM   3986  HG2 PRO P 261       7.122-289.175-228.199  1.00 97.00      PROA H 
ATOM   3987  C   PRO P 261       5.304-292.547-226.093  1.00 97.00      PROA C 
ATOM   3988  O   PRO P 261       5.982-292.218-225.130  1.00 97.00      PROA O 
ATOM   3989  N   LEU P 262       4.870-293.814-226.261  1.00 97.00      PROA N 
ATOM   3990  HN  LEU P 262       4.320-294.057-227.056  1.00 97.00      PROA H 
ATOM   3991  CA  LEU P 262       5.096-294.895-225.319  1.00 97.00      PROA C 
ATOM   3992  HA  LEU P 262       4.724-294.544-224.366  1.00 97.00      PROA H 
ATOM   3993  CB  LEU P 262       4.276-296.142-225.731  1.00 97.00      PROA C 
ATOM   3994  HB1 LEU P 262       4.637-296.497-226.721  1.00 97.00      PROA H 
ATOM   3995  HB2 LEU P 262       3.216-295.822-225.862  1.00 97.00      PROA H 
ATOM   3996  CG  LEU P 262       4.276-297.333-224.745  1.00 97.00      PROA C 
ATOM   3997  HG  LEU P 262       5.322-297.692-224.614  1.00 97.00      PROA H 
ATOM   3998  CD1 LEU P 262       3.714-296.948-223.363  1.00 97.00      PROA C 
ATOM   3999 HD11 LEU P 262       2.661-296.612-223.465  1.00 97.00      PROA H 
ATOM   4000 HD12 LEU P 262       4.303-296.133-222.897  1.00 97.00      PROA H 
ATOM   4001 HD13 LEU P 262       3.736-297.826-222.684  1.00 97.00      PROA H 
ATOM   4002  CD2 LEU P 262       3.463-298.502-225.327  1.00 97.00      PROA C 
ATOM   4003 HD21 LEU P 262       3.879-298.818-226.306  1.00 97.00      PROA H 
ATOM   4004 HD22 LEU P 262       2.406-298.194-225.472  1.00 97.00      PROA H 
ATOM   4005 HD23 LEU P 262       3.486-299.369-224.633  1.00 97.00      PROA H 
ATOM   4006  C   LEU P 262       6.573-295.221-225.132  1.00 97.00      PROA C 
ATOM   4007  O   LEU P 262       7.378-295.083-226.050  1.00 97.00      PROA O 
ATOM   4008  N   ARG P 263       6.970-295.628-223.904  1.00 97.00      PROA N 
ATOM   4009  HN  ARG P 263       6.315-295.795-223.172  1.00 97.00      PROA H 
ATOM   4010  CA  ARG P 263       8.365-295.794-223.564  1.00 97.00      PROA C 
ATOM   4011  HA  ARG P 263       8.866-296.265-224.399  1.00 97.00      PROA H 
ATOM   4012  CB  ARG P 263       9.043-294.428-223.248  1.00 97.00      PROA C 
ATOM   4013  HB1 ARG P 263       8.963-293.809-224.172  1.00 97.00      PROA H 
ATOM   4014  HB2 ARG P 263      10.125-294.569-223.043  1.00 97.00      PROA H 
ATOM   4015  CG  ARG P 263       8.394-293.656-222.081  1.00 97.00      PROA C 
ATOM   4016  HG1 ARG P 263       8.690-294.140-221.129  1.00 97.00      PROA H 
ATOM   4017  HG2 ARG P 263       7.289-293.736-222.163  1.00 97.00      PROA H 
ATOM   4018  CD  ARG P 263       8.732-292.162-221.996  1.00 97.00      PROA C 
ATOM   4019  HD1 ARG P 263       9.808-291.956-222.169  1.00 97.00      PROA H 
ATOM   4020  HD2 ARG P 263       8.432-291.784-220.992  1.00 97.00      PROA H 
ATOM   4021  NE  ARG P 263       7.914-291.490-223.051  1.00 97.00      PROANE 
ATOM   4022  HE  ARG P 263       7.492-292.044-223.766  1.00 97.00      PROA H 
ATOM   4023  CZ  ARG P 263       7.423-290.245-222.942  1.00 97.00      PROA C 
ATOM   4024  NH1 ARG P 263       6.452-289.859-223.777  1.00 97.00      PROA N 
ATOM   4025 HH11 ARG P 263       6.033-290.584-224.319  1.00 97.00      PROA H 
ATOM   4026 HH12 ARG P 263       5.953-289.030-223.548  1.00 97.00      PROA H 
ATOM   4027  NH2 ARG P 263       7.811-289.365-222.027  1.00 97.00      PROA N 
ATOM   4028 HH21 ARG P 263       8.599-289.566-221.448  1.00 97.00      PROA H 
ATOM   4029 HH22 ARG P 263       7.532-288.414-222.151  1.00 97.00      PROA H 
ATOM   4030  C   ARG P 263       8.444-296.750-222.394  1.00 97.00      PROA C 
ATOM   4031  O   ARG P 263       7.470-296.948-221.675  1.00 97.00      PROA O 
ATOM   4032  N   ILE P 264       9.611-297.412-222.202  1.00 97.00      PROA N 
ATOM   4033  HN  ILE P 264      10.376-297.267-222.825  1.00 97.00      PROA H 
ATOM   4034  CA  ILE P 264       9.846-298.457-221.214  1.00 97.00      PROA C 
ATOM   4035  HA  ILE P 264       9.117-299.234-221.401  1.00 97.00      PROA H 
ATOM   4036  CB  ILE P 264      11.245-299.063-221.367  1.00 97.00      PROA C 
ATOM   4037  HB  ILE P 264      12.018-298.327-221.044  1.00 97.00      PROA H 
ATOM   4038  CG2 ILE P 264      11.370-300.312-220.463  1.00 97.00      PROA C 
ATOM   4039 HG21 ILE P 264      10.595-301.060-220.734  1.00 97.00      PROA H 
ATOM   4040 HG22 ILE P 264      11.257-300.056-219.391  1.00 97.00      PROA H 
ATOM   4041 HG23 ILE P 264      12.368-300.780-220.596  1.00 97.00      PROA H 
ATOM   4042  CG1 ILE P 264      11.554-299.439-222.845  1.00 97.00      PROA C 
ATOM   4043 HG11 ILE P 264      10.615-299.701-223.376  1.00 97.00      PROA H 
ATOM   4044 HG12 ILE P 264      12.177-300.362-222.830  1.00 97.00      PROA H 
ATOM   4045  CD  ILE P 264      12.348-298.382-223.628  1.00 97.00      PROA C 
ATOM   4046  HD1 ILE P 264      13.304-298.158-223.108  1.00 97.00      PROA H 
ATOM   4047  HD2 ILE P 264      11.781-297.435-223.742  1.00 97.00      PROA H 
ATOM   4048  HD3 ILE P 264      12.589-298.763-224.643  1.00 97.00      PROA H 
ATOM   4049  C   ILE P 264       9.625-297.985-219.782  1.00 97.00      PROA C 
ATOM   4050  O   ILE P 264       9.012-298.676-218.969  1.00 97.00      PROA O 
ATOM   4051  N   LYS P 265      10.096-296.767-219.459  1.00 97.00      PROA N 
ATOM   4052  HN  LYS P 265      10.601-296.216-220.116  1.00 97.00      PROA H 
ATOM   4053  CA  LYS P 265       9.830-296.132-218.194  1.00 97.00      PROA C 
ATOM   4054  HA  LYS P 265       8.813-296.339-217.888  1.00 97.00      PROA H 
ATOM   4055  CB  LYS P 265      10.861-296.520-217.091  1.00 97.00      PROA C 
ATOM   4056  HB1 LYS P 265      11.866-296.126-217.354  1.00 97.00      PROA H 
ATOM   4057  HB2 LYS P 265      10.937-297.632-217.089  1.00 97.00      PROA H 
ATOM   4058  CG  LYS P 265      10.464-296.093-215.663  1.00 97.00      PROA C 
ATOM   4059  HG1 LYS P 265       9.489-296.575-215.421  1.00 97.00      PROA H 
ATOM   4060  HG2 LYS P 265      10.303-294.996-215.616  1.00 97.00      PROA H 
ATOM   4061  CD  LYS P 265      11.475-296.485-214.564  1.00 97.00      PROA C 
ATOM   4062  HD1 LYS P 265      11.650-297.581-214.620  1.00 97.00      PROA H 
ATOM   4063  HD2 LYS P 265      11.011-296.272-213.574  1.00 97.00      PROA H 
ATOM   4064  CE  LYS P 265      12.840-295.777-214.616  1.00 97.00      PROA C 
ATOM   4065  HE1 LYS P 265      13.369-295.966-215.572  1.00 97.00      PROA H 
ATOM   4066  HE2 LYS P 265      13.479-296.129-213.775  1.00 97.00      PROA H 
ATOM   4067  NZ  LYS P 265      12.679-294.324-214.454  1.00 97.00      PROA N 
ATOM   4068  HZ1 LYS P 265      12.063-294.110-213.644  1.00 97.00      PROA H 
ATOM   4069  HZ2 LYS P 265      12.271-293.878-215.300  1.00 97.00      PROA H 
ATOM   4070  HZ3 LYS P 265      13.590-293.863-214.238  1.00 97.00      PROA H 
ATOM   4071  C   LYS P 265       9.980-294.672-218.528  1.00 97.00      PROA C 
ATOM   4072  O   LYS P 265      10.654-294.313-219.493  1.00 97.00      PROA O 
ATOM   4073  N   HSD P 266       9.360-293.775-217.729  1.00 97.00      PROA N 
ATOM   4074  HN  HSD P 266       8.733-294.073-217.012  1.00 97.00      PROA H 
ATOM   4075  CA  HSD P 266       9.692-292.366-217.716  1.00 97.00      PROA C 
ATOM   4076  HA  HSD P 266       9.594-292.010-218.730  1.00 97.00      PROA H 
ATOM   4077  CB  HSD P 266       8.749-291.542-216.804  1.00 97.00      PROA C 
ATOM   4078  HB1 HSD P 266       9.148-290.519-216.629  1.00 97.00      PROA H 
ATOM   4079  HB2 HSD P 266       8.640-292.042-215.819  1.00 97.00      PROA H 
ATOM   4080  ND1 HSD P 266       7.232-290.747-218.637  1.00 97.00      PROA N 
ATOM   4081  HD1 HSD P 266       7.979-290.362-219.189  1.00 97.00      PROA H 
ATOM   4082  CG  HSD P 266       7.398-291.363-217.421  1.00 97.00      PROA C 
ATOM   4083  CE1 HSD P 266       5.908-290.735-218.899  1.00 97.00      PROA C 
ATOM   4084  HE1 HSD P 266       5.502-290.330-219.824  1.00 97.00      PROA H 
ATOM   4085  NE2 HSD P 266       5.207-291.289-217.930  1.00 97.00      PROA N 
ATOM   4086  CD2 HSD P 266       6.148-291.681-216.993  1.00 97.00      PROA C 
ATOM   4087  HD2 HSD P 266       5.832-292.160-216.076  1.00 97.00      PROA H 
ATOM   4088  C   HSD P 266      11.126-292.110-217.310  1.00 97.00      PROA C 
ATOM   4089  O   HSD P 266      11.730-292.888-216.585  1.00 97.00      PROA O 
ATOM   4090  N   ARG P 267      11.720-290.994-217.777  1.00 97.00      PROA N 
ATOM   4091  HN  ARG P 267      11.251-290.414-218.440  1.00 97.00      PROA H 
ATOM   4092  CA  ARG P 267      12.952-290.482-217.201  1.00 97.00      PROA C 
ATOM   4093  HA  ARG P 267      13.561-291.298-216.835  1.00 97.00      PROA H 
ATOM   4094  CB  ARG P 267      13.756-289.642-218.244  1.00 97.00      PROA C 
ATOM   4095  HB1 ARG P 267      13.592-290.095-219.247  1.00 97.00      PROA H 
ATOM   4096  HB2 ARG P 267      14.838-289.748-218.009  1.00 97.00      PROA H 
ATOM   4097  CG  ARG P 267      13.434-288.133-218.283  1.00 97.00      PROA C 
ATOM   4098  HG1 ARG P 267      13.834-287.687-217.352  1.00 97.00      PROA H 
ATOM   4099  HG2 ARG P 267      12.335-287.980-218.280  1.00 97.00      PROA H 
ATOM   4100  CD  ARG P 267      14.068-287.328-219.423  1.00 97.00      PROA C 
ATOM   4101  HD1 ARG P 267      15.080-287.702-219.678  1.00 97.00      PROA H 
ATOM   4102  HD2 ARG P 267      14.142-286.257-219.123  1.00 97.00      PROA H 
ATOM   4103  NE  ARG P 267      13.190-287.484-220.620  1.00 97.00      PROANE 
ATOM   4104  HE  ARG P 267      12.851-288.385-220.877  1.00 97.00      PROA H 
ATOM   4105  CZ  ARG P 267      12.715-286.471-221.359  1.00 97.00      PROA C 
ATOM   4106  NH1 ARG P 267      11.853-286.761-222.343  1.00 97.00      PROA N 
ATOM   4107 HH11 ARG P 267      11.170-287.439-222.058  1.00 97.00      PROA H 
ATOM   4108 HH12 ARG P 267      11.441-285.944-222.748  1.00 97.00      PROA H 
ATOM   4109  NH2 ARG P 267      12.864-285.169-221.086  1.00 97.00      PROA N 
ATOM   4110 HH21 ARG P 267      13.110-284.912-220.158  1.00 97.00      PROA H 
ATOM   4111 HH22 ARG P 267      12.258-284.573-221.621  1.00 97.00      PROA H 
ATOM   4112  C   ARG P 267      12.491-289.615-216.037  1.00 97.00      PROA C 
ATOM   4113  O   ARG P 267      11.386-289.086-216.073  1.00 97.00      PROA O 
ATOM   4114  N   THR P 268      13.290-289.410-214.957  1.00 97.00      PROA N 
ATOM   4115  HN  THR P 268      14.129-289.930-214.806  1.00 97.00      PROA H 
ATOM   4116  CA  THR P 268      13.002-288.308-214.030  1.00 97.00      PROA C 
ATOM   4117  HA  THR P 268      11.941-288.334-213.824  1.00 97.00      PROA H 
ATOM   4118  CB  THR P 268      13.714-288.440-212.664  1.00 97.00      PROA C 
ATOM   4119  HB  THR P 268      14.437-289.285-212.725  1.00 97.00      PROA H 
ATOM   4120  OG1 THR P 268      12.796-288.749-211.620  1.00 97.00      PROA O 
ATOM   4121  HG1 THR P 268      12.757-287.986-211.033  1.00 97.00      PROA H 
ATOM   4122  CG2 THR P 268      14.478-287.192-212.201  1.00 97.00      PROA C 
ATOM   4123 HG21 THR P 268      13.778-286.347-212.044  1.00 97.00      PROA H 
ATOM   4124 HG22 THR P 268      15.254-286.899-212.934  1.00 97.00      PROA H 
ATOM   4125 HG23 THR P 268      14.995-287.398-211.241  1.00 97.00      PROA H 
ATOM   4126  C   THR P 268      13.237-286.990-214.777  1.00 97.00      PROA C 
ATOM   4127  O   THR P 268      14.348-286.692-215.212  1.00 97.00      PROA O 
ATOM   4128  N   GLY P 269      12.155-286.205-215.015  1.00 97.00      PROA N 
ATOM   4129  HN  GLY P 269      11.281-286.438-214.591  1.00 97.00      PROA H 
ATOM   4130  CA  GLY P 269      12.202-284.988-215.826  1.00 97.00      PROA C 
ATOM   4131  HA1 GLY P 269      13.219-284.627-215.896  1.00 97.00      PROA H 
ATOM   4132  HA2 GLY P 269      11.557-284.270-215.345  1.00 97.00      PROA H 
ATOM   4133  C   GLY P 269      11.682-285.154-217.231  1.00 97.00      PROA C 
ATOM   4134  O   GLY P 269      12.211-284.560-218.168  1.00 97.00      PROA O 
ATOM   4135  N   ASP P 270      10.626-285.969-217.415  1.00 97.00      PROA N 
ATOM   4136  HN  ASP P 270      10.249-286.463-216.635  1.00 97.00      PROA H 
ATOM   4137  CA  ASP P 270      10.051-286.321-218.699  1.00 97.00      PROA C 
ATOM   4138  HA  ASP P 270      10.860-286.293-219.412  1.00 97.00      PROA H 
ATOM   4139  CB  ASP P 270       9.483-287.766-218.601  1.00 97.00      PROA C 
ATOM   4140  HB1 ASP P 270       8.412-287.786-218.325  1.00 97.00      PROA H 
ATOM   4141  HB2 ASP P 270      10.035-288.297-217.801  1.00 97.00      PROA H 
ATOM   4142  CG  ASP P 270       9.717-288.579-219.862  1.00 97.00      PROA C 
ATOM   4143  OD1 ASP P 270       9.958-287.977-220.927  1.00 97.00      PROA O 
ATOM   4144  OD2 ASP P 270       9.581-289.825-219.805  1.00 97.00      PROA O 
ATOM   4145  C   ASP P 270       8.990-285.339-219.201  1.00 97.00      PROA C 
ATOM   4146  O   ASP P 270       8.685-284.337-218.565  1.00 97.00      PROA O 
ATOM   4147  N   GLU P 271       8.420-285.603-220.401  1.00 97.00      PROA N 
ATOM   4148  HN  GLU P 271       8.768-286.361-220.947  1.00 97.00      PROA H 
ATOM   4149  CA  GLU P 271       7.269-284.889-220.925  1.00 97.00      PROA C 
ATOM   4150  HA  GLU P 271       6.626-284.678-220.084  1.00 97.00      PROA H 
ATOM   4151  CB  GLU P 271       7.567-283.515-221.591  1.00 97.00      PROA C 
ATOM   4152  HB1 GLU P 271       7.874-282.816-220.788  1.00 97.00      PROA H 
ATOM   4153  HB2 GLU P 271       6.617-283.108-222.006  1.00 97.00      PROA H 
ATOM   4154  CG  GLU P 271       8.625-283.481-222.713  1.00 97.00      PROA C 
ATOM   4155  HG1 GLU P 271       8.555-282.507-223.246  1.00 97.00      PROA H 
ATOM   4156  HG2 GLU P 271       8.454-284.294-223.448  1.00 97.00      PROA H 
ATOM   4157  CD  GLU P 271      10.055-283.567-222.201  1.00 97.00      PROA C 
ATOM   4158  OE1 GLU P 271      10.827-284.330-222.816  1.00 97.00      PROA O 
ATOM   4159  OE2 GLU P 271      10.415-282.851-221.244  1.00 97.00      PROA O 
ATOM   4160  C   GLU P 271       6.448-285.792-221.822  1.00 97.00      PROA C 
ATOM   4161  O   GLU P 271       6.958-286.745-222.401  1.00 97.00      PROA O 
ATOM   4162  N   ILE P 272       5.116-285.544-221.908  1.00 97.00      PROA N 
ATOM   4163  HN  ILE P 272       4.724-284.744-221.458  1.00 97.00      PROA H 
ATOM   4164  CA  ILE P 272       4.169-286.471-222.515  1.00 97.00      PROA C 
ATOM   4165  HA  ILE P 272       4.682-287.071-223.253  1.00 97.00      PROA H 
ATOM   4166  CB  ILE P 272       3.476-287.396-221.498  1.00 97.00      PROA C 
ATOM   4167  HB  ILE P 272       2.732-288.047-222.019  1.00 97.00      PROA H 
ATOM   4168  CG2 ILE P 272       4.512-288.367-220.902  1.00 97.00      PROA C 
ATOM   4169 HG21 ILE P 272       5.333-287.822-220.399  1.00 97.00      PROA H 
ATOM   4170 HG22 ILE P 272       4.943-289.013-221.691  1.00 97.00      PROA H 
ATOM   4171 HG23 ILE P 272       4.022-289.018-220.148  1.00 97.00      PROA H 
ATOM   4172  CG1 ILE P 272       2.733-286.643-220.361  1.00 97.00      PROA C 
ATOM   4173 HG11 ILE P 272       3.195-285.655-220.169  1.00 97.00      PROA H 
ATOM   4174 HG12 ILE P 272       2.858-287.231-219.424  1.00 97.00      PROA H 
ATOM   4175  CD  ILE P 272       1.230-286.485-220.602  1.00 97.00      PROA C 
ATOM   4176  HD1 ILE P 272       0.763-287.483-220.736  1.00 97.00      PROA H 
ATOM   4177  HD2 ILE P 272       1.023-285.878-221.504  1.00 97.00      PROA H 
ATOM   4178  HD3 ILE P 272       0.752-285.983-219.736  1.00 97.00      PROA H 
ATOM   4179  C   ILE P 272       3.080-285.722-223.245  1.00 97.00      PROA C 
ATOM   4180  O   ILE P 272       2.780-284.575-222.938  1.00 97.00      PROA O 
ATOM   4181  N   THR P 273       2.412-286.402-224.207  1.00 97.00      PROA N 
ATOM   4182  HN  THR P 273       2.746-287.288-224.525  1.00 97.00      PROA H 
ATOM   4183  CA  THR P 273       1.058-286.064-224.607  1.00 97.00      PROA C 
ATOM   4184  HA  THR P 273       0.656-285.362-223.898  1.00 97.00      PROA H 
ATOM   4185  CB  THR P 273       0.904-285.411-225.988  1.00 97.00      PROA C 
ATOM   4186  HB  THR P 273       1.353-284.392-225.937  1.00 97.00      PROA H 
ATOM   4187  OG1 THR P 273      -0.461-285.270-226.377  1.00 97.00      PROA O 
ATOM   4188  HG1 THR P 273      -0.919-284.877-225.628  1.00 97.00      PROA H 
ATOM   4189  CG2 THR P 273       1.629-286.198-227.095  1.00 97.00      PROA C 
ATOM   4190 HG21 THR P 273       1.191-287.211-227.213  1.00 97.00      PROA H 
ATOM   4191 HG22 THR P 273       2.710-286.296-226.872  1.00 97.00      PROA H 
ATOM   4192 HG23 THR P 273       1.519-285.664-228.064  1.00 97.00      PROA H 
ATOM   4193  C   THR P 273       0.257-287.330-224.431  1.00 97.00      PROA C 
ATOM   4194  O   THR P 273       0.454-288.306-225.146  1.00 97.00      PROA O 
ATOM   4195  N   TYR P 274      -0.661-287.370-223.435  1.00 97.00      PROA N 
ATOM   4196  HN  TYR P 274      -0.872-286.569-222.880  1.00 97.00      PROA H 
ATOM   4197  CA  TYR P 274      -1.373-288.592-223.117  1.00 97.00      PROA C 
ATOM   4198  HA  TYR P 274      -0.639-289.387-223.146  1.00 97.00      PROA H 
ATOM   4199  CB  TYR P 274      -1.966-288.646-221.681  1.00 97.00      PROA C 
ATOM   4200  HB1 TYR P 274      -1.145-288.495-220.949  1.00 97.00      PROA H 
ATOM   4201  HB2 TYR P 274      -2.384-289.656-221.482  1.00 97.00      PROA H 
ATOM   4202  CG  TYR P 274      -3.047-287.631-221.392  1.00 97.00      PROA C 
ATOM   4203  CD1 TYR P 274      -2.776-286.468-220.649  1.00 97.00      PROA C 
ATOM   4204  HD1 TYR P 274      -1.762-286.232-220.366  1.00 97.00      PROA H 
ATOM   4205  CE1 TYR P 274      -3.816-285.640-220.213  1.00 97.00      PROA C 
ATOM   4206  HE1 TYR P 274      -3.592-284.773-219.608  1.00 97.00      PROA H 
ATOM   4207  CZ  TYR P 274      -5.138-285.935-220.572  1.00 97.00      PROA C 
ATOM   4208  OH  TYR P 274      -6.187-285.108-220.131  1.00 97.00      PROA O 
ATOM   4209  HH  TYR P 274      -5.799-284.438-219.565  1.00 97.00      PROA H 
ATOM   4210  CD2 TYR P 274      -4.381-287.920-221.729  1.00 97.00      PROA C 
ATOM   4211  HD2 TYR P 274      -4.609-288.824-222.273  1.00 97.00      PROA H 
ATOM   4212  CE2 TYR P 274      -5.417-287.061-221.351  1.00 97.00      PROA C 
ATOM   4213  HE2 TYR P 274      -6.436-287.288-221.628  1.00 97.00      PROA H 
ATOM   4214  C   TYR P 274      -2.408-288.933-224.167  1.00 97.00      PROA C 
ATOM   4215  O   TYR P 274      -3.051-288.059-224.745  1.00 97.00      PROA O 
ATOM   4216  N   GLN P 275      -2.577-290.243-224.435  1.00 97.00      PROA N 
ATOM   4217  HN  GLN P 275      -2.022-290.935-223.976  1.00 97.00      PROA H 
ATOM   4218  CA  GLN P 275      -3.529-290.722-225.406  1.00 97.00      PROA C 
ATOM   4219  HA  GLN P 275      -4.211-289.929-225.676  1.00 97.00      PROA H 
ATOM   4220  CB  GLN P 275      -2.841-291.221-226.699  1.00 97.00      PROA C 
ATOM   4221  HB1 GLN P 275      -3.603-291.692-227.356  1.00 97.00      PROA H 
ATOM   4222  HB2 GLN P 275      -2.087-291.990-226.417  1.00 97.00      PROA H 
ATOM   4223  CG  GLN P 275      -2.143-290.076-227.472  1.00 97.00      PROA C 
ATOM   4224  HG1 GLN P 275      -1.367-289.608-226.831  1.00 97.00      PROA H 
ATOM   4225  HG2 GLN P 275      -2.890-289.298-227.735  1.00 97.00      PROA H 
ATOM   4226  CD  GLN P 275      -1.488-290.569-228.768  1.00 97.00      PROA C 
ATOM   4227  OE1 GLN P 275      -1.774-291.647-229.289  1.00 97.00      PROA O 
ATOM   4228  NE2 GLN P 275      -0.572-289.735-229.332  1.00 97.00      PROA N 
ATOM   4229 HE21 GLN P 275      -0.126-290.031-230.175  1.00 97.00      PROA H 
ATOM   4230 HE22 GLN P 275      -0.351-288.867-228.892  1.00 97.00      PROA H 
ATOM   4231  C   GLN P 275      -4.356-291.808-224.770  1.00 97.00      PROA C 
ATOM   4232  O   GLN P 275      -3.830-292.780-224.241  1.00 97.00      PROA O 
ATOM   4233  N   CYS P 276      -5.698-291.655-224.791  1.00 97.00      PROA N 
ATOM   4234  HN  CYS P 276      -6.120-290.869-225.235  1.00 97.00      PROA H 
ATOM   4235  CA  CYS P 276      -6.603-292.578-224.136  1.00 97.00      PROA C 
ATOM   4236  HA  CYS P 276      -6.079-293.042-223.317  1.00 97.00      PROA H 
ATOM   4237  CB  CYS P 276      -7.820-291.857-223.502  1.00 97.00      PROA C 
ATOM   4238  HB1 CYS P 276      -8.405-292.568-222.881  1.00 97.00      PROA H 
ATOM   4239  HB2 CYS P 276      -8.483-291.487-224.313  1.00 97.00      PROA H 
ATOM   4240  SG  CYS P 276      -7.257-290.435-222.489  1.00 97.00      PROA S 
ATOM   4241  C   CYS P 276      -6.977-293.675-225.116  1.00 97.00      PROA C 
ATOM   4242  O   CYS P 276      -7.141-293.433-226.310  1.00 97.00      PROA O 
ATOM   4243  N   ARG P 277      -7.036-294.935-224.625  1.00 97.00      PROA N 
ATOM   4244  HN  ARG P 277      -6.962-295.078-223.639  1.00 97.00      PROA H 
ATOM   4245  CA  ARG P 277      -7.092-296.136-225.434  1.00 97.00      PROA C 
ATOM   4246  HA  ARG P 277      -7.128-295.872-226.482  1.00 97.00      PROA H 
ATOM   4247  CB  ARG P 277      -5.851-297.029-225.163  1.00 97.00      PROA C 
ATOM   4248  HB1 ARG P 277      -5.920-297.961-225.767  1.00 97.00      PROA H 
ATOM   4249  HB2 ARG P 277      -5.836-297.319-224.089  1.00 97.00      PROA H 
ATOM   4250  CG  ARG P 277      -4.497-296.371-225.493  1.00 97.00      PROA C 
ATOM   4251  HG1 ARG P 277      -3.698-297.118-225.276  1.00 97.00      PROA H 
ATOM   4252  HG2 ARG P 277      -4.322-295.500-224.821  1.00 97.00      PROA H 
ATOM   4253  CD  ARG P 277      -4.373-295.906-226.949  1.00 97.00      PROA C 
ATOM   4254  HD1 ARG P 277      -5.047-295.044-227.145  1.00 97.00      PROA H 
ATOM   4255  HD2 ARG P 277      -4.585-296.733-227.657  1.00 97.00      PROA H 
ATOM   4256  NE  ARG P 277      -2.952-295.498-227.125  1.00 97.00      PROANE 
ATOM   4257  HE  ARG P 277      -2.279-295.761-226.429  1.00 97.00      PROA H 
ATOM   4258  CZ  ARG P 277      -2.493-294.569-227.977  1.00 97.00      PROA C 
ATOM   4259  NH1 ARG P 277      -1.214-294.190-227.813  1.00 97.00      PROA N 
ATOM   4260 HH11 ARG P 277      -0.770-294.553-226.991  1.00 97.00      PROA H 
ATOM   4261 HH12 ARG P 277      -0.888-293.355-228.246  1.00 97.00      PROA H 
ATOM   4262  NH2 ARG P 277      -3.234-293.967-228.903  1.00 97.00      PROA N 
ATOM   4263 HH21 ARG P 277      -4.196-294.198-228.980  1.00 97.00      PROA H 
ATOM   4264 HH22 ARG P 277      -2.813-293.174-229.345  1.00 97.00      PROA H 
ATOM   4265  C   ARG P 277      -8.333-296.960-225.158  1.00 97.00      PROA C 
ATOM   4266  O   ARG P 277      -8.488-298.052-225.705  1.00 97.00      PROA O 
ATOM   4267  N   ASN P 278      -9.266-296.452-224.329  1.00 97.00      PROA N 
ATOM   4268  HN  ASN P 278      -9.155-295.559-223.904  1.00 97.00      PROA H 
ATOM   4269  CA  ASN P 278     -10.510-297.131-224.058  1.00 97.00      PROA C 
ATOM   4270  HA  ASN P 278     -10.860-297.591-224.974  1.00 97.00      PROA H 
ATOM   4271  CB  ASN P 278     -10.356-298.231-222.963  1.00 97.00      PROA C 
ATOM   4272  HB1 ASN P 278      -9.866-297.801-222.069  1.00 97.00      PROA H 
ATOM   4273  HB2 ASN P 278      -9.684-299.025-223.360  1.00 97.00      PROA H 
ATOM   4274  CG  ASN P 278     -11.685-298.895-222.583  1.00 97.00      PROA C 
ATOM   4275  OD1 ASN P 278     -12.567-299.091-223.425  1.00 97.00      PROA O 
ATOM   4276  ND2 ASN P 278     -11.854-299.211-221.270  1.00 97.00      PROA N 
ATOM   4277 HD21 ASN P 278     -11.176-298.914-220.596  1.00 97.00      PROA H 
ATOM   4278 HD22 ASN P 278     -12.704-299.655-220.997  1.00 97.00      PROA H 
ATOM   4279  C   ASN P 278     -11.498-296.036-223.715  1.00 97.00      PROA C 
ATOM   4280  O   ASN P 278     -11.122-294.990-223.190  1.00 97.00      PROA O 
ATOM   4281  N   GLY P 279     -12.794-296.247-224.056  1.00 97.00      PROA N 
ATOM   4282  HN  GLY P 279     -13.070-297.164-224.341  1.00 97.00      PROA H 
ATOM   4283  CA  GLY P 279     -13.818-295.215-224.122  1.00 97.00      PROA C 
ATOM   4284  HA1 GLY P 279     -13.841-294.707-223.168  1.00 97.00      PROA H 
ATOM   4285  HA2 GLY P 279     -14.749-295.707-224.361  1.00 97.00      PROA H 
ATOM   4286  C   GLY P 279     -13.559-294.178-225.190  1.00 97.00      PROA C 
ATOM   4287  O   GLY P 279     -12.602-294.257-225.959  1.00 97.00      PROA O 
ATOM   4288  N   PHE P 280     -14.445-293.161-225.282  1.00 97.00      PROA N 
ATOM   4289  HN  PHE P 280     -15.261-293.131-224.708  1.00 97.00      PROA H 
ATOM   4290  CA  PHE P 280     -14.250-292.021-226.160  1.00 97.00      PROA C 
ATOM   4291  HA  PHE P 280     -14.047-292.410-227.149  1.00 97.00      PROA H 
ATOM   4292  CB  PHE P 280     -15.499-291.103-226.222  1.00 97.00      PROA C 
ATOM   4293  HB1 PHE P 280     -15.352-290.279-226.951  1.00 97.00      PROA H 
ATOM   4294  HB2 PHE P 280     -15.700-290.663-225.221  1.00 97.00      PROA H 
ATOM   4295  CG  PHE P 280     -16.706-291.897-226.660  1.00 97.00      PROA C 
ATOM   4296  CD1 PHE P 280     -16.769-292.428-227.961  1.00 97.00      PROA C 
ATOM   4297  HD1 PHE P 280     -15.946-292.273-228.642  1.00 97.00      PROA H 
ATOM   4298  CE1 PHE P 280     -17.884-293.164-228.380  1.00 97.00      PROA C 
ATOM   4299  HE1 PHE P 280     -17.919-293.573-229.379  1.00 97.00      PROA H 
ATOM   4300  CZ  PHE P 280     -18.956-293.369-227.502  1.00 97.00      PROA C 
ATOM   4301  HZ  PHE P 280     -19.816-293.938-227.824  1.00 97.00      PROA H 
ATOM   4302  CD2 PHE P 280     -17.796-292.099-225.793  1.00 97.00      PROA C 
ATOM   4303  HD2 PHE P 280     -17.769-291.689-224.794  1.00 97.00      PROA H 
ATOM   4304  CE2 PHE P 280     -18.913-292.834-226.209  1.00 97.00      PROA C 
ATOM   4305  HE2 PHE P 280     -19.741-292.990-225.533  1.00 97.00      PROA H 
ATOM   4306  C   PHE P 280     -13.051-291.188-225.740  1.00 97.00      PROA C 
ATOM   4307  O   PHE P 280     -12.854-290.914-224.557  1.00 97.00      PROA O 
ATOM   4308  N   TYR P 281     -12.204-290.762-226.709  1.00 97.00      PROA N 
ATOM   4309  HN  TYR P 281     -12.344-291.000-227.667  1.00 97.00      PROA H 
ATOM   4310  CA  TYR P 281     -11.051-289.929-226.416  1.00 97.00      PROA C 
ATOM   4311  HA  TYR P 281     -10.535-290.451-225.626  1.00 97.00      PROA H 
ATOM   4312  CB  TYR P 281     -10.034-289.847-227.592  1.00 97.00      PROA C 
ATOM   4313  HB1 TYR P 281      -9.718-290.881-227.857  1.00 97.00      PROA H 
ATOM   4314  HB2 TYR P 281      -9.125-289.289-227.281  1.00 97.00      PROA H 
ATOM   4315  CG  TYR P 281     -10.596-289.196-228.834  1.00 97.00      PROA C 
ATOM   4316  CD1 TYR P 281     -11.147-289.966-229.875  1.00 97.00      PROA C 
ATOM   4317  HD1 TYR P 281     -11.196-291.041-229.778  1.00 97.00      PROA H 
ATOM   4318  CE1 TYR P 281     -11.628-289.351-231.038  1.00 97.00      PROA C 
ATOM   4319  HE1 TYR P 281     -12.052-289.954-231.828  1.00 97.00      PROA H 
ATOM   4320  CZ  TYR P 281     -11.551-287.958-231.176  1.00 97.00      PROA C 
ATOM   4321  OH  TYR P 281     -12.026-287.325-232.343  1.00 97.00      PROA O 
ATOM   4322  HH  TYR P 281     -12.371-288.003-232.926  1.00 97.00      PROA H 
ATOM   4323  CD2 TYR P 281     -10.509-287.801-228.995  1.00 97.00      PROA C 
ATOM   4324  HD2 TYR P 281     -10.072-287.199-228.212  1.00 97.00      PROA H 
ATOM   4325  CE2 TYR P 281     -10.990-287.184-230.155  1.00 97.00      PROA C 
ATOM   4326  HE2 TYR P 281     -10.925-286.112-230.264  1.00 97.00      PROA H 
ATOM   4327  C   TYR P 281     -11.470-288.541-225.912  1.00 97.00      PROA C 
ATOM   4328  O   TYR P 281     -12.493-288.030-226.368  1.00 97.00      PROA O 
ATOM   4329  N   PRO P 282     -10.759-287.894-224.986  1.00 97.00      PROA N 
ATOM   4330  CD  PRO P 282      -9.763-288.542-224.126  1.00 97.00      PROA C 
ATOM   4331  HD1 PRO P 282      -8.825-288.686-224.705  1.00 97.00      PROA H 
ATOM   4332  HD2 PRO P 282     -10.134-289.519-223.742  1.00 97.00      PROA H 
ATOM   4333  CA  PRO P 282     -11.103-286.572-224.476  1.00 97.00      PROA C 
ATOM   4334  HA  PRO P 282     -12.018-286.685-223.914  1.00 97.00      PROA H 
ATOM   4335  CB  PRO P 282      -9.919-286.220-223.572  1.00 97.00      PROA C 
ATOM   4336  HB1 PRO P 282     -10.194-285.472-222.803  1.00 97.00      PROA H 
ATOM   4337  HB2 PRO P 282      -9.054-285.842-224.162  1.00 97.00      PROA H 
ATOM   4338  CG  PRO P 282      -9.544-287.572-222.962  1.00 97.00      PROA C 
ATOM   4339  HG1 PRO P 282      -8.511-287.593-222.567  1.00 97.00      PROA H 
ATOM   4340  HG2 PRO P 282     -10.255-287.813-222.140  1.00 97.00      PROA H 
ATOM   4341  C   PRO P 282     -11.346-285.486-225.499  1.00 97.00      PROA C 
ATOM   4342  O   PRO P 282     -10.475-285.240-226.320  1.00 97.00      PROA O 
ATOM   4343  N   ALA P 283     -12.505-284.798-225.429  1.00 97.00      PROA N 
ATOM   4344  HN  ALA P 283     -13.233-285.120-224.830  1.00 97.00      PROA H 
ATOM   4345  CA  ALA P 283     -12.800-283.591-226.177  1.00 97.00      PROA C 
ATOM   4346  HA  ALA P 283     -12.702-283.820-227.230  1.00 97.00      PROA H 
ATOM   4347  CB  ALA P 283     -14.247-283.138-225.894  1.00 97.00      PROA C 
ATOM   4348  HB1 ALA P 283     -14.389-282.907-224.816  1.00 97.00      PROA H 
ATOM   4349  HB2 ALA P 283     -14.953-283.953-226.167  1.00 97.00      PROA H 
ATOM   4350  HB3 ALA P 283     -14.511-282.241-226.491  1.00 97.00      PROA H 
ATOM   4351  C   ALA P 283     -11.829-282.462-225.857  1.00 97.00      PROA C 
ATOM   4352  O   ALA P 283     -11.370-281.749-226.748  1.00 97.00      PROA O 
ATOM   4353  N   THR P 284     -11.472-282.312-224.560  1.00 97.00      PROA N 
ATOM   4354  HN  THR P 284     -11.874-282.908-223.870  1.00 97.00      PROA H 
ATOM   4355  CA  THR P 284     -10.490-281.371-224.044  1.00 97.00      PROA C 
ATOM   4356  HA  THR P 284     -10.805-280.377-224.330  1.00 97.00      PROA H 
ATOM   4357  CB  THR P 284     -10.390-281.430-222.527  1.00 97.00      PROA C 
ATOM   4358  HB  THR P 284      -9.544-280.806-222.153  1.00 97.00      PROA H 
ATOM   4359  OG1 THR P 284     -10.232-282.771-222.077  1.00 97.00      PROA O 
ATOM   4360  HG1 THR P 284      -9.516-283.144-222.598  1.00 97.00      PROA H 
ATOM   4361  CG2 THR P 284     -11.687-280.878-221.912  1.00 97.00      PROA C 
ATOM   4362 HG21 THR P 284     -12.572-281.449-222.263  1.00 97.00      PROA H 
ATOM   4363 HG22 THR P 284     -11.813-279.813-222.191  1.00 97.00      PROA H 
ATOM   4364 HG23 THR P 284     -11.650-280.947-220.805  1.00 97.00      PROA H 
ATOM   4365  C   THR P 284      -9.099-281.594-224.607  1.00 97.00      PROA C 
ATOM   4366  O   THR P 284      -8.562-282.697-224.533  1.00 97.00      PROA O 
ATOM   4367  N   ARG P 285      -8.477-280.528-225.161  1.00 97.00      PROA N 
ATOM   4368  HN  ARG P 285      -8.946-279.647-225.222  1.00 97.00      PROA H 
ATOM   4369  CA  ARG P 285      -7.235-280.645-225.902  1.00 97.00      PROA C 
ATOM   4370  HA  ARG P 285      -7.122-281.673-226.187  1.00 97.00      PROA H 
ATOM   4371  CB  ARG P 285      -7.275-279.784-227.194  1.00 97.00      PROA C 
ATOM   4372  HB1 ARG P 285      -6.264-279.665-227.637  1.00 97.00      PROA H 
ATOM   4373  HB2 ARG P 285      -7.635-278.770-226.907  1.00 97.00      PROA H 
ATOM   4374  CG  ARG P 285      -8.202-280.338-228.303  1.00 97.00      PROA C 
ATOM   4375  HG1 ARG P 285      -8.447-279.491-228.984  1.00 97.00      PROA H 
ATOM   4376  HG2 ARG P 285      -9.160-280.677-227.856  1.00 97.00      PROA H 
ATOM   4377  CD  ARG P 285      -7.595-281.445-229.194  1.00 97.00      PROA C 
ATOM   4378  HD1 ARG P 285      -6.648-281.085-229.649  1.00 97.00      PROA H 
ATOM   4379  HD2 ARG P 285      -8.292-281.727-230.014  1.00 97.00      PROA H 
ATOM   4380  NE  ARG P 285      -7.263-282.659-228.388  1.00 97.00      PROANE 
ATOM   4381  HE  ARG P 285      -6.345-282.768-228.013  1.00 97.00      PROA H 
ATOM   4382  CZ  ARG P 285      -8.180-283.534-227.939  1.00 97.00      PROA C 
ATOM   4383  NH1 ARG P 285      -7.807-284.464-227.046  1.00 97.00      PROA N 
ATOM   4384 HH11 ARG P 285      -6.905-284.361-226.630  1.00 97.00      PROA H 
ATOM   4385 HH12 ARG P 285      -8.541-284.956-226.584  1.00 97.00      PROA H 
ATOM   4386  NH2 ARG P 285      -9.480-283.478-228.248  1.00 97.00      PROA N 
ATOM   4387 HH21 ARG P 285      -9.838-282.632-228.625  1.00 97.00      PROA H 
ATOM   4388 HH22 ARG P 285     -10.070-284.096-227.727  1.00 97.00      PROA H 
ATOM   4389  C   ARG P 285      -5.971-280.385-225.114  1.00 97.00      PROA C 
ATOM   4390  O   ARG P 285      -4.873-280.453-225.665  1.00 97.00      PROA O 
ATOM   4391  N   GLY P 286      -6.074-280.172-223.784  1.00 97.00      PROA N 
ATOM   4392  HN  GLY P 286      -6.976-280.090-223.368  1.00 97.00      PROA H 
ATOM   4393  CA  GLY P 286      -4.918-280.066-222.901  1.00 97.00      PROA C 
ATOM   4394  HA1 GLY P 286      -5.253-279.575-222.000  1.00 97.00      PROA H 
ATOM   4395  HA2 GLY P 286      -4.131-279.517-223.401  1.00 97.00      PROA H 
ATOM   4396  C   GLY P 286      -4.358-281.405-222.487  1.00 97.00      PROA C 
ATOM   4397  O   GLY P 286      -3.996-281.593-221.327  1.00 97.00      PROA O 
ATOM   4398  N   ASN P 287      -4.261-282.378-223.422  1.00 97.00      PROA N 
ATOM   4399  HN  ASN P 287      -4.533-282.189-224.364  1.00 97.00      PROA H 
ATOM   4400  CA  ASN P 287      -3.796-283.718-223.130  1.00 97.00      PROA C 
ATOM   4401  HA  ASN P 287      -4.037-283.919-222.101  1.00 97.00      PROA H 
ATOM   4402  CB  ASN P 287      -4.554-284.820-223.939  1.00 97.00      PROA C 
ATOM   4403  HB1 ASN P 287      -5.624-284.779-223.634  1.00 97.00      PROA H 
ATOM   4404  HB2 ASN P 287      -4.170-285.823-223.669  1.00 97.00      PROA H 
ATOM   4405  CG  ASN P 287      -4.527-284.633-225.463  1.00 97.00      PROA C 
ATOM   4406  OD1 ASN P 287      -5.291-283.840-226.019  1.00 97.00      PROA O 
ATOM   4407  ND2 ASN P 287      -3.674-285.435-226.158  1.00 97.00      PROA N 
ATOM   4408 HD21 ASN P 287      -3.140-286.127-225.672  1.00 97.00      PROA H 
ATOM   4409 HD22 ASN P 287      -3.580-285.309-227.143  1.00 97.00      PROA H 
ATOM   4410  C   ASN P 287      -2.277-283.811-223.217  1.00 97.00      PROA C 
ATOM   4411  O   ASN P 287      -1.721-284.529-224.038  1.00 97.00      PROA O 
ATOM   4412  N   THR P 288      -1.561-283.076-222.335  1.00 97.00      PROA N 
ATOM   4413  HN  THR P 288      -2.028-282.509-221.660  1.00 97.00      PROA H 
ATOM   4414  CA  THR P 288      -0.112-283.022-222.315  1.00 97.00      PROA C 
ATOM   4415  HA  THR P 288       0.260-284.020-222.473  1.00 97.00      PROA H 
ATOM   4416  CB  THR P 288       0.486-282.085-223.379  1.00 97.00      PROA C 
ATOM   4417  HB  THR P 288       0.183-282.459-224.384  1.00 97.00      PROA H 
ATOM   4418  OG1 THR P 288       1.911-282.024-223.355  1.00 97.00      PROA O 
ATOM   4419  HG1 THR P 288       2.237-282.928-223.384  1.00 97.00      PROA H 
ATOM   4420  CG2 THR P 288      -0.038-280.647-223.214  1.00 97.00      PROA C 
ATOM   4421 HG21 THR P 288       0.273-280.225-222.235  1.00 97.00      PROA H 
ATOM   4422 HG22 THR P 288      -1.143-280.610-223.288  1.00 97.00      PROA H 
ATOM   4423 HG23 THR P 288       0.387-280.002-224.014  1.00 97.00      PROA H 
ATOM   4424  C   THR P 288       0.302-282.640-220.917  1.00 97.00      PROA C 
ATOM   4425  O   THR P 288      -0.479-282.053-220.171  1.00 97.00      PROA O 
ATOM   4426  N   ALA P 289       1.549-282.994-220.520  1.00 97.00      PROA N 
ATOM   4427  HN  ALA P 289       2.178-283.465-221.133  1.00 97.00      PROA H 
ATOM   4428  CA  ALA P 289       2.055-282.658-219.214  1.00 97.00      PROA C 
ATOM   4429  HA  ALA P 289       1.703-281.666-218.965  1.00 97.00      PROA H 
ATOM   4430  CB  ALA P 289       1.596-283.665-218.139  1.00 97.00      PROA C 
ATOM   4431  HB1 ALA P 289       2.014-284.675-218.327  1.00 97.00      PROA H 
ATOM   4432  HB2 ALA P 289       0.488-283.746-218.159  1.00 97.00      PROA H 
ATOM   4433  HB3 ALA P 289       1.898-283.335-217.124  1.00 97.00      PROA H 
ATOM   4434  C   ALA P 289       3.564-282.608-219.244  1.00 97.00      PROA C 
ATOM   4435  O   ALA P 289       4.214-283.296-220.028  1.00 97.00      PROA O 
ATOM   4436  N   LYS P 290       4.157-281.771-218.361  1.00 97.00      PROA N 
ATOM   4437  HN  LYS P 290       3.594-281.192-217.773  1.00 97.00      PROA H 
ATOM   4438  CA  LYS P 290       5.590-281.641-218.212  1.00 97.00      PROA C 
ATOM   4439  HA  LYS P 290       6.079-282.340-218.875  1.00 97.00      PROA H 
ATOM   4440  CB  LYS P 290       6.094-280.209-218.562  1.00 97.00      PROA C 
ATOM   4441  HB1 LYS P 290       5.476-279.474-218.002  1.00 97.00      PROA H 
ATOM   4442  HB2 LYS P 290       5.903-280.043-219.646  1.00 97.00      PROA H 
ATOM   4443  CG  LYS P 290       7.583-279.915-218.269  1.00 97.00      PROA C 
ATOM   4444  HG1 LYS P 290       7.751-279.964-217.170  1.00 97.00      PROA H 
ATOM   4445  HG2 LYS P 290       7.819-278.877-218.591  1.00 97.00      PROA H 
ATOM   4446  CD  LYS P 290       8.543-280.890-218.971  1.00 97.00      PROA C 
ATOM   4447  HD1 LYS P 290       8.490-280.744-220.072  1.00 97.00      PROA H 
ATOM   4448  HD2 LYS P 290       8.170-281.913-218.762  1.00 97.00      PROA H 
ATOM   4449  CE  LYS P 290      10.008-280.803-218.515  1.00 97.00      PROA C 
ATOM   4450  HE1 LYS P 290      10.073-280.569-217.433  1.00 97.00      PROA H 
ATOM   4451  HE2 LYS P 290      10.562-280.034-219.092  1.00 97.00      PROA H 
ATOM   4452  NZ  LYS P 290      10.668-282.110-218.721  1.00 97.00      PROA N 
ATOM   4453  HZ1 LYS P 290      10.600-282.367-219.732  1.00 97.00      PROA H 
ATOM   4454  HZ2 LYS P 290      10.154-282.840-218.186  1.00 97.00      PROA H 
ATOM   4455  HZ3 LYS P 290      11.665-282.116-218.439  1.00 97.00      PROA H 
ATOM   4456  C   LYS P 290       5.988-282.014-216.801  1.00 97.00      PROA C 
ATOM   4457  O   LYS P 290       5.486-281.465-215.830  1.00 97.00      PROA O 
ATOM   4458  N   CYS P 291       6.930-282.969-216.659  1.00 97.00      PROA N 
ATOM   4459  HN  CYS P 291       7.311-283.433-217.457  1.00 97.00      PROA H 
ATOM   4460  CA  CYS P 291       7.492-283.395-215.399  1.00 97.00      PROA C 
ATOM   4461  HA  CYS P 291       6.816-283.168-214.588  1.00 97.00      PROA H 
ATOM   4462  CB  CYS P 291       7.728-284.926-215.459  1.00 97.00      PROA C 
ATOM   4463  HB1 CYS P 291       8.069-285.200-216.473  1.00 97.00      PROA H 
ATOM   4464  HB2 CYS P 291       6.736-285.410-215.335  1.00 97.00      PROA H 
ATOM   4465  SG  CYS P 291       8.880-285.676-214.281  1.00 97.00      PROA S 
ATOM   4466  C   CYS P 291       8.775-282.625-215.179  1.00 97.00      PROA C 
ATOM   4467  O   CYS P 291       9.662-282.642-216.025  1.00 97.00      PROA O 
ATOM   4468  N   THR P 292       8.890-281.901-214.033  1.00 97.00      PROA N 
ATOM   4469  HN  THR P 292       8.154-281.919-213.359  1.00 97.00      PROA H 
ATOM   4470  CA  THR P 292      10.058-281.082-213.704  1.00 97.00      PROA C 
ATOM   4471  HA  THR P 292      10.228-280.417-214.539  1.00 97.00      PROA H 
ATOM   4472  CB  THR P 292       9.863-280.217-212.447  1.00 97.00      PROA C 
ATOM   4473  HB  THR P 292      10.771-279.587-212.295  1.00 97.00      PROA H 
ATOM   4474  OG1 THR P 292       9.653-280.950-211.239  1.00 97.00      PROA O 
ATOM   4475  HG1 THR P 292       8.883-281.514-211.361  1.00 97.00      PROA H 
ATOM   4476  CG2 THR P 292       8.663-279.277-212.639  1.00 97.00      PROA C 
ATOM   4477 HG21 THR P 292       7.720-279.857-212.720  1.00 97.00      PROA H 
ATOM   4478 HG22 THR P 292       8.789-278.664-213.554  1.00 97.00      PROA H 
ATOM   4479 HG23 THR P 292       8.577-278.596-211.765  1.00 97.00      PROA H 
ATOM   4480  C   THR P 292      11.319-281.912-213.544  1.00 97.00      PROA C 
ATOM   4481  O   THR P 292      12.353-281.648-214.155  1.00 97.00      PROA O 
ATOM   4482  N   SER P 293      11.178-282.980-212.745  1.00 97.00      PROA N 
ATOM   4483  HN  SER P 293      10.305-283.087-212.280  1.00 97.00      PROA H 
ATOM   4484  CA  SER P 293      12.157-283.986-212.424  1.00 97.00      PROA C 
ATOM   4485  HA  SER P 293      12.463-284.481-213.320  1.00 97.00      PROA H 
ATOM   4486  CB  SER P 293      13.432-283.458-211.681  1.00 97.00      PROA C 
ATOM   4487  HB1 SER P 293      13.867-282.625-212.273  1.00 97.00      PROA H 
ATOM   4488  HB2 SER P 293      14.186-284.271-211.651  1.00 97.00      PROA H 
ATOM   4489  OG  SER P 293      13.228-282.994-210.346  1.00 97.00      PROA O 
ATOM   4490  HG1 SER P 293      13.221-283.779-209.785  1.00 97.00      PROA H 
ATOM   4491  C   SER P 293      11.300-284.905-211.590  1.00 97.00      PROA C 
ATOM   4492  O   SER P 293      11.092-286.077-211.901  1.00 97.00      PROA O 
ATOM   4493  N   THR P 294      10.686-284.281-210.568  1.00 97.00      PROA N 
ATOM   4494  HN  THR P 294      11.018-283.364-210.356  1.00 97.00      PROA H 
ATOM   4495  CA  THR P 294       9.622-284.763-209.725  1.00 97.00      PROA C 
ATOM   4496  HA  THR P 294       9.663-285.842-209.709  1.00 97.00      PROA H 
ATOM   4497  CB  THR P 294       9.794-284.208-208.305  1.00 97.00      PROA C 
ATOM   4498  HB  THR P 294      10.049-283.126-208.361  1.00 97.00      PROA H 
ATOM   4499  OG1 THR P 294      10.860-284.858-207.630  1.00 97.00      PROA O 
ATOM   4500  HG1 THR P 294      11.644-284.816-208.187  1.00 97.00      PROA H 
ATOM   4501  CG2 THR P 294       8.555-284.376-207.404  1.00 97.00      PROA C 
ATOM   4502 HG21 THR P 294       8.250-285.441-207.352  1.00 97.00      PROA H 
ATOM   4503 HG22 THR P 294       7.704-283.769-207.770  1.00 97.00      PROA H 
ATOM   4504 HG23 THR P 294       8.794-284.037-206.372  1.00 97.00      PROA H 
ATOM   4505  C   THR P 294       8.281-284.363-210.331  1.00 97.00      PROA C 
ATOM   4506  O   THR P 294       8.147-283.305-210.939  1.00 97.00      PROA O 
ATOM   4507  N   GLY P 295       7.251-285.227-210.153  1.00 97.00      PROA N 
ATOM   4508  HN  GLY P 295       7.450-286.084-209.675  1.00 97.00      PROA H 
ATOM   4509  CA  GLY P 295       5.844-285.021-210.481  1.00 97.00      PROA C 
ATOM   4510  HA1 GLY P 295       5.463-284.300-209.774  1.00 97.00      PROA H 
ATOM   4511  HA2 GLY P 295       5.370-285.985-210.381  1.00 97.00      PROA H 
ATOM   4512  C   GLY P 295       5.504-284.531-211.864  1.00 97.00      PROA C 
ATOM   4513  O   GLY P 295       6.204-284.811-212.829  1.00 97.00      PROA O 
ATOM   4514  N   TRP P 296       4.362-283.815-211.992  1.00 97.00      PROA N 
ATOM   4515  HN  TRP P 296       3.801-283.590-211.200  1.00 97.00      PROA H 
ATOM   4516  CA  TRP P 296       3.833-283.395-213.270  1.00 97.00      PROA C 
ATOM   4517  HA  TRP P 296       4.638-283.288-213.984  1.00 97.00      PROA H 
ATOM   4518  CB  TRP P 296       2.747-284.365-213.817  1.00 97.00      PROA C 
ATOM   4519  HB1 TRP P 296       2.237-283.920-214.698  1.00 97.00      PROA H 
ATOM   4520  HB2 TRP P 296       1.978-284.504-213.023  1.00 97.00      PROA H 
ATOM   4521  CG  TRP P 296       3.238-285.712-214.232  1.00 97.00      PROA C 
ATOM   4522  CD1 TRP P 296       3.118-286.886-213.539  1.00 97.00      PROA C 
ATOM   4523  HD1 TRP P 296       2.667-286.983-212.563  1.00 97.00      PROA H 
ATOM   4524  NE1 TRP P 296       3.695-287.900-214.250  1.00 97.00      PROA N 
ATOM   4525  HE1 TRP P 296       4.078-288.695-213.828  1.00 97.00      PROA H 
ATOM   4526  CE2 TRP P 296       4.173-287.417-215.430  1.00 97.00      PROA C 
ATOM   4527  CD2 TRP P 296       3.908-286.032-215.459  1.00 97.00      PROA C 
ATOM   4528  CE3 TRP P 296       4.298-285.283-216.566  1.00 97.00      PROA C 
ATOM   4529  HE3 TRP P 296       4.099-284.224-216.618  1.00 97.00      PROA H 
ATOM   4530  CZ3 TRP P 296       4.992-285.919-217.600  1.00 97.00      PROA C 
ATOM   4531  HZ3 TRP P 296       5.315-285.346-218.456  1.00 97.00      PROA H 
ATOM   4532  CZ2 TRP P 296       4.847-288.053-216.459  1.00 97.00      PROA C 
ATOM   4533  HZ2 TRP P 296       5.065-289.108-216.417  1.00 97.00      PROA H 
ATOM   4534  CH2 TRP P 296       5.278-287.280-217.535  1.00 97.00      PROA C 
ATOM   4535  HH2 TRP P 296       5.843-287.752-218.325  1.00 97.00      PROA H 
ATOM   4536  C   TRP P 296       3.153-282.058-213.131  1.00 97.00      PROA C 
ATOM   4537  O   TRP P 296       2.529-281.759-212.116  1.00 97.00      PROA O 
ATOM   4538  N   ILE P 297       3.221-281.237-214.203  1.00 97.00      PROA N 
ATOM   4539  HN  ILE P 297       3.903-281.386-214.918  1.00 97.00      PROA H 
ATOM   4540  CA  ILE P 297       2.266-280.181-214.448  1.00 97.00      PROA C 
ATOM   4541  HA  ILE P 297       1.608-280.075-213.604  1.00 97.00      PROA H 
ATOM   4542  CB  ILE P 297       2.900-278.803-214.663  1.00 97.00      PROA C 
ATOM   4543  HB  ILE P 297       3.575-278.817-215.550  1.00 97.00      PROA H 
ATOM   4544  CG2 ILE P 297       1.781-277.765-214.920  1.00 97.00      PROA C 
ATOM   4545 HG21 ILE P 297       1.068-277.748-214.069  1.00 97.00      PROA H 
ATOM   4546 HG22 ILE P 297       1.222-277.985-215.853  1.00 97.00      PROA H 
ATOM   4547 HG23 ILE P 297       2.223-276.751-215.025  1.00 97.00      PROA H 
ATOM   4548  CG1 ILE P 297       3.747-278.373-213.437  1.00 97.00      PROA C 
ATOM   4549 HG11 ILE P 297       3.317-278.815-212.512  1.00 97.00      PROA H 
ATOM   4550 HG12 ILE P 297       3.669-277.266-213.335  1.00 97.00      PROA H 
ATOM   4551  CD  ILE P 297       5.236-278.717-213.549  1.00 97.00      PROA C 
ATOM   4552  HD1 ILE P 297       5.675-278.256-214.459  1.00 97.00      PROA H 
ATOM   4553  HD2 ILE P 297       5.390-279.814-213.602  1.00 97.00      PROA H 
ATOM   4554  HD3 ILE P 297       5.784-278.332-212.662  1.00 97.00      PROA H 
ATOM   4555  C   ILE P 297       1.502-280.616-215.694  1.00 97.00      PROA C 
ATOM   4556  O   ILE P 297       2.062-280.485-216.780  1.00 97.00      PROA O 
ATOM   4557  N   PRO P 298       0.264-281.120-215.674  1.00 97.00      PROA N 
ATOM   4558  CD  PRO P 298      -0.603-280.878-216.842  1.00 97.00      PROA C 
ATOM   4559  HD1 PRO P 298      -0.408-281.640-217.624  1.00 97.00      PROA H 
ATOM   4560  HD2 PRO P 298      -0.426-279.862-217.266  1.00 97.00      PROA H 
ATOM   4561  CA  PRO P 298      -0.513-281.389-214.472  1.00 97.00      PROA C 
ATOM   4562  HA  PRO P 298      -0.102-280.930-213.589  1.00 97.00      PROA H 
ATOM   4563  CB  PRO P 298      -1.897-280.808-214.807  1.00 97.00      PROA C 
ATOM   4564  HB1 PRO P 298      -1.884-279.719-214.569  1.00 97.00      PROA H 
ATOM   4565  HB2 PRO P 298      -2.723-281.280-214.240  1.00 97.00      PROA H 
ATOM   4566  CG  PRO P 298      -2.046-280.968-216.329  1.00 97.00      PROA C 
ATOM   4567  HG1 PRO P 298      -2.468-281.967-216.569  1.00 97.00      PROA H 
ATOM   4568  HG2 PRO P 298      -2.697-280.188-216.772  1.00 97.00      PROA H 
ATOM   4569  C   PRO P 298      -0.561-282.886-214.207  1.00 97.00      PROA C 
ATOM   4570  O   PRO P 298      -0.303-283.265-213.066  1.00 97.00      PROA O 
ATOM   4571  N   ALA P 299      -0.873-283.754-215.197  1.00 97.00      PROA N 
ATOM   4572  HN  ALA P 299      -1.121-283.428-216.104  1.00 97.00      PROA H 
ATOM   4573  CA  ALA P 299      -0.804-285.188-215.029  1.00 97.00      PROA C 
ATOM   4574  HA  ALA P 299       0.162-285.425-214.605  1.00 97.00      PROA H 
ATOM   4575  CB  ALA P 299      -1.942-285.728-214.131  1.00 97.00      PROA C 
ATOM   4576  HB1 ALA P 299      -2.933-285.446-214.545  1.00 97.00      PROA H 
ATOM   4577  HB2 ALA P 299      -1.861-285.288-213.114  1.00 97.00      PROA H 
ATOM   4578  HB3 ALA P 299      -1.888-286.830-214.025  1.00 97.00      PROA H 
ATOM   4579  C   ALA P 299      -0.922-285.816-216.404  1.00 97.00      PROA C 
ATOM   4580  O   ALA P 299      -1.493-285.182-217.290  1.00 97.00      PROA O 
ATOM   4581  N   PRO P 300      -0.453-287.041-216.668  1.00 97.00      PROA N 
ATOM   4582  CD  PRO P 300       0.472-287.781-215.805  1.00 97.00      PROA C 
ATOM   4583  HD1 PRO P 300       0.114-287.839-214.754  1.00 97.00      PROA H 
ATOM   4584  HD2 PRO P 300       1.458-287.273-215.845  1.00 97.00      PROA H 
ATOM   4585  CA  PRO P 300      -0.809-287.802-217.864  1.00 97.00      PROA C 
ATOM   4586  HA  PRO P 300      -0.791-287.159-218.727  1.00 97.00      PROA H 
ATOM   4587  CB  PRO P 300       0.279-288.886-217.908  1.00 97.00      PROA C 
ATOM   4588  HB1 PRO P 300       1.194-288.458-218.375  1.00 97.00      PROA H 
ATOM   4589  HB2 PRO P 300      -0.008-289.789-218.478  1.00 97.00      PROA H 
ATOM   4590  CG  PRO P 300       0.584-289.169-216.437  1.00 97.00      PROA C 
ATOM   4591  HG1 PRO P 300      -0.190-289.842-216.009  1.00 97.00      PROA H 
ATOM   4592  HG2 PRO P 300       1.588-289.617-216.297  1.00 97.00      PROA H 
ATOM   4593  C   PRO P 300      -2.201-288.412-217.768  1.00 97.00      PROA C 
ATOM   4594  O   PRO P 300      -2.526-289.298-218.553  1.00 97.00      PROA O 
ATOM   4595  N   ARG P 301      -3.044-287.947-216.832  1.00 97.00      PROA N 
ATOM   4596  HN  ARG P 301      -2.759-287.178-216.266  1.00 97.00      PROA H 
ATOM   4597  CA  ARG P 301      -4.315-288.541-216.497  1.00 97.00      PROA C 
ATOM   4598  HA  ARG P 301      -4.192-289.613-216.469  1.00 97.00      PROA H 
ATOM   4599  CB  ARG P 301      -4.741-288.016-215.103  1.00 97.00      PROA C 
ATOM   4600  HB1 ARG P 301      -4.880-286.913-215.162  1.00 97.00      PROA H 
ATOM   4601  HB2 ARG P 301      -3.903-288.198-214.391  1.00 97.00      PROA H 
ATOM   4602  CG  ARG P 301      -6.005-288.662-214.525  1.00 97.00      PROA C 
ATOM   4603  HG1 ARG P 301      -5.738-289.678-214.160  1.00 97.00      PROA H 
ATOM   4604  HG2 ARG P 301      -6.763-288.783-215.327  1.00 97.00      PROA H 
ATOM   4605  CD  ARG P 301      -6.625-287.866-213.370  1.00 97.00      PROA C 
ATOM   4606  HD1 ARG P 301      -6.970-286.859-213.689  1.00 97.00      PROA H 
ATOM   4607  HD2 ARG P 301      -5.892-287.749-212.543  1.00 97.00      PROA H 
ATOM   4608  NE  ARG P 301      -7.778-288.657-212.842  1.00 97.00      PROANE 
ATOM   4609  HE  ARG P 301      -7.616-289.296-212.094  1.00 97.00      PROA H 
ATOM   4610  CZ  ARG P 301      -8.938-288.824-213.506  1.00 97.00      PROA C 
ATOM   4611  NH1 ARG P 301      -9.250-288.150-214.618  1.00 97.00      PROA N 
ATOM   4612 HH11 ARG P 301      -8.609-287.468-214.963  1.00 97.00      PROA H 
ATOM   4613 HH12 ARG P 301      -9.894-288.557-215.260  1.00 97.00      PROA H 
ATOM   4614  NH2 ARG P 301      -9.804-289.740-213.046  1.00 97.00      PROA N 
ATOM   4615 HH21 ARG P 301      -9.548-290.255-212.232  1.00 97.00      PROA H 
ATOM   4616 HH22 ARG P 301     -10.709-289.788-213.458  1.00 97.00      PROA H 
ATOM   4617  C   ARG P 301      -5.408-288.198-217.493  1.00 97.00      PROA C 
ATOM   4618  O   ARG P 301      -5.715-287.025-217.675  1.00 97.00      PROA O 
ATOM   4619  N   CYS P 302      -6.059-289.219-218.123  1.00 97.00      PROA N 
ATOM   4620  HN  CYS P 302      -5.701-290.148-218.064  1.00 97.00      PROA H 
ATOM   4621  CA  CYS P 302      -7.250-289.059-218.958  1.00 97.00      PROA C 
ATOM   4622  HA  CYS P 302      -6.961-288.470-219.810  1.00 97.00      PROA H 
ATOM   4623  CB  CYS P 302      -7.784-290.424-219.491  1.00 97.00      PROA C 
ATOM   4624  HB1 CYS P 302      -8.774-290.290-219.976  1.00 97.00      PROA H 
ATOM   4625  HB2 CYS P 302      -7.926-291.113-218.630  1.00 97.00      PROA H 
ATOM   4626  SG  CYS P 302      -6.647-291.189-220.698  1.00 97.00      PROA S 
ATOM   4627  C   CYS P 302      -8.375-288.298-218.258  1.00 97.00      PROA C 
ATOM   4628  O   CYS P 302      -9.071-288.820-217.392  1.00 97.00      PROA O 
ATOM   4629  N   THR P 303      -8.530-287.004-218.644  1.00 97.00      PROA N 
ATOM   4630  HN  THR P 303      -7.970-286.658-219.392  1.00 97.00      PROA H 
ATOM   4631  CA  THR P 303      -9.402-286.003-218.037  1.00 97.00      PROA C 
ATOM   4632  HA  THR P 303     -10.330-286.490-217.772  1.00 97.00      PROA H 
ATOM   4633  CB  THR P 303      -8.783-285.332-216.796  1.00 97.00      PROA C 
ATOM   4634  HB  THR P 303      -8.211-284.426-217.071  1.00 97.00      PROA H 
ATOM   4635  OG1 THR P 303      -7.835-286.158-216.137  1.00 97.00      PROA O 
ATOM   4636  HG1 THR P 303      -7.152-286.363-216.781  1.00 97.00      PROA H 
ATOM   4637  CG2 THR P 303      -9.878-285.035-215.754  1.00 97.00      PROA C 
ATOM   4638 HG21 THR P 303     -10.385-285.971-215.441  1.00 97.00      PROA H 
ATOM   4639 HG22 THR P 303     -10.659-284.368-216.154  1.00 97.00      PROA H 
ATOM   4640 HG23 THR P 303      -9.435-284.558-214.854  1.00 97.00      PROA H 
ATOM   4641  C   THR P 303      -9.671-285.105-219.254  1.00 97.00      PROA C 
ATOM   4642  O   THR P 303      -9.633-285.634-220.359  1.00 97.00      PROA O 
ATOM   4643  N   LEU P 304      -9.962-283.773-219.261  1.00 97.00      PROA N 
ATOM   4644  HN  LEU P 304     -10.108-283.423-220.185  1.00 97.00      PROA H 
ATOM   4645  CA  LEU P 304     -10.046-282.719-218.276  1.00 97.00      PROA C 
ATOM   4646  HA  LEU P 304      -9.607-283.035-217.357  1.00 97.00      PROA H 
ATOM   4647  CB  LEU P 304      -9.271-281.439-218.689  1.00 97.00      PROA C 
ATOM   4648  HB1 LEU P 304      -9.374-280.678-217.884  1.00 97.00      PROA H 
ATOM   4649  HB2 LEU P 304      -9.680-281.010-219.627  1.00 97.00      PROA H 
ATOM   4650  CG  LEU P 304      -7.745-281.650-218.870  1.00 97.00      PROA C 
ATOM   4651  HG  LEU P 304      -7.424-282.468-218.183  1.00 97.00      PROA H 
ATOM   4652  CD1 LEU P 304      -7.352-282.040-220.306  1.00 97.00      PROA C 
ATOM   4653 HD11 LEU P 304      -7.616-281.223-221.009  1.00 97.00      PROA H 
ATOM   4654 HD12 LEU P 304      -7.860-282.969-220.630  1.00 97.00      PROA H 
ATOM   4655 HD13 LEU P 304      -6.258-282.209-220.362  1.00 97.00      PROA H 
ATOM   4656  CD2 LEU P 304      -6.966-280.386-218.463  1.00 97.00      PROA C 
ATOM   4657 HD21 LEU P 304      -7.167-280.124-217.403  1.00 97.00      PROA H 
ATOM   4658 HD22 LEU P 304      -7.266-279.530-219.105  1.00 97.00      PROA H 
ATOM   4659 HD23 LEU P 304      -5.875-280.552-218.586  1.00 97.00      PROA H 
ATOM   4660  C   LEU P 304     -11.463-282.442-217.884  1.00 97.00      PROA C 
ATOM   4661  O   LEU P 304     -12.291-283.340-217.804  1.00 97.00      PROA O 
ATOM   4662  N   LYS P 305     -11.716-281.239-217.351  1.00  0.00      PROA N 
ATOM   4663  HN  LYS P 305     -11.074-280.477-217.345  1.00  0.00      PROA H 
ATOM   4664  CA  LYS P 305     -12.896-281.136-216.560  1.00  0.00      PROA C 
ATOM   4665  HA  LYS P 305     -13.646-281.502-217.237  1.00  0.00      PROA H 
ATOM   4666  CB  LYS P 305     -12.813-282.013-215.242  1.00  0.00      PROA C 
ATOM   4667  HB1 LYS P 305     -12.990-281.409-214.335  1.00  0.00      PROA H 
ATOM   4668  HB2 LYS P 305     -11.764-282.371-215.153  1.00  0.00      PROA H 
ATOM   4669  CG  LYS P 305     -13.732-283.264-215.182  1.00  0.00      PROA C 
ATOM   4670  HG1 LYS P 305     -13.746-283.806-216.144  1.00  0.00      PROA H 
ATOM   4671  HG2 LYS P 305     -14.783-282.969-215.019  1.00  0.00      PROA H 
ATOM   4672  CD  LYS P 305     -13.350-284.311-214.114  1.00  0.00      PROA C 
ATOM   4673  HD1 LYS P 305     -12.355-284.733-214.376  1.00  0.00      PROA H 
ATOM   4674  HD2 LYS P 305     -14.085-285.145-214.165  1.00  0.00      PROA H 
ATOM   4675  CE  LYS P 305     -13.282-283.795-212.671  1.00  0.00      PROA C 
ATOM   4676  HE1 LYS P 305     -12.485-283.032-212.577  1.00  0.00      PROA H 
ATOM   4677  HE2 LYS P 305     -13.061-284.631-211.975  1.00  0.00      PROA H 
ATOM   4678  NZ  LYS P 305     -14.564-283.186-212.244  1.00  0.00      PROA N 
ATOM   4679  HZ1 LYS P 305     -15.321-283.897-212.297  1.00  0.00      PROA H 
ATOM   4680  HZ2 LYS P 305     -14.794-282.388-212.870  1.00  0.00      PROA H 
ATOM   4681  HZ3 LYS P 305     -14.477-282.844-211.265  1.00  0.00      PROA H 
ATOM   4682  C   LYS P 305     -13.122-279.662-216.278  1.00  0.00      PROA C 
ATOM   4683  O   LYS P 305     -12.131-278.944-216.159  1.00  0.00      PROA O 
ATOM   4684  N   PRO P 306     -14.386-279.204-216.133  1.00  0.00      PROA N 
ATOM   4685  CD  PRO P 306     -15.469-280.174-216.143  1.00  0.00      PROA C 
ATOM   4686  HD1 PRO P 306     -15.341-281.156-216.628  1.00  0.00      PROA H 
ATOM   4687  HD2 PRO P 306     -16.333-279.708-216.651  1.00  0.00      PROA H 
ATOM   4688  CA  PRO P 306     -14.785-278.269-215.073  1.00  0.00      PROA C 
ATOM   4689  HA  PRO P 306     -15.805-277.994-215.263  1.00  0.00      PROA H 
ATOM   4690  CB  PRO P 306     -14.849-279.250-213.949  1.00  0.00      PROA C 
ATOM   4691  HB1 PRO P 306     -15.338-278.868-213.045  1.00  0.00      PROA H 
ATOM   4692  HB2 PRO P 306     -13.846-279.630-213.673  1.00  0.00      PROA H 
ATOM   4693  CG  PRO P 306     -15.721-280.308-214.654  1.00  0.00      PROA C 
ATOM   4694  HG1 PRO P 306     -15.550-281.309-214.232  1.00  0.00      PROA H 
ATOM   4695  HG2 PRO P 306     -16.787-280.035-214.576  1.00  0.00      PROA H 
ATOM   4696  C   PRO P 306     -14.132-276.937-214.845  1.00  0.00      PROA C 
ATOM   4697  O   PRO P 306     -13.233-276.574-215.600  1.00  0.00      PROA O 
ATOM   4698  N   CYS P 307     -14.616-276.084-213.897  1.00  0.00      PROA N 
ATOM   4699  HN  CYS P 307     -14.292-275.144-213.967  1.00  0.00      PROA H 
ATOM   4700  CA  CYS P 307     -15.350-276.244-212.652  1.00  0.00      PROA C 
ATOM   4701  HA  CYS P 307     -14.915-277.081-212.143  1.00  0.00      PROA H 
ATOM   4702  CB  CYS P 307     -15.081-275.002-211.767  1.00  0.00      PROA C 
ATOM   4703  HB1 CYS P 307     -15.369-275.215-210.718  1.00  0.00      PROA H 
ATOM   4704  HB2 CYS P 307     -15.691-274.145-212.124  1.00  0.00      PROA H 
ATOM   4705  SG  CYS P 307     -13.329-274.508-211.811  1.00  0.00      PROA S 
ATOM   4706  C   CYS P 307     -16.864-276.434-212.715  1.00  0.00      PROA C 
ATOM   4707  O   CYS P 307     -17.601-275.602-213.225  1.00  0.00      PROA O 
ATOM   4708  N   ASP P 308     -17.365-277.544-212.134  1.00 97.00      PROA N 
ATOM   4709  HN  ASP P 308     -16.749-278.234-211.760  1.00 97.00      PROA H 
ATOM   4710  CA  ASP P 308     -18.721-278.039-212.169  1.00 97.00      PROA C 
ATOM   4711  HA  ASP P 308     -19.331-277.386-212.774  1.00 97.00      PROA H 
ATOM   4712  CB  ASP P 308     -18.720-279.463-212.807  1.00 97.00      PROA C 
ATOM   4713  HB1 ASP P 308     -18.561-279.317-213.901  1.00 97.00      PROA H 
ATOM   4714  HB2 ASP P 308     -19.697-279.969-212.690  1.00 97.00      PROA H 
ATOM   4715  CG  ASP P 308     -17.610-280.415-212.306  1.00 97.00      PROA C 
ATOM   4716  OD1 ASP P 308     -17.584-281.559-212.832  1.00 97.00      PROA O 
ATOM   4717  OD2 ASP P 308     -16.748-280.042-211.469  1.00 97.00      PROA O 
ATOM   4718  C   ASP P 308     -19.337-278.041-210.779  1.00 97.00      PROA C 
ATOM   4719  O   ASP P 308     -19.846-277.017-210.330  1.00 97.00      PROA O 
ATOM   4720  N   TYR P 309     -19.324-279.178-210.045  1.00 97.00      PROA N 
ATOM   4721  HN  TYR P 309     -18.873-280.003-210.375  1.00 97.00      PROA H 
ATOM   4722  CA  TYR P 309     -19.927-279.235-208.733  1.00 97.00      PROA C 
ATOM   4723  HA  TYR P 309     -19.851-278.257-208.285  1.00 97.00      PROA H 
ATOM   4724  CB  TYR P 309     -21.418-279.654-208.828  1.00 97.00      PROA C 
ATOM   4725  HB1 TYR P 309     -21.530-280.739-209.036  1.00 97.00      PROA H 
ATOM   4726  HB2 TYR P 309     -21.889-279.100-209.671  1.00 97.00      PROA H 
ATOM   4727  CG  TYR P 309     -22.166-279.288-207.571  1.00 97.00      PROA C 
ATOM   4728  CD1 TYR P 309     -22.729-278.007-207.436  1.00 97.00      PROA C 
ATOM   4729  HD1 TYR P 309     -22.587-277.277-208.219  1.00 97.00      PROA H 
ATOM   4730  CE1 TYR P 309     -23.484-277.675-206.305  1.00 97.00      PROA C 
ATOM   4731  HE1 TYR P 309     -23.939-276.700-206.229  1.00 97.00      PROA H 
ATOM   4732  CZ  TYR P 309     -23.677-278.623-205.292  1.00 97.00      PROA C 
ATOM   4733  OH  TYR P 309     -24.511-278.348-204.189  1.00 97.00      PROA O 
ATOM   4734  HH  TYR P 309     -24.965-277.510-204.350  1.00 97.00      PROA H 
ATOM   4735  CD2 TYR P 309     -22.347-280.222-206.537  1.00 97.00      PROA C 
ATOM   4736  HD2 TYR P 309     -21.911-281.205-206.623  1.00 97.00      PROA H 
ATOM   4737  CE2 TYR P 309     -23.087-279.887-205.397  1.00 97.00      PROA C 
ATOM   4738  HE2 TYR P 309     -23.227-280.612-204.608  1.00 97.00      PROA H 
ATOM   4739  C   TYR P 309     -19.133-280.264-207.940  1.00 97.00      PROA C 
ATOM   4740  O   TYR P 309     -18.876-281.342-208.474  1.00 97.00      PROA O 
ATOM   4741  N   PRO P 310     -18.719-280.021-206.697  1.00 97.00      PROA N 
ATOM   4742  CD  PRO P 310     -18.819-278.713-206.041  1.00 97.00      PROA C 
ATOM   4743  HD1 PRO P 310     -19.880-278.491-205.793  1.00 97.00      PROA H 
ATOM   4744  HD2 PRO P 310     -18.405-277.923-206.706  1.00 97.00      PROA H 
ATOM   4745  CA  PRO P 310     -17.872-280.948-205.957  1.00 97.00      PROA C 
ATOM   4746  HA  PRO P 310     -17.255-281.533-206.625  1.00 97.00      PROA H 
ATOM   4747  CB  PRO P 310     -17.042-280.003-205.082  1.00 97.00      PROA C 
ATOM   4748  HB1 PRO P 310     -16.182-279.639-205.686  1.00 97.00      PROA H 
ATOM   4749  HB2 PRO P 310     -16.646-280.462-204.159  1.00 97.00      PROA H 
ATOM   4750  CG  PRO P 310     -17.969-278.828-204.781  1.00 97.00      PROA C 
ATOM   4751  HG1 PRO P 310     -18.613-279.078-203.915  1.00 97.00      PROA H 
ATOM   4752  HG2 PRO P 310     -17.405-277.901-204.566  1.00 97.00      PROA H 
ATOM   4753  C   PRO P 310     -18.714-281.904-205.128  1.00 97.00      PROA C 
ATOM   4754  O   PRO P 310     -19.939-281.820-205.143  1.00 97.00      PROA O 
ATOM   4755  N   ASP P 311     -18.061-282.842-204.411  1.00 97.00      PROA N 
ATOM   4756  HN  ASP P 311     -17.062-282.864-204.401  1.00 97.00      PROA H 
ATOM   4757  CA  ASP P 311     -18.682-283.884-203.627  1.00 97.00      PROA C 
ATOM   4758  HA  ASP P 311     -19.580-284.216-204.130  1.00 97.00      PROA H 
ATOM   4759  CB  ASP P 311     -17.679-285.072-203.595  1.00 97.00      PROA C 
ATOM   4760  HB1 ASP P 311     -16.729-284.727-203.137  1.00 97.00      PROA H 
ATOM   4761  HB2 ASP P 311     -17.454-285.381-204.641  1.00 97.00      PROA H 
ATOM   4762  CG  ASP P 311     -18.145-286.313-202.859  1.00 97.00      PROA C 
ATOM   4763  OD1 ASP P 311     -19.340-286.390-202.467  1.00 97.00      PROA O 
ATOM   4764  OD2 ASP P 311     -17.288-287.228-202.714  1.00 97.00      PROA O 
ATOM   4765  C   ASP P 311     -19.091-283.348-202.250  1.00 97.00      PROA C 
ATOM   4766  O   ASP P 311     -18.392-283.518-201.252  1.00 97.00      PROA O 
ATOM   4767  N   ILE P 312     -20.257-282.656-202.179  1.00 97.00      PROA N 
ATOM   4768  HN  ILE P 312     -20.803-282.527-203.003  1.00 97.00      PROA H 
ATOM   4769  CA  ILE P 312     -20.680-281.931-200.990  1.00 97.00      PROA C 
ATOM   4770  HA  ILE P 312     -19.789-281.616-200.465  1.00 97.00      PROA H 
ATOM   4771  CB  ILE P 312     -21.464-280.648-201.290  1.00 97.00      PROA C 
ATOM   4772  HB  ILE P 312     -22.494-280.889-201.640  1.00 97.00      PROA H 
ATOM   4773  CG2 ILE P 312     -21.559-279.824-199.989  1.00 97.00      PROA C 
ATOM   4774 HG21 ILE P 312     -20.546-279.484-199.686  1.00 97.00      PROA H 
ATOM   4775 HG22 ILE P 312     -22.001-280.412-199.161  1.00 97.00      PROA H 
ATOM   4776 HG23 ILE P 312     -22.194-278.927-200.135  1.00 97.00      PROA H 
ATOM   4777  CG1 ILE P 312     -20.772-279.831-202.410  1.00 97.00      PROA C 
ATOM   4778 HG11 ILE P 312     -20.918-280.353-203.379  1.00 97.00      PROA H 
ATOM   4779 HG12 ILE P 312     -19.683-279.809-202.194  1.00 97.00      PROA H 
ATOM   4780  CD  ILE P 312     -21.276-278.388-202.559  1.00 97.00      PROA C 
ATOM   4781  HD1 ILE P 312     -20.971-277.765-201.691  1.00 97.00      PROA H 
ATOM   4782  HD2 ILE P 312     -22.383-278.375-202.628  1.00 97.00      PROA H 
ATOM   4783  HD3 ILE P 312     -20.861-277.923-203.478  1.00 97.00      PROA H 
ATOM   4784  C   ILE P 312     -21.470-282.822-200.047  1.00 97.00      PROA C 
ATOM   4785  O   ILE P 312     -22.674-283.028-200.195  1.00 97.00      PROA O 
ATOM   4786  N   LYS P 313     -20.782-283.359-199.016  1.00 97.00      PROA N 
ATOM   4787  HN  LYS P 313     -19.789-283.270-198.981  1.00 97.00      PROA H 
ATOM   4788  CA  LYS P 313     -21.370-284.142-197.947  1.00 97.00      PROA C 
ATOM   4789  HA  LYS P 313     -21.964-284.929-198.391  1.00 97.00      PROA H 
ATOM   4790  CB  LYS P 313     -20.256-284.748-197.049  1.00 97.00      PROA C 
ATOM   4791  HB1 LYS P 313     -20.697-285.544-196.412  1.00 97.00      PROA H 
ATOM   4792  HB2 LYS P 313     -19.834-283.962-196.384  1.00 97.00      PROA H 
ATOM   4793  CG  LYS P 313     -19.031-285.314-197.788  1.00 97.00      PROA C 
ATOM   4794  HG1 LYS P 313     -18.330-285.731-197.029  1.00 97.00      PROA H 
ATOM   4795  HG2 LYS P 313     -18.489-284.491-198.306  1.00 97.00      PROA H 
ATOM   4796  CD  LYS P 313     -19.353-286.412-198.800  1.00 97.00      PROA C 
ATOM   4797  HD1 LYS P 313     -20.050-286.018-199.575  1.00 97.00      PROA H 
ATOM   4798  HD2 LYS P 313     -19.861-287.248-198.270  1.00 97.00      PROA H 
ATOM   4799  CE  LYS P 313     -18.086-286.921-199.486  1.00 97.00      PROA C 
ATOM   4800  HE1 LYS P 313     -17.347-287.305-198.753  1.00 97.00      PROA H 
ATOM   4801  HE2 LYS P 313     -17.620-286.112-200.086  1.00 97.00      PROA H 
ATOM   4802  NZ  LYS P 313     -18.435-288.016-200.400  1.00 97.00      PROA N 
ATOM   4803  HZ1 LYS P 313     -19.253-287.713-200.972  1.00 97.00      PROA H 
ATOM   4804  HZ2 LYS P 313     -18.648-288.881-199.857  1.00 97.00      PROA H 
ATOM   4805  HZ3 LYS P 313     -17.657-288.168-201.076  1.00 97.00      PROA H 
ATOM   4806  C   LYS P 313     -22.251-283.272-197.055  1.00 97.00      PROA C 
ATOM   4807  O   LYS P 313     -21.737-282.475-196.275  1.00 97.00      PROA O 
ATOM   4808  N   HSD P 314     -23.602-283.400-197.131  1.00 97.00      PROA N 
ATOM   4809  HN  HSD P 314     -24.009-284.019-197.800  1.00 97.00      PROA H 
ATOM   4810  CA  HSD P 314     -24.536-282.618-196.321  1.00 97.00      PROA C 
ATOM   4811  HA  HSD P 314     -25.532-282.852-196.665  1.00 97.00      PROA H 
ATOM   4812  CB  HSD P 314     -24.472-282.941-194.802  1.00 97.00      PROA C 
ATOM   4813  HB1 HSD P 314     -25.052-282.183-194.236  1.00 97.00      PROA H 
ATOM   4814  HB2 HSD P 314     -23.424-282.849-194.463  1.00 97.00      PROA H 
ATOM   4815  ND1 HSD P 314     -26.132-284.338-193.536  1.00 97.00      PROA N 
ATOM   4816  HD1 HSD P 314     -26.623-283.534-193.184  1.00 97.00      PROA H 
ATOM   4817  CG  HSD P 314     -25.036-284.267-194.366  1.00 97.00      PROA C 
ATOM   4818  CE1 HSD P 314     -26.253-285.622-193.133  1.00 97.00      PROA C 
ATOM   4819  HE1 HSD P 314     -27.048-285.943-192.460  1.00 97.00      PROA H 
ATOM   4820  NE2 HSD P 314     -25.302-286.385-193.637  1.00 97.00      PROA N 
ATOM   4821  CD2 HSD P 314     -24.526-285.527-194.402  1.00 97.00      PROA C 
ATOM   4822  HD2 HSD P 314     -23.643-285.893-194.909  1.00 97.00      PROA H 
ATOM   4823  C   HSD P 314     -24.366-281.115-196.477  1.00 97.00      PROA C 
ATOM   4824  O   HSD P 314     -24.108-280.411-195.505  1.00 97.00      PROA O 
ATOM   4825  N   GLY P 315     -24.501-280.571-197.701  1.00 97.00      PROA N 
ATOM   4826  HN  GLY P 315     -24.700-281.114-198.511  1.00 97.00      PROA H 
ATOM   4827  CA  GLY P 315     -24.356-279.144-197.865  1.00 97.00      PROA C 
ATOM   4828  HA1 GLY P 315     -23.303-278.916-197.804  1.00 97.00      PROA H 
ATOM   4829  HA2 GLY P 315     -24.951-278.640-197.116  1.00 97.00      PROA H 
ATOM   4830  C   GLY P 315     -24.856-278.704-199.201  1.00 97.00      PROA C 
ATOM   4831  O   GLY P 315     -25.482-279.463-199.938  1.00 97.00      PROA O 
ATOM   4832  N   GLY P 316     -24.568-277.433-199.552  1.00 97.00      PROA N 
ATOM   4833  HN  GLY P 316     -24.050-276.848-198.931  1.00 97.00      PROA H 
ATOM   4834  CA  GLY P 316     -25.000-276.876-200.815  1.00 97.00      PROA C 
ATOM   4835  HA1 GLY P 316     -26.081-276.873-200.834  1.00 97.00      PROA H 
ATOM   4836  HA2 GLY P 316     -24.547-277.451-201.610  1.00 97.00      PROA H 
ATOM   4837  C   GLY P 316     -24.534-275.460-200.935  1.00 97.00      PROA C 
ATOM   4838  O   GLY P 316     -24.025-274.872-199.989  1.00 97.00      PROA O 
ATOM   4839  N   LEU P 317     -24.698-274.854-202.127  1.00 97.00      PROA N 
ATOM   4840  HN  LEU P 317     -25.115-275.331-202.903  1.00 97.00      PROA H 
ATOM   4841  CA  LEU P 317     -24.244-273.504-202.377  1.00 97.00      PROA C 
ATOM   4842  HA  LEU P 317     -23.340-273.331-201.811  1.00 97.00      PROA H 
ATOM   4843  CB  LEU P 317     -23.935-273.273-203.876  1.00 97.00      PROA C 
ATOM   4844  HB1 LEU P 317     -23.547-272.243-204.017  1.00 97.00      PROA H 
ATOM   4845  HB2 LEU P 317     -24.876-273.370-204.458  1.00 97.00      PROA H 
ATOM   4846  CG  LEU P 317     -22.922-274.266-204.497  1.00 97.00      PROA C 
ATOM   4847  HG  LEU P 317     -23.321-275.301-204.381  1.00 97.00      PROA H 
ATOM   4848  CD1 LEU P 317     -22.778-274.015-206.008  1.00 97.00      PROA C 
ATOM   4849 HD11 LEU P 317     -22.399-272.990-206.191  1.00 97.00      PROA H 
ATOM   4850 HD12 LEU P 317     -23.761-274.124-206.512  1.00 97.00      PROA H 
ATOM   4851 HD13 LEU P 317     -22.069-274.743-206.455  1.00 97.00      PROA H 
ATOM   4852  CD2 LEU P 317     -21.557-274.231-203.791  1.00 97.00      PROA C 
ATOM   4853 HD21 LEU P 317     -21.656-274.610-202.754  1.00 97.00      PROA H 
ATOM   4854 HD22 LEU P 317     -21.162-273.195-203.756  1.00 97.00      PROA H 
ATOM   4855 HD23 LEU P 317     -20.833-274.877-204.330  1.00 97.00      PROA H 
ATOM   4856  C   LEU P 317     -25.279-272.486-201.940  1.00 97.00      PROA C 
ATOM   4857  O   LEU P 317     -26.478-272.661-202.143  1.00 97.00      PROA O 
ATOM   4858  N   TYR P 318     -24.845-271.350-201.343  1.00 97.00      PROA N 
ATOM   4859  HN  TYR P 318     -23.886-271.219-201.094  1.00 97.00      PROA H 
ATOM   4860  CA  TYR P 318     -25.735-270.216-201.144  1.00 97.00      PROA C 
ATOM   4861  HA  TYR P 318     -26.607-270.585-200.619  1.00 97.00      PROA H 
ATOM   4862  CB  TYR P 318     -25.097-269.082-200.306  1.00 97.00      PROA C 
ATOM   4863  HB1 TYR P 318     -25.744-268.180-200.283  1.00 97.00      PROA H 
ATOM   4864  HB2 TYR P 318     -24.111-268.800-200.735  1.00 97.00      PROA H 
ATOM   4865  CG  TYR P 318     -24.913-269.526-198.875  1.00 97.00      PROA C 
ATOM   4866  CD1 TYR P 318     -23.630-269.693-198.327  1.00 97.00      PROA C 
ATOM   4867  HD1 TYR P 318     -22.763-269.550-198.949  1.00 97.00      PROA H 
ATOM   4868  CE1 TYR P 318     -23.465-270.024-196.977  1.00 97.00      PROA C 
ATOM   4869  HE1 TYR P 318     -22.472-270.145-196.576  1.00 97.00      PROA H 
ATOM   4870  CZ  TYR P 318     -24.585-270.187-196.153  1.00 97.00      PROA C 
ATOM   4871  OH  TYR P 318     -24.434-270.470-194.779  1.00 97.00      PROA O 
ATOM   4872  HH  TYR P 318     -23.503-270.390-194.559  1.00 97.00      PROA H 
ATOM   4873  CD2 TYR P 318     -26.032-269.709-198.040  1.00 97.00      PROA C 
ATOM   4874  HD2 TYR P 318     -27.027-269.575-198.437  1.00 97.00      PROA H 
ATOM   4875  CE2 TYR P 318     -25.869-270.044-196.690  1.00 97.00      PROA C 
ATOM   4876  HE2 TYR P 318     -26.732-270.173-196.054  1.00 97.00      PROA H 
ATOM   4877  C   TYR P 318     -26.225-269.671-202.478  1.00 97.00      PROA C 
ATOM   4878  O   TYR P 318     -25.440-269.535-203.410  1.00 97.00      PROA O 
ATOM   4879  N   HSD P 319     -27.550-269.396-202.600  1.00 97.00      PROA N 
ATOM   4880  HN  HSD P 319     -28.140-269.503-201.802  1.00 97.00      PROA H 
ATOM   4881  CA  HSD P 319     -28.244-269.065-203.843  1.00 97.00      PROA C 
ATOM   4882  HA  HSD P 319     -29.281-269.291-203.638  1.00 97.00      PROA H 
ATOM   4883  CB  HSD P 319     -28.241-267.546-204.200  1.00 97.00      PROA C 
ATOM   4884  HB1 HSD P 319     -28.800-267.024-203.391  1.00 97.00      PROA H 
ATOM   4885  HB2 HSD P 319     -28.803-267.371-205.141  1.00 97.00      PROA H 
ATOM   4886  ND1 HSD P 319     -26.548-265.679-203.731  1.00 97.00      PROA N 
ATOM   4887  HD1 HSD P 319     -27.163-265.078-203.221  1.00 97.00      PROA H 
ATOM   4888  CG  HSD P 319     -26.885-266.887-204.311  1.00 97.00      PROA C 
ATOM   4889  CE1 HSD P 319     -25.268-265.412-204.089  1.00 97.00      PROA C 
ATOM   4890  HE1 HSD P 319     -24.741-264.507-203.788  1.00 97.00      PROA H 
ATOM   4891  NE2 HSD P 319     -24.769-266.346-204.867  1.00 97.00      PROA N 
ATOM   4892  CD2 HSD P 319     -25.786-267.271-205.010  1.00 97.00      PROA C 
ATOM   4893  HD2 HSD P 319     -25.642-268.148-205.623  1.00 97.00      PROA H 
ATOM   4894  C   HSD P 319     -27.912-269.951-205.038  1.00 97.00      PROA C 
ATOM   4895  O   HSD P 319     -27.603-269.472-206.126  1.00 97.00      PROA O 
ATOM   4896  N   GLU P 320     -27.967-271.291-204.846  1.00 97.00      PROA N 
ATOM   4897  HN  GLU P 320     -28.197-271.655-203.946  1.00 97.00      PROA H 
ATOM   4898  CA  GLU P 320     -27.519-272.294-205.795  1.00 97.00      PROA C 
ATOM   4899  HA  GLU P 320     -26.468-272.102-205.949  1.00 97.00      PROA H 
ATOM   4900  CB  GLU P 320     -27.628-273.716-205.197  1.00 97.00      PROA C 
ATOM   4901  HB1 GLU P 320     -28.688-273.958-204.963  1.00 97.00      PROA H 
ATOM   4902  HB2 GLU P 320     -27.080-273.710-204.232  1.00 97.00      PROA H 
ATOM   4903  CG  GLU P 320     -27.033-274.793-206.118  1.00 97.00      PROA C 
ATOM   4904  HG1 GLU P 320     -26.093-274.421-206.579  1.00 97.00      PROA H 
ATOM   4905  HG2 GLU P 320     -27.754-275.044-206.924  1.00 97.00      PROA H 
ATOM   4906  CD  GLU P 320     -26.685-276.052-205.351  1.00 97.00      PROA C 
ATOM   4907  OE1 GLU P 320     -27.315-277.088-205.651  1.00 97.00      PROA O 
ATOM   4908  OE2 GLU P 320     -25.782-276.005-204.485  1.00 97.00      PROA O 
ATOM   4909  C   GLU P 320     -28.156-272.247-207.178  1.00 97.00      PROA C 
ATOM   4910  O   GLU P 320     -27.532-272.605-208.171  1.00 97.00      PROA O 
ATOM   4911  N   ASN P 321     -29.402-271.752-207.293  1.00 97.00      PROA N 
ATOM   4912  HN  ASN P 321     -29.889-271.434-206.482  1.00 97.00      PROA H 
ATOM   4913  CA  ASN P 321     -30.122-271.581-208.543  1.00 97.00      PROA C 
ATOM   4914  HA  ASN P 321     -30.094-272.522-209.077  1.00 97.00      PROA H 
ATOM   4915  CB  ASN P 321     -31.607-271.212-208.253  1.00 97.00      PROA C 
ATOM   4916  HB1 ASN P 321     -32.057-272.031-207.649  1.00 97.00      PROA H 
ATOM   4917  HB2 ASN P 321     -32.175-271.146-209.204  1.00 97.00      PROA H 
ATOM   4918  CG  ASN P 321     -31.740-269.915-207.434  1.00 97.00      PROA C 
ATOM   4919  OD1 ASN P 321     -31.194-269.777-206.334  1.00 97.00      PROA O 
ATOM   4920  ND2 ASN P 321     -32.487-268.922-207.989  1.00 97.00      PROA N 
ATOM   4921 HD21 ASN P 321     -32.603-268.078-207.470  1.00 97.00      PROA H 
ATOM   4922 HD22 ASN P 321     -32.899-269.047-208.891  1.00 97.00      PROA H 
ATOM   4923  C   ASN P 321     -29.494-270.530-209.458  1.00 97.00      PROA C 
ATOM   4924  O   ASN P 321     -29.783-270.488-210.650  1.00 97.00      PROA O 
ATOM   4925  N   MET P 322     -28.594-269.680-208.919  1.00 97.00      PROA N 
ATOM   4926  HN  MET P 322     -28.413-269.705-207.938  1.00 97.00      PROA H 
ATOM   4927  CA  MET P 322     -27.844-268.686-209.654  1.00 97.00      PROA C 
ATOM   4928  HA  MET P 322     -28.341-268.455-210.587  1.00 97.00      PROA H 
ATOM   4929  CB  MET P 322     -27.706-267.396-208.803  1.00 97.00      PROA C 
ATOM   4930  HB1 MET P 322     -27.195-266.611-209.403  1.00 97.00      PROA H 
ATOM   4931  HB2 MET P 322     -27.075-267.608-207.910  1.00 97.00      PROA H 
ATOM   4932  CG  MET P 322     -29.054-266.834-208.303  1.00 97.00      PROA C 
ATOM   4933  HG1 MET P 322     -29.568-267.602-207.685  1.00 97.00      PROA H 
ATOM   4934  HG2 MET P 322     -29.700-266.635-209.186  1.00 97.00      PROA H 
ATOM   4935  SD  MET P 322     -28.882-265.317-207.313  1.00 97.00      PROA S 
ATOM   4936  CE  MET P 322     -30.656-265.175-206.956  1.00 97.00      PROA C 
ATOM   4937  HE1 MET P 322     -31.027-266.069-206.409  1.00 97.00      PROA H 
ATOM   4938  HE2 MET P 322     -31.242-265.078-207.896  1.00 97.00      PROA H 
ATOM   4939  HE3 MET P 322     -30.863-264.280-206.332  1.00 97.00      PROA H 
ATOM   4940  C   MET P 322     -26.448-269.209-209.965  1.00 97.00      PROA C 
ATOM   4941  O   MET P 322     -25.603-268.478-210.479  1.00 97.00      PROA O 
ATOM   4942  N   ARG P 323     -26.171-270.498-209.659  1.00 97.00      PROA N 
ATOM   4943  HN  ARG P 323     -26.871-271.069-209.237  1.00 97.00      PROA H 
ATOM   4944  CA  ARG P 323     -24.838-271.060-209.714  1.00 97.00      PROA C 
ATOM   4945  HA  ARG P 323     -24.180-270.423-210.289  1.00 97.00      PROA H 
ATOM   4946  CB  ARG P 323     -24.310-271.202-208.274  1.00 97.00      PROA C 
ATOM   4947  HB1 ARG P 323     -23.354-271.766-208.265  1.00 97.00      PROA H 
ATOM   4948  HB2 ARG P 323     -25.041-271.789-207.674  1.00 97.00      PROA H 
ATOM   4949  CG  ARG P 323     -24.053-269.867-207.560  1.00 97.00      PROA C 
ATOM   4950  HG1 ARG P 323     -25.001-269.298-207.442  1.00 97.00      PROA H 
ATOM   4951  HG2 ARG P 323     -23.353-269.252-208.169  1.00 97.00      PROA H 
ATOM   4952  CD  ARG P 323     -23.442-270.151-206.195  1.00 97.00      PROA C 
ATOM   4953  HD1 ARG P 323     -22.527-270.768-206.327  1.00 97.00      PROA H 
ATOM   4954  HD2 ARG P 323     -24.176-270.697-205.560  1.00 97.00      PROA H 
ATOM   4955  NE  ARG P 323     -23.083-268.870-205.520  1.00 97.00      PROANE 
ATOM   4956  HE  ARG P 323     -23.587-268.035-205.727  1.00 97.00      PROA H 
ATOM   4957  CZ  ARG P 323     -22.491-268.902-204.313  1.00 97.00      PROA C 
ATOM   4958  NH1 ARG P 323     -21.875-270.007-203.893  1.00 97.00      PROA N 
ATOM   4959 HH11 ARG P 323     -21.849-270.786-204.508  1.00 97.00      PROA H 
ATOM   4960 HH12 ARG P 323     -21.726-270.117-202.909  1.00 97.00      PROA H 
ATOM   4961  NH2 ARG P 323     -22.610-267.846-203.499  1.00 97.00      PROA N 
ATOM   4962 HH21 ARG P 323     -23.254-267.139-203.785  1.00 97.00      PROA H 
ATOM   4963 HH22 ARG P 323     -22.247-267.900-202.570  1.00 97.00      PROA H 
ATOM   4964  C   ARG P 323     -24.764-272.448-210.325  1.00 97.00      PROA C 
ATOM   4965  O   ARG P 323     -23.672-272.964-210.554  1.00 97.00      PROA O 
ATOM   4966  N   ARG P 324     -25.916-273.096-210.588  1.00 97.00      PROA N 
ATOM   4967  HN  ARG P 324     -26.794-272.663-210.413  1.00 97.00      PROA H 
ATOM   4968  CA  ARG P 324     -25.985-274.486-210.973  1.00 97.00      PROA C 
ATOM   4969  HA  ARG P 324     -25.081-274.770-211.493  1.00 97.00      PROA H 
ATOM   4970  CB  ARG P 324     -26.234-275.347-209.703  1.00 97.00      PROA C 
ATOM   4971  HB1 ARG P 324     -27.188-275.027-209.229  1.00 97.00      PROA H 
ATOM   4972  HB2 ARG P 324     -25.421-275.096-208.983  1.00 97.00      PROA H 
ATOM   4973  CG  ARG P 324     -26.248-276.877-209.871  1.00 97.00      PROA C 
ATOM   4974  HG1 ARG P 324     -25.270-277.192-210.290  1.00 97.00      PROA H 
ATOM   4975  HG2 ARG P 324     -27.046-277.185-210.580  1.00 97.00      PROA H 
ATOM   4976  CD  ARG P 324     -26.478-277.583-208.526  1.00 97.00      PROA C 
ATOM   4977  HD1 ARG P 324     -27.538-277.488-208.204  1.00 97.00      PROA H 
ATOM   4978  HD2 ARG P 324     -25.813-277.125-207.762  1.00 97.00      PROA H 
ATOM   4979  NE  ARG P 324     -26.121-279.031-208.650  1.00 97.00      PROANE 
ATOM   4980  HE  ARG P 324     -25.736-279.372-209.503  1.00 97.00      PROA H 
ATOM   4981  CZ  ARG P 324     -26.075-279.858-207.585  1.00 97.00      PROA C 
ATOM   4982  NH1 ARG P 324     -26.562-279.533-206.380  1.00 97.00      PROA N 
ATOM   4983 HH11 ARG P 324     -26.253-280.026-205.574  1.00 97.00      PROA H 
ATOM   4984 HH12 ARG P 324     -26.902-278.601-206.236  1.00 97.00      PROA H 
ATOM   4985  NH2 ARG P 324     -25.460-281.046-207.690  1.00 97.00      PROA N 
ATOM   4986 HH21 ARG P 324     -24.936-281.248-208.510  1.00 97.00      PROA H 
ATOM   4987 HH22 ARG P 324     -25.382-281.590-206.859  1.00 97.00      PROA H 
ATOM   4988  C   ARG P 324     -27.181-274.575-211.891  1.00 97.00      PROA C 
ATOM   4989  O   ARG P 324     -28.195-273.956-211.567  1.00 97.00      PROA O 
ATOM   4990  N   PRO P 325     -27.179-275.283-213.021  1.00 97.00      PROA N 
ATOM   4991  CD  PRO P 325     -28.442-275.491-213.743  1.00 97.00      PROA C 
ATOM   4992  HD1 PRO P 325     -28.720-274.568-214.295  1.00 97.00      PROA H 
ATOM   4993  HD2 PRO P 325     -29.257-275.762-213.033  1.00 97.00      PROA H 
ATOM   4994  CA  PRO P 325     -26.138-276.203-213.466  1.00 97.00      PROA C 
ATOM   4995  HA  PRO P 325     -25.482-276.508-212.667  1.00 97.00      PROA H 
ATOM   4996  CB  PRO P 325     -26.981-277.360-214.029  1.00 97.00      PROA C 
ATOM   4997  HB1 PRO P 325     -27.356-277.974-213.179  1.00 97.00      PROA H 
ATOM   4998  HB2 PRO P 325     -26.433-278.027-214.723  1.00 97.00      PROA H 
ATOM   4999  CG  PRO P 325     -28.174-276.661-214.693  1.00 97.00      PROA C
[truncated: 1,274,885 more chars]
