# Supplementary material for: Two distinct conformations of factor H regulate discrete complement-binding functions in the fluid phase and at cell surfaces
Source: J Biol Chem. 2018 Sep 14;293(44):17166–87. doi: 10.1074/jbc.RA118.004767 (PMC6222095; doi:10.1074/jbc.RA118.004767)
Supplement: Supporting Information [file supp_RA118.004767_139271_3_supp_198257_p5n5q6.zip]

Archive with 4 entries (4 files):
- alab_data_complement/factor_h_zinc_paper6_amy_osborne_2017/figures_v5_apr2018_artwork_raw_files/fig13/HIS_top100.dcd
- alab_data_complement/factor_h_zinc_paper6_amy_osborne_2017/figures_v5_apr2018_artwork_raw_files/fig13/TYR_top100.dcd
- alab_data_complement/factor_h_zinc_paper6_amy_osborne_2017/figures_v5_apr2018_artwork_raw_files/fig13/step1_pdbreader.xplor_ext.psf
- readme.txt
