# Supplementary material for: Two distinct conformations of factor H regulate discrete complement-binding functions in the fluid phase and at cell surfaces
Source: J Biol Chem. 2018 Sep 14;293(44):17166–87. doi: 10.1074/jbc.RA118.004767 (PMC6222095; doi:10.1074/jbc.RA118.004767)
Supplement: Supporting Information [file supp_RA118.004767_139271_3_supp_198257_p5n5q6.zip › readme.txt]

To open the DCD files, you will need VMD (Visualization of dynamic molecular data) software.

First load the PSF file in "File" -> "New Molecule"

Then highlight the PSF file, and select “Load data into molecule” under the “File” menu.

Then load either the Tyr100 or His100 DCD files as required.
